# Supplementary material for: Genome-wide expression profiling of leaves and roots of watermelon in response to low nitrogen
Source: BMC Genomics. 2018 Jun 13;19:456. doi: 10.1186/s12864-018-4856-x (PMC6001020; doi:10.1186/s12864-018-4856-x)
Supplement: Supplementary file 2 — The expression of chlorophyll, cytochrome 450, photosystem I, II, and phytochrome-related genes in watermelon leaves exposed to different levels of nitrogen supply (0.2 mM, 9 mM) (XLSX 27 kb) [file 12864_2018_4856_MOESM2_ESM.xlsx]

## Sheet: Sheet1
The expression of chlorophyll, cytochrome 450, photosystem I, II, and phytochrome-related genes in watermelon leaves exposed to different levels of nitrogen supply (0.2 mM, 9 mM)
Gene ID	Read count LLN	Read count LHN	Log2 fold change	P value	Functional annotation
Cla019603	1.16638	39.6937	-5.0888	8.6103e-13	Cytochrome c oxidase subunit VIb (AHRD V1 *-*- B4R7T3_DROSI); contains Interpro domain(s) IPR003213 Cytochrome c oxidase, subunit VIb
Cla022610	3.17873	95.5215	-4.9093	8.3812e-31	Cytochrome P450 (AHRD V1 ***- B9GTK3_POPTR); contains Interpro domain(s) IPR001128 Cytochrome P450
Cla008493	0.291595	7.50158	-4.6852	0.0027666	Cytochrome P450 (AHRD V1 ***- Q1I1D7_CITSI); contains Interpro domain(s) IPR001128 Cytochrome P450
Cla019595	73.6001	1829.99	-4.636	1.3881e-131	Photosystem II core complex proteins psbY (AHRD V1 *-*- B6SQV2_MAIZE)
Cla017325	11266.6	194251	-4.1078	8.1124e-237	Photosystem II oxygen evolving complex protein PsbP (AHRD V1 ***- Q3MEX8_ANAVT); contains Interpro domain(s) IPR016123 Mog1/PsbP, alpha/beta/alpha sandwich
Cla015588	16.1978	221.973	-3.7765	6.018e-21	Cytochrome P450 (Fragment) (AHRD V1 **-- B9HPE8_POPTR); contains Interpro domain(s) IPR001128 Cytochrome P450
Cla004637	3.72184	47.1984	-3.6646	5.4759e-13	Cytochrome P450 (AHRD V1 ***- A9ZT57_COPJA); contains Interpro domain(s) IPR001128 Cytochrome P450
Cla005812	0.935661	10.5396	-3.4937	0.0011889	Cytochrome c oxidase subunit Vb (AHRD V1 *-*- Q0KKQ8_PEA); contains Interpro domain(s) IPR002124 Cytochrome c oxidase, subunit Vb
Cla009766	66.8986	565.12	-3.0785	6.3696e-65	Photosystem I reaction center subunit V (AHRD V1 ***- B6U534_MAIZE); contains Interpro domain(s) IPR017494 Photosystem I reaction center, PsaG, plant
Cla014181	20.643	170.008	-3.0419	2.9252e-13	Photosystem I reaction center subunit N (AHRD V1 ***- F4YFE2_CAMSI); contains Interpro domain(s) IPR008796 Photosystem I reaction centre subunit N
Cla014549	91.8118	742.136	-3.0149	1.0101e-78	Cytochrome P450 (AHRD V1 ***- B9GKS3_POPTR); contains Interpro domain(s) IPR001128 Cytochrome P450
Cla011436	23.8114	191.06	-3.0043	5.7127e-33	Cytochrome P450 (AHRD V1 ***- B9II24_POPTR); contains Interpro domain(s) IPR001128 Cytochrome P450
Cla017983	4715.14	37757.1	-3.0014	3.1516e-155	photosystem II polypeptide (AHRD V1 ***- Q6V7X5_TRIPR); contains Interpro domain(s) IPR006814 Photosystem II protein PsbR
Cla007741	2014.18	13816	-2.7781	5.3448e-132	Chlorophyll a-b binding protein, chloroplastic (AHRD V1 ***- CB12_PETHY); contains Interpro domain(s) IPR001344 Chlorophyll A-B binding protein
Cla014463	335.014	2187.9	-2.7073	3.7961e-100	Cytochrome P450 (AHRD V1 ***- B9HL41_POPTR); contains Interpro domain(s) IPR001128 Cytochrome P450
Cla009753	42467.8	277208	-2.7065	1.3093e-132	Photosystem II 5 kDa protein, chloroplastic (AHRD V1 *-*- PST2_GOSHI)
Cla011748	17633.3	111136	-2.656	7.6793e-85	Photosystem I reaction center subunit XI (AHRD V1 **** B6SHL1_MAIZE); contains Interpro domain(s) IPR003757 Photosystem I reaction centre, subunit XI PsaL
Cla002950	8.50109	53.2383	-2.6467	2.2739e-10	Cytochrome B561 family protein (AHRD V1 ***- D7KQT9_ARALL); contains Interpro domain(s) IPR006593 Cytochrome b561/ferric reductase transmembrane
Cla008554	5792.68	36035.1	-2.6371	7.3751e-125	Chlorophyll a-b binding protein 6, chloroplastic (AHRD V1 ***- CAB6_ARATH); contains Interpro domain(s) IPR001344 Chlorophyll A-B binding protein
Cla010544	4.26496	25.8125	-2.5975	1.6826e-05	Cytochrome P450 (AHRD V1 ***- B9HWV8_POPTR); contains Interpro domain(s) IPR001128 Cytochrome P450
Cla020314	3.68177	22.1553	-2.5892	6.3736e-05	Cytochrome P450 (AHRD V1 ***- B9I6X7_POPTR); contains Interpro domain(s) IPR001128 Cytochrome P450
Cla012368	30150.3	168709	-2.4843	2.5075e-114	Photosystem II reaction center W protein (AHRD V1 *-** B6TMB3_MAIZE); contains Interpro domain(s) IPR009806 Photosystem II protein PsbW, class 2
Cla012670	12114.2	63584.4	-2.392	1.7136e-106	Chlorophyll a-b binding protein 3C, chloroplastic (AHRD V1 ***- CB2G_SOLLC); contains Interpro domain(s) IPR001344 Chlorophyll A-B binding protein
Cla001907	10.0912	52.9616	-2.3918	5.5686e-09	Cytochrome P450 (AHRD V1 ***- B9I921_POPTR); contains Interpro domain(s) IPR001128 Cytochrome P450
Cla011514	163.742	851.636	-2.3788	1.1647e-27	Cytochrome P450 (AHRD V1 ***- B9H1E5_POPTR); contains Interpro domain(s) IPR001128 Cytochrome P450
Cla009181	19585	99340.8	-2.3426	1.0618e-102	Chlorophyll a-b binding protein 21, chloroplastic (AHRD V1 ***- CB22_TOBAC); contains Interpro domain(s) IPR001344 Chlorophyll A-B binding protein
Cla001235	363.196	1828.36	-2.3317	4.276e-75	Cytochrome P450 (AHRD V1 ***- B9IHM1_POPTR); contains Interpro domain(s) IPR001128 Cytochrome P450
Cla005420	19715.8	99128.7	-2.33	6.8004e-65	Chlorophyll a-b binding protein P4, chloroplastic (AHRD V1 ***- CB24_PEA); contains Interpro domain(s) IPR001344 Chlorophyll A-B binding protein
Cla008429	10729.1	53281.8	-2.3121	9.6764e-100	Chlorophyll a-b binding protein 21, chloroplastic (AHRD V1 ***- CB22_TOBAC); contains Interpro domain(s) IPR001344 Chlorophyll A-B binding protein
Cla018117	37525.9	182550	-2.2823	1.9091e-98	Photosystem II Protein (AHRD V1 ***- Q1EMP1_PLAMJ); contains Interpro domain(s) IPR001344 Chlorophyll A-B binding protein
Cla013826	25837.6	123831	-2.2608	1.0755e-96	Phytochrome (AHRD V1 ***- B9U4G7_VITRI); contains Interpro domain(s) IPR013515 Phytochrome, central region
Cla007940	17388	82674.7	-2.2494	8.3559e-96	Chlorophyll a-b binding protein 4, chloroplastic (AHRD V1 ***- CA4_ARATH); contains Interpro domain(s) IPR001344 Chlorophyll A-B binding protein
Cla018618	45.8692	206.541	-2.1708	7.7535e-07	Cytochrome b561 (AHRD V1 ***- Q3LGX5_CITLA); contains Interpro domain(s) IPR004877 Cytochrome b561, eukaryote
Cla004483	17731.3	79615.4	-2.1667	4.0383e-89	Chlorophyll a-b binding protein 37, chloroplastic (AHRD V1 ***- CB26_PETSP); contains Interpro domain(s) IPR001344 Chlorophyll A-B binding protein
Cla015680	52448.9	232680	-2.1494	1.9621e-88	Photosystem II core complex proteins psbY (AHRD V1 *-*- B6SQV2_MAIZE)
Cla018600	2134.57	8909.82	-2.0615	1.2555e-46	Photosystem II reaction center W protein, chloroplastic (AHRD V1 *-** PSBW_SPIOL); contains Interpro domain(s) IPR009806 Photosystem II protein PsbW, class 2
Cla019105	33993.7	140052	-2.0426	2.6988e-80	Phytochrome (AHRD V1 ***- B9S180_RICCO); contains Interpro domain(s) IPR012129 Phytochrome A/B/C/D/E
Cla016444	6.34772	26.048	-2.0369	0.0073173	Cytochrome P450 (AHRD V1 ***- B9NAD7_POPTR); contains Interpro domain(s) IPR001128 Cytochrome P450
Cla014815	12080.4	48799.6	-2.0142	1.5984e-77	Chlorophyllase (AHRD V1 ***- F1BPW6_SOLPN); contains Interpro domain(s) IPR010821 Chlorophyllase
Cla009814	14611.8	58971.2	-2.0129	4.1735e-78	Chlorophyll a-b binding protein 3C, chloroplastic (AHRD V1 ***- CB2G_SOLLC); contains Interpro domain(s) IPR001344 Chlorophyll A-B binding protein
Cla004746	25783.4	104049	-2.0128	2.3102e-78	Photosystem II protein Psb27 (AHRD V1 *-*- D7DYJ6_NOSA0)
Cla013483	39148.9	156137	-1.9958	5.7259e-77	Photosystem II oxygen evolving complex protein PsbP (AHRD V1 ***- B2J6P7_NOSP7); contains Interpro domain(s) IPR002683 Photosystem II oxygen evolving complex protein PsbP
Cla006747	8.28078	32.4179	-1.969	5.4989e-05	Cytochrome P450 (AHRD V1 ***- B9NB94_POPTR); contains Interpro domain(s) IPR001128 Cytochrome P450
Cla009203	6.59857	24.6867	-1.9035	0.00069528	Cytochrome P450 (AHRD V1 ***- B9NBP7_POPTR); contains Interpro domain(s) IPR001128 Cytochrome P450
Cla004704	317.065	1177.67	-1.8931	1.0374e-31	Chlorophyll a-b binding protein 8, chloroplastic (AHRD V1 ***- CB28_PEA); contains Interpro domain(s) IPR001344 Chlorophyll A-B binding protein
Cla014524	50.3911	182.541	-1.857	2.5277e-13	Cytochrome P450 (AHRD V1 ***- B9GKS3_POPTR); contains Interpro domain(s) IPR001128 Cytochrome P450
Cla002338	5.29117	18.7559	-1.8257	0.0041658	Cytochrome P450 (AHRD V1 ***- B9IBV4_POPTR); contains Interpro domain(s) IPR001128 Cytochrome P450
Cla010022	4.86895	16.3049	-1.7436	0.011516	Cytochrome P450 (AHRD V1 ***- B9HWV8_POPTR); contains Interpro domain(s) IPR001128 Cytochrome P450
Cla004703	160.105	530.222	-1.7276	1.1517e-28	Chlorophyll synthase (AHRD V1 ***- F8SPG5_CAMSI); contains Interpro domain(s) IPR011799 Chlorophyll synthase, ChlG
Cla019799	5787.67	18868.4	-1.7049	1.1156e-55	Cytochrome b5 (AHRD V1 ***- A2WZK1_ORYSI); contains Interpro domain(s) IPR001199 Cytochrome b5
Cla011516	33.9619	108.146	-1.671	5.3218e-10	Cytochrome P450 (AHRD V1 ***- B9HDD3_POPTR); contains Interpro domain(s) IPR001128 Cytochrome P450
Cla007062	1029.67	3144.41	-1.6106	7.4213e-45	Chlorophyll(ide) b reductase NOL, chloroplastic (AHRD V1 ***- NOL_ARATH); contains Interpro domain(s) IPR002198 Short-chain dehydrogenase/reductase SDR
Cla017519	6.86937	20.9146	-1.6063	0.0060052	Cytochrome P450 (AHRD V1 ***- B9N227_POPTR); contains Interpro domain(s) IPR001128 Cytochrome P450
Cla001764	34260	102538	-1.5816	3.0307e-50	Photosystem II reaction center psb28 protein (AHRD V1 *-*- D7U379_VITVI); contains Interpro domain(s) IPR005610 Photosystem II protein Psb28, class 1
Cla022723	4317.65	12912.1	-1.5804	1.5733e-48	Chlorophyll a-b binding protein 7, chloroplastic (AHRD V1 ***- CB12_SOLLC); contains Interpro domain(s) IPR001344 Chlorophyll A-B binding protein
Cla010005	13548.2	40316.8	-1.5733	1.6093e-49	Chlorophyll a-b binding protein 6A, chloroplastic (AHRD V1 ***- CB11_SOLLC); contains Interpro domain(s) IPR001344 Chlorophyll A-B binding protein
Cla009895	288.616	857.672	-1.5713	2.7024e-30	Cytochrome P450 (AHRD V1 ***- A0ZS63_SOLLC); contains Interpro domain(s) IPR001128 Cytochrome P450
Cla021635	24936.3	72489.9	-1.5395	7.1309e-48	Chlorophyll a-b binding protein 13, chloroplastic (AHRD V1 ***- CB23_SOLLC); contains Interpro domain(s) IPR001344 Chlorophyll A-B binding protein
Cla006344	10.4036	29.6906	-1.5129	0.0015601	Cytochrome P450 (AHRD V1 ***- B9IGU1_POPTR); contains Interpro domain(s) IPR001128 Cytochrome P450
Cla022963	45821.5	127496	-1.4764	1.9491e-44	Photosystem II PsbP protein (AHRD V1 ***- A5GLY5_SYNPW); contains Interpro domain(s) IPR016123 Mog1/PsbP, alpha/beta/alpha sandwich
Cla007871	15570	43262.2	-1.4743	7.5786e-44	Chlorophyll a-b binding protein 21, chloroplastic (AHRD V1 ***- CB22_TOBAC); contains Interpro domain(s) IPR001344 Chlorophyll A-B binding protein
Cla012774	969.067	2472.01	-1.351	2.3565e-31	Photosystem I reaction center subunit VI, chloroplastic (AHRD V1 **** PSAH_BRARA); contains Interpro domain(s) IPR004928 Photosystem I reaction centre subunit VI
Cla007717	12458.6	31000.7	-1.3152	9.6351e-36	Cytochrome c1 (AHRD V1 ***- Q9FKS5_ARATH); contains Interpro domain(s) IPR002326 Cytochrome c1
Cla020358	128.524	317.831	-1.3062	4.9629e-14	Cytochrome c oxidase subunit VC family protein (AHRD V1 ***- D7LT63_ARALL); contains Interpro domain(s) IPR008432 Cytochrome c oxidase subunit Vc
Cla012571	13.382	32.0397	-1.2596	0.0055455	Cytochrome P450 cinnamate 4-hydroxylase (AHRD V1 **-- A9PBZ7_POPTR); contains Interpro domain(s) IPR001128 Cytochrome P450
Cla016943	1665.97	3795.61	-1.188	1.5933e-26	Cytochrome P450 (AHRD V1 ***- A0ZS62_SOLLC); contains Interpro domain(s) IPR001128 Cytochrome P450
Cla022573	1113.24	2397.68	-1.1069	6.155e-22	photosystem II polypeptide (AHRD V1 ***- Q6V7X5_TRIPR); contains Interpro domain(s) IPR006814 Photosystem II protein PsbR
Cla015141	1126.71	2312.07	-1.0371	9.5071e-11	Cytochrome P450 (AHRD V1 *-*- B9MVI3_POPTR); contains Interpro domain(s) IPR001128 Cytochrome P450
Cla022111	718.117	1453	-1.0167	7.3262e-17	Cytochrome P450 (AHRD V1 *-*- B9NAD7_POPTR); contains Interpro domain(s) IPR001128 Cytochrome P450
Cla018347	553.841	1064.86	-0.94311	8.5874e-14	Cytochrome P450 (AHRD V1 ***- B9N4Y2_POPTR); contains Interpro domain(s) IPR001128 Cytochrome P450
Cla009411	264.441	502.078	-0.92496	3.5804e-10	Chlorophyll a-b binding protein 6, chloroplastic (AHRD V1 ***- CAB6_ARATH); contains Interpro domain(s) IPR001344 Chlorophyll A-B binding protein
Cla023217	20375.8	38247	-0.90849	3.9069e-13	Chlorophyll a-b binding protein P4, chloroplastic (AHRD V1 ***- CB24_PEA); contains Interpro domain(s) IPR001344 Chlorophyll A-B binding protein
Cla002717	108.431	203.247	-0.90646	1.6826e-06	Cytochrome b561 (AHRD V1 ***- Q3LGX5_CITLA); contains Interpro domain(s) IPR006593 Cytochrome b561/ferric reductase transmembrane
Cla013675	93.2231	170.694	-0.87265	2.4341e-05	Phytochrome kinase substrate 1 (AHRD V1 ***- D7LQB9_ARALL)
Cla004698	1031.76	1880.84	-0.86627	1.7341e-13	Chlorophyll a-b binding protein 8, chloroplastic (AHRD V1 ***- CB13_SOLLC); contains Interpro domain(s) IPR001344 Chlorophyll A-B binding protein
Cla012276	23.3484	42.1742	-0.85304	0.018771	Cytochrome P450 (AHRD V1 ***- B9NEQ9_POPTR); contains Interpro domain(s) IPR001128 Cytochrome P450
Cla012694	616.099	1103.31	-0.84061	2.163e-11	Cytochrome P450 (AHRD V1 **-- A9ZT63_COPJA); contains Interpro domain(s) IPR001128 Cytochrome P450
Cla013420	1025.19	1799.55	-0.81175	2.3753e-08	Cytochrome P450-like protein (AHRD V1 ***- Q8LCN8_ARATH); contains Interpro domain(s) IPR001128 Cytochrome P450
Cla013985	586.394	1026.33	-0.80756	2.341e-10	Cytochrome P450 (AHRD V1 ***- B9NDP8_POPTR); contains Interpro domain(s) IPR001128 Cytochrome P450
Cla001181	1166.94	2008.87	-0.78365	1.1048e-11	Cytochrome C-2 (AHRD V1 ***- D7LY03_ARALL); contains Interpro domain(s) IPR002327 Cytochrome c, class IA/ IB
Cla008498	105.112	174.531	-0.73156	0.0012848	Cytochrome P450 (AHRD V1 ***- Q42959_TOBAC); contains Interpro domain(s) IPR001128 Cytochrome P450
Cla022031	343.681	549.389	-0.67676	1.2572e-06	Cytochrome c oxidase subunit 6a, mitochondrial (AHRD V1 **** COX6A_ARATH); contains Interpro domain(s) IPR001349 Cytochrome c oxidase, subunit VIa
Cla008223	566.883	902.988	-0.67165	1.348e-07	Cytochrome P450 (AHRD V1 ***- B9NAD7_POPTR); contains Interpro domain(s) IPR001128 Cytochrome P450
Cla007313	1368.15	2123.92	-0.6345	0.0029031	Cytochrome P450 (AHRD V1 ***- B9NAD7_POPTR); contains Interpro domain(s) IPR001128 Cytochrome P450
Cla022868	577.34	888.028	-0.62118	9.2982e-07	Cytochrome c6 (AHRD V1 *-*- D7MKY9_ARALL)
Cla000281	240.619	366.842	-0.6084	0.00010376	Cytochrome b5 reductase 4 (AHRD V1 *--- E2B9U4_HARSA); contains Interpro domain(s) IPR001199 Cytochrome b5
Cla016506	271.012	409.546	-0.59567	8.2809e-05	Cytochrome P450 (AHRD V1 ***- B9NAV0_POPTR); contains Interpro domain(s) IPR001128 Cytochrome P450
Cla000655	1692.74	2536.28	-0.58335	2.3444e-07	Photosystem I reaction center subunit II (AHRD V1 **** B4FAW3_MAIZE); contains Interpro domain(s) IPR003685 Photosystem I protein PsaD
Cla000734	2209.16	3225.69	-0.54611	7.7917e-07	Cytochrome P450 (AHRD V1 **-- Q1WBS7_9POAL); contains Interpro domain(s) IPR001128 Cytochrome P450
Cla011145	3853.73	5525.35	-0.51981	5.9984e-05	Phytochrome (AHRD V1 ***- B9U4G3_VITVI); contains Interpro domain(s) IPR013767 PAS fold
Cla013942	22508.4	32110.3	-0.51257	6.4466e-07	Chlorophyll a-b binding protein, chloroplastic (AHRD V1 ***- CB12_PETHY); contains Interpro domain(s) IPR001344 Chlorophyll A-B binding protein
Cla009752	198231	277589	-0.48577	3.2603e-06	Photosystem II 11 kDa protein (AHRD V1 *--- PS11_SYNY3)
Cla015259	231.811	319.992	-0.46509	0.0034658	Cytochrome c oxidase subunit 6b (AHRD V1 ***- Q9FE02_ORYSJ); contains Interpro domain(s) IPR003213 Cytochrome c oxidase, subunit VIb
Cla018095	2593.44	3559.43	-0.45678	3.4632e-05	Phytochrome (AHRD V1 ***- B9U4G8_VITRI); contains Interpro domain(s) IPR012129 Phytochrome A/B/C/D/E
Cla020717	129.333	176.496	-0.44855	0.020993	Cytochrome P450 (AHRD V1 ***- B9N7U0_POPTR); contains Interpro domain(s) IPR001128 Cytochrome P450
Cla012692	636.003	853.681	-0.42466	0.00074716	Cytochrome P450 (AHRD V1 *--- B9MZK4_POPTR); contains Interpro domain(s) IPR001128 Cytochrome P450
Cla021798	714.017	947.343	-0.40793	0.0010987	Cytochrome b5 (AHRD V1 ***- A5Z1Y7_MALDO); contains Interpro domain(s) IPR001199 Cytochrome b5
Cla021797	909.372	1191.87	-0.39029	0.0013256	Cytochrome b5 (AHRD V1 ***- B6TTI9_MAIZE); contains Interpro domain(s) IPR001199 Cytochrome b5
Cla019617	327.954	420.191	-0.35756	0.015592	Cytochrome b5 (AHRD V1 ***- A2WZK1_ORYSI); contains Interpro domain(s) IPR001199 Cytochrome b5
Cla011547	2327.45	1738.49	0.42091	0.013029	Cytochrome P450 (AHRD V1 ***- A1E367_ISATI); contains Interpro domain(s) IPR001128 Cytochrome P450
Cla008786	289.217	213.502	0.43791	0.0083682	Cytochrome P450 flavonoid 3&apos 5&apos-hydroxylase (AHRD V1 **-- B9HNH6_POPTR); contains Interpro domain(s) IPR001128 Cytochrome P450
Cla005935	1576.76	1113.88	0.50137	0.0057385	Cytochrome P450 (AHRD V1 ***- B9GX98_POPTR); contains Interpro domain(s) IPR001128 Cytochrome P450
Cla022910	930.109	654.967	0.50598	5.8252e-05	Cytochrome P450 (AHRD V1 ***- B9HG27_POPTR); contains Interpro domain(s) IPR001128 Cytochrome P450
Cla017000	1101.27	762.197	0.53093	1.5019e-05	Cytochrome P450 (AHRD V1 ***- B9NBP7_POPTR); contains Interpro domain(s) IPR001128 Cytochrome P450
Cla021423	3520.91	2405.78	0.54945	4.5021e-07	Cytochrome b6-f complex iron-sulfur subunit (AHRD V1 ***- E7E844_CITLA); contains Interpro domain(s) IPR017941 Rieske [2Fe-2S] iron-sulphur domain
Cla004341	2947.92	1987.25	0.56893	2.484e-07	Cytochrome P450 allene oxide synthase (AHRD V1 **-- B9GP05_POPTR); contains Interpro domain(s) IPR001128 Cytochrome P450
Cla006992	214.653	142.885	0.58714	0.0024675	Cytochrome P450 family protein (AHRD V1 ***- Q9C9D1_ARATH); contains Interpro domain(s) IPR001128 Cytochrome P450
Cla007650	4447.02	2917.34	0.60818	5.0678e-08	Cytochrome p450-like protein (AHRD V1 ***- A4HIU1_LEIBR); contains Interpro domain(s) IPR001128 Cytochrome P450
Cla004873	1535.72	980.798	0.64688	4.0107e-08	Cytochrome B561-related protein (AHRD V1 **-- Q1H8M6_BETVU); contains Interpro domain(s) IPR006593 Cytochrome b561/ferric reductase transmembrane
Cla008495	369.047	228.706	0.69031	1.3469e-05	Cytochrome P450 (AHRD V1 ***- B9HNL2_POPTR); contains Interpro domain(s) IPR001128 Cytochrome P450
Cla019064	321.191	198.334	0.6955	2.2911e-05	Photosystem I reaction center subunit IV A (AHRD V1 *-** B6TH55_MAIZE); contains Interpro domain(s) IPR003375 Photosystem I reaction centre subunit IV/PsaE
Cla020716	733.258	451.001	0.70119	0.023558	Cytochrome P450 (AHRD V1 ***- B9N755_POPTR); contains Interpro domain(s) IPR001128 Cytochrome P450
Cla012985	2833.14	1722.46	0.71793	5.8137e-07	Cytochrome P450 (AHRD V1 ***- Q0PNH1_CAPCH); contains Interpro domain(s) IPR001128 Cytochrome P450
Cla020719	695.511	416.377	0.74018	0.002284	Cytochrome P450 (AHRD V1 ***- A9PF77_POPTR); contains Interpro domain(s) IPR001128 Cytochrome P450
Cla020710	287.328	168.752	0.76779	7.1596e-06	Cytochrome P450 (AHRD V1 ***- A1E367_ISATI); contains Interpro domain(s) IPR001128 Cytochrome P450
Cla007528	1622.87	870.717	0.89827	3.4707e-14	Phytochrome kinase substrate 1 (Fragment) (AHRD V1 *-*- A5Y7K7_ARATH)
Cla020727	1468.12	751.856	0.96544	2.1188e-15	Cytochrome P450 (AHRD V1 ***- B9NGF5_POPTR); contains Interpro domain(s) IPR001128 Cytochrome P450
Cla012570	130.474	66.2321	0.97816	2.2581e-05	Cytochrome P450 allene oxide synthase (AHRD V1 **-- B9GP05_POPTR); contains Interpro domain(s) IPR001128 Cytochrome P450
Cla012984	3002.97	1493.28	1.0079	4.3312e-19	Cytochrome P450 (AHRD V1 ***- Q0PNH1_CAPCH); contains Interpro domain(s) IPR001128 Cytochrome P450
Cla010026	554.712	275.699	1.0086	3.734e-12	Cytochrome P450 (AHRD V1 ***- B9I3I4_POPTR); contains Interpro domain(s) IPR001128 Cytochrome P450
Cla022033	6052.27	3000.33	1.0124	2.8358e-06	Photosystem I reaction center subunit III (AHRD V1 **** Q9XQB4_VIGRR); contains Interpro domain(s) IPR003666 Photosystem I reaction centre protein PsaF, subunit III
Cla015691	1977.85	968.438	1.0302	1.1697e-09	Cytochrome b5 reductase (AHRD V1 *-*- Q54XV1_DICDI); contains Interpro domain(s) IPR001199 Cytochrome b5
Cla010520	4148.48	1968.53	1.0755	4.9206e-22	Cytochrome P450 (AHRD V1 ***- B9NBP7_POPTR); contains Interpro domain(s) IPR001128 Cytochrome P450
Cla020729	640.817	293.146	1.1283	2.7206e-09	Cytochrome P450 (AHRD V1 ***- B9NGF5_POPTR); contains Interpro domain(s) IPR001128 Cytochrome P450
Cla022474	39.5308	17.552	1.1713	0.0046273	Cytochrome P450 (AHRD V1 ***- B9HG27_POPTR); contains Interpro domain(s) IPR001128 Cytochrome P450
Cla006800	162.311	70.8964	1.195	5.3254e-08	Cytochrome P450 (AHRD V1 ***- B9HLE3_POPTR); contains Interpro domain(s) IPR001128 Cytochrome P450
Cla017436	92.2019	40.2142	1.1971	0.00019295	Cytochrome P450 (AHRD V1 ***- B9P4S4_POPTR); contains Interpro domain(s) IPR001128 Cytochrome P450
Cla017435	676.961	287.453	1.2357	3.0285e-07	Cytochrome P450 (AHRD V1 ***- B9N1R4_POPTR); contains Interpro domain(s) IPR001128 Cytochrome P450
Cla020673	70.8869	29.2104	1.279	0.0025728	Cytochrome P450 (AHRD V1 ***- B9N9I5_POPTR); contains Interpro domain(s) IPR001128 Cytochrome P450
Cla006745	498.853	198.691	1.3281	5.9041e-09	Cytochrome P450 (AHRD V1 ***- B9NBP7_POPTR); contains Interpro domain(s) IPR001128 Cytochrome P450
Cla013986	1122	438.957	1.3539	1.0011e-11	Cytochrome P450 (AHRD V1 ***- A9ZT56_COPJA); contains Interpro domain(s) IPR001128 Cytochrome P450
Cla020622	45.7048	17.5947	1.3772	0.00032706	Cytochrome P450 (AHRD V1 ***- B9HFV7_POPTR); contains Interpro domain(s) IPR001128 Cytochrome P450
Cla010018	49.0242	17.357	1.498	0.0038617	Cytochrome P450 (AHRD V1 ***- B9I3I6_POPTR); contains Interpro domain(s) IPR001128 Cytochrome P450
Cla011515	892.661	303.341	1.5572	1.6781e-30	Cytochrome P450 (AHRD V1 ***- B9H566_POPTR); contains Interpro domain(s) IPR001128 Cytochrome P450
Cla006010	1650.54	539.305	1.6138	1.9388e-09	Cytochrome P450 (AHRD V1 ***- Q9XFX1_CICAR); contains Interpro domain(s) IPR001128 Cytochrome P450
Cla010027	479.11	155.969	1.6191	2.6684e-24	Cytochrome P450 (AHRD V1 ***- B9I4C8_POPTR); contains Interpro domain(s) IPR001128 Cytochrome P450
Cla000224	541.842	172.85	1.6484	1.4679e-20	Cytochrome P450 (AHRD V1 ***- B9I8K8_POPTR); contains Interpro domain(s) IPR001128 Cytochrome P450
Cla006336	15.7028	4.75829	1.7225	0.01087	Cytochrome P450 (AHRD V1 ***- A9ZT56_COPJA); contains Interpro domain(s) IPR001128 Cytochrome P450
Cla000230	1275.93	365.32	1.8043	9.4711e-06	Cytochrome P450 (AHRD V1 ***- B9MVH7_POPTR); contains Interpro domain(s) IPR001128 Cytochrome P450
Cla020728	20.3932	5.80308	1.8132	0.011604	Cytochrome P450 (AHRD V1 ***- B9N6N1_POPTR); contains Interpro domain(s) IPR001128 Cytochrome P450
Cla023146	687.957	192.913	1.8344	1.2789e-18	Cytochrome p450 (AHRD V1 ***- E5GCA5_CUCME); contains Interpro domain(s) IPR001128 Cytochrome P450
Cla014265	537.844	148.777	1.854	4.9358e-29	Cytochrome P450 (AHRD V1 ***- B9GKS3_POPTR); contains Interpro domain(s) IPR001128 Cytochrome P450
Cla014180	1005.42	277.597	1.8567	3.8811e-10	Cytochrome P450 (AHRD V1 ***- B9HLE4_POPTR); contains Interpro domain(s) IPR001128 Cytochrome P450
Cla001894	557.456	153.09	1.8645	5.1853e-16	Cytochrome P450 (AHRD V1 ***- B9HLE4_POPTR); contains Interpro domain(s) IPR001128 Cytochrome P450
Cla000226	1370.26	362.289	1.9192	9.4628e-50	Cytochrome P450 (AHRD V1 ***- B9MVH7_POPTR); contains Interpro domain(s) IPR001128 Cytochrome P450
Cla023293	1520.88	399.423	1.9289	1.9195e-06	Cytochrome P450 (AHRD V1 ***- B9GNS2_POPTR); contains Interpro domain(s) IPR001128 Cytochrome P450
Cla006337	17.7598	4.3005	2.046	0.002644	Cytochrome P450 (AHRD V1 ***- B9IF09_POPTR); contains Interpro domain(s) IPR001128 Cytochrome P450
Cla011284	745.902	169.741	2.1356	1.6437e-15	Cytochrome P450 (AHRD V1 ***- B9NFM5_POPTR); contains Interpro domain(s) IPR001128 Cytochrome P450
Cla000225	1604.22	349.386	2.199	2.3784e-23	Cytochrome P450 (AHRD V1 ***- B9I8K8_POPTR); contains Interpro domain(s) IPR001128 Cytochrome P450
Cla005124	24.9607	5.32843	2.2279	0.0001201	Cytochrome P450 (AHRD V1 ***- B9MVQ8_POPTR); contains Interpro domain(s) IPR001128 Cytochrome P450
Cla007078	585.504	117.737	2.3141	1.5409e-08	Cytochrome P450 (AHRD V1 ***- B9IGU2_POPTR); contains Interpro domain(s) IPR001128 Cytochrome P450
Cla020720	92.2047	15.9202	2.534	1.3157e-11	Cytochrome P450 (AHRD V1 ***- B9NG75_POPTR); contains Interpro domain(s) IPR001128 Cytochrome P450
Cla015970	12.5657	2.07273	2.5999	0.0034735	Cytochrome P450-like protein (AHRD V1 ***- Q84YE6_SORBI); contains Interpro domain(s) IPR001128 Cytochrome P450
Cla020870	54.9066	8.96239	2.615	4.3835e-10	Cytochrome P450 (AHRD V1 ***- B9HLE3_POPTR); contains Interpro domain(s) IPR001128 Cytochrome P450
Cla023292	3219.56	514.971	2.6443	2.7299e-55	Cytochrome p450 (AHRD V1 ***- E5GCA5_CUCME); contains Interpro domain(s) IPR001128 Cytochrome P450
Cla023291	49.254	7.65662	2.6855	3.7934e-06	Cytochrome P450 (AHRD V1 ***- B9GMJ2_POPTR); contains Interpro domain(s) IPR001128 Cytochrome P450
Cla006688	3929.56	553.276	2.8283	9.7865e-121	Cytochrome P450 (AHRD V1 ***- B9MTJ7_POPTR); contains Interpro domain(s) IPR001128 Cytochrome P450
Cla020723	47.6002	6.50004	2.8724	3.3879e-08	Cytochrome P450 (AHRD V1 ***- B9NG75_POPTR); contains Interpro domain(s) IPR001128 Cytochrome P450
Cla012528	680.777	91.0869	2.9019	3.8831e-05	Cytochrome P450 71D11 (Fragment) (AHRD V1 **-- C71DB_LOTJA); contains Interpro domain(s) IPR001128 Cytochrome P450
Cla006748	869.47	105.696	3.0402	7.3269e-85	Photosystem I reaction center subunit X psaK (AHRD V1 ***- Q84QE6_TOBAC); contains Interpro domain(s) IPR017493 Photosystem I reaction center, PsaK, plant
Cla008176	39.5974	4.18321	3.2427	1.4871e-09	Cytochrome P450 (AHRD V1 ***- B9GKS3_POPTR); contains Interpro domain(s) IPR001128 Cytochrome P450
Cla017251	6.79962	0.639228	3.4111	0.01826	Cytochrome P450 (AHRD V1 ***- B9I6X7_POPTR); contains Interpro domain(s) IPR001128 Cytochrome P450
Cla022967	768.744	59.2037	3.6987	8.0128e-48	Cytochrome P450 (AHRD V1 ***- B9HFV6_POPTR); contains Interpro domain(s) IPR001128 Cytochrome P450
Cla020621	355.794	16.6767	4.4151	5.6266e-06	Cytochrome P450 (AHRD V1 ***- B9MVH6_POPTR); contains Interpro domain(s) IPR001128 Cytochrome P450
Cla010020	1708.78	76.055	4.4898	6.5578e-115	Cytochrome P450 (AHRD V1 ***- B9I4C8_POPTR); contains Interpro domain(s) IPR001128 Cytochrome P450
Cla020315	11.9892	0	Inf	0.0065004	Cytochrome P450 (AHRD V1 ***- B9I724_POPTR); contains Interpro domain(s) IPR001128 Cytochrome P450
Cla012616	4.62783	0	Inf	0.015388	Cytochrome P450 (Fragment) (AHRD V1 **-- B9HPE8_POPTR); contains Interpro domain(s) IPR001128 Cytochrome P450
Cla007079	9.87005	0	Inf	8.7896e-05	Cytochrome P450 CYP97A16 (AHRD V1 ***- B6SVI8_MAIZE); contains Interpro domain(s) IPR001128 Cytochrome P450
Cla008784	13.0754	0	Inf	0.0019419	Cytochrome P450 flavonoid 3&apos 5&apos-hydroxylase (AHRD V1 ***- B9HNH6_POPTR); contains Interpro domain(s) IPR001128 Cytochrome P450
Cla007503	0	11.2479	#NAME?	1.1584e-05	Cytochrome c oxidase subunit Vb (AHRD V1 *-*- Q0KKQ8_PEA); contains Interpro domain(s) IPR002124 Cytochrome c oxidase, subunit Vb
Cla008494	0	7.69988	#NAME?	0.00045757	Cytochrome P450 (AHRD V1 ***- B9HLE4_POPTR); contains Interpro domain(s) IPR001128 Cytochrome P450
