# Supplementary material for: Genome-wide expression profiling of leaves and roots of watermelon in response to low nitrogen
Source: BMC Genomics. 2018 Jun 13;19:456. doi: 10.1186/s12864-018-4856-x (PMC6001020; doi:10.1186/s12864-018-4856-x)
Supplement: Supplementary file 3 — Transcription factors (TFs) found to be affected in the leaf and root tissues of watermelon exposed to different levels of nitrogen (0.2 mM, 9 mM) (XLSX 76 kb) [file 12864_2018_4856_MOESM3_ESM.xlsx]

## Sheet: Sheet1
Transcription factors (TFs) found to be affected in the leaf and root tissues of watermelon exposed to different levels of nitrogen (0.2 mM, 9 mM)
Tf ID (Gene)	Family	Type	Functions
Cla001807_0	ABI3VP1	transcription factor	B3 domain-containing protein LOC_Os12g40080 (AHRD V1 *-*- Y1208_ORYSJ); contains Interpro domain(s) IPR003340 Transcriptional factor B3
Cla001808_0	ABI3VP1	transcription factor	B3 domain-containing protein Os03g0622200 (AHRD V1 ***- Y3222_ORYSJ); contains Interpro domain(s) IPR003340 Transcriptional factor B3
Cla002586_0	ABI3VP1	transcription factor	B3 domain-containing protein Os02g0598200 (AHRD V1 *-*- Y2982_ORYSJ); contains Interpro domain(s) IPR003340 Transcriptional factor B3
Cla004974_0	ABI3VP1	transcription factor	Auxin response factor 12 (AHRD V1 *-*- C0PL36_MAIZE); contains Interpro domain(s) IPR003340 Transcriptional factor B3
Cla008097_0	ABI3VP1	transcription factor	AP2 domain-containing transcription factor (AHRD V1 *--* B9HWL7_POPTR); contains Interpro domain(s) IPR003340 Transcriptional factor B3
Cla010278_0	ABI3VP1	transcription factor	B3 domain-containing protein Os01g0723500 (AHRD V1 ***- Y1235_ORYSJ); contains Interpro domain(s) IPR003340 Transcriptional factor B3
Cla010279_0	ABI3VP1	transcription factor	B3 domain-containing protein Os11g0197600 (AHRD V1 ***- Y1176_ORYSJ); contains Interpro domain(s) IPR003340 Transcriptional factor B3
Cla010686_0	ABI3VP1	transcription factor	B3 domain-containing protein At3g18960 (AHRD V1 *-*- Y3896_ARATH); contains Interpro domain(s) IPR003340 Transcriptional factor B3
Cla013223_0	ABI3VP1	transcription factor	B3 DNA binding domain containing protein (AHRD V1 **** B6TUV1_MAIZE); contains Interpro domain(s) IPR003340 Transcriptional factor B3
Cla014628_0	ABI3VP1	transcription factor	Auxin response factor 5 (AHRD V1 *-*- C0PGA8_MAIZE); contains Interpro domain(s) IPR003340 Transcriptional factor B3
Cla016005_0	ABI3VP1	transcription factor	B3 domain-containing protein At3g19184 (AHRD V1 ***- Y3918_ARATH); contains Interpro domain(s) IPR003340 Transcriptional factor B3
Cla017664_0	ABI3VP1	transcription factor	Auxin response factor 21 (AHRD V1 *-*- D9HNU8_MAIZE); contains Interpro domain(s) IPR003340 Transcriptional factor B3
Cla018052_0	ABI3VP1	transcription factor	AP2 domain-containing transcription factor (AHRD V1 *--* B9HIZ2_POPTR); contains Interpro domain(s) IPR003340 Transcriptional factor B3
Cla020159_0	ABI3VP1	transcription factor	B3 domain-containing protein At4g01580 (AHRD V1 *-*- Y4158_ARATH); contains Interpro domain(s) IPR003340 Transcriptional factor B3
Cla020189_0	ABI3VP1	transcription factor	B3 domain-containing protein Os01g0234100 (AHRD V1 *--- Y1341_ORYSJ); contains Interpro domain(s) IPR003340 Transcriptional factor B3
Cla020712_0	ABI3VP1	transcription factor	B3 domain-containing protein Os01g0723500 (AHRD V1 ***- Y1235_ORYSJ); contains Interpro domain(s) IPR003340 Transcriptional factor B3
Cla021334_0	ABI3VP1	transcription factor	B3 DNA binding domain containing protein (AHRD V1 **** B6TUV1_MAIZE); contains Interpro domain(s) IPR003340 Transcriptional factor B3
Cla022556_0	ABI3VP1	transcription factor	B3 domain-containing protein At5g42700 (AHRD V1 **-- Y5270_ARATH); contains Interpro domain(s) IPR003340 Transcriptional factor B3
Cla022557_0	ABI3VP1	transcription factor	B3 domain-containing protein At5g42700 (AHRD V1 **-- Y5270_ARATH); contains Interpro domain(s) IPR003340 Transcriptional factor B3
Cla004352_0	Alfin-like	transcription factor	PHD finger protein ALFIN-LIKE 1 (AHRD V1 ***- ALFL1_ARATH); contains Interpro domain(s) IPR019787 Zinc finger, PHD-finger
Cla004564_0	Alfin-like	transcription factor	PHD finger protein ALFIN-LIKE 7 (AHRD V1 ***- ALFL7_ARATH); contains Interpro domain(s) IPR019787 Zinc finger, PHD-finger
Cla015559_0	Alfin-like	transcription factor	PHD finger protein ALFIN-LIKE 3 (AHRD V1 ***- ALFL3_ARATH); contains Interpro domain(s) IPR019787 Zinc finger, PHD-finger
Cla016848_0	Alfin-like	transcription factor	PHD finger protein ALFIN-LIKE 5 (AHRD V1 ***- ALFL5_ARATH); contains Interpro domain(s) IPR019787 Zinc finger, PHD-finger
Cla017992_0	Alfin-like	transcription factor	PHD finger protein ALFIN-LIKE 1 (AHRD V1 ***- ALFL1_ARATH); contains Interpro domain(s) IPR019787 Zinc finger, PHD-finger
Cla021978_0	Alfin-like	transcription factor	PHD finger protein ALFIN-LIKE 5 (AHRD V1 ***- ALFL5_ARATH); contains Interpro domain(s) IPR019787 Zinc finger, PHD-finger
Cla000701_0	AP2-EREBP	transcription factor	AP2-like ethylene-responsive transcription factor At1g16060 (AHRD V1 *-** AP2L1_ARATH); contains Interpro domain(s) IPR001471 Pathogenesis-related transcriptional factor and ERF, DNA-binding
Cla000714_0	AP2-EREBP	transcription factor	Ethylene responsive transcription factor 2b (AHRD V1 *-** C0J9I6_9ROSA); contains Interpro domain(s) IPR001471 Pathogenesis-related transcriptional factor and ERF, DNA-binding
Cla000855_0	AP2-EREBP	transcription factor	Ethylene-responsive transcription factor 10 (AHRD V1 *-** ERF77_ARATH); contains Interpro domain(s) IPR003340 Transcriptional factor B3
Cla000929_0	AP2-EREBP	transcription factor	AP2-like ethylene-responsive transcription factor At1g16060 (AHRD V1 *-** AP2L1_ARATH); contains Interpro domain(s) IPR001471 Pathogenesis-related transcriptional factor and ERF, DNA-binding
Cla001733_0	AP2-EREBP	transcription factor	Ethylene-responsive transcription factor 5 (AHRD V1 *-** EF102_ARATH); contains Interpro domain(s) IPR001471 Pathogenesis-related transcriptional factor and ERF, DNA-binding
Cla002039_0	AP2-EREBP	transcription factor	Ethylene responsive transcription factor 12 (AHRD V1 *-** C0J9I3_9ROSA); contains Interpro domain(s) IPR001471 Pathogenesis-related transcriptional factor and ERF, DNA-binding
Cla002237_0	AP2-EREBP	transcription factor	Ethylene-responsive transcription factor (AHRD V1 **** A5HSG1_9FABA); contains Interpro domain(s) IPR001471 Pathogenesis-related transcriptional factor and ERF, DNA-binding
Cla002330_0	AP2-EREBP	transcription factor	Ethylene-responsive transcription factor 1 (AHRD V1 *-** ERF1_ORYSJ); contains Interpro domain(s) IPR001471 Pathogenesis-related transcriptional factor and ERF, DNA-binding
Cla002704_0	AP2-EREBP	transcription factor	Ethylene-responsive transcription factor-like protein (AHRD V1 *-** F4JS76_ARATH); contains Interpro domain(s) IPR001471 Pathogenesis-related transcriptional factor and ERF, DNA-binding
Cla002959_0	AP2-EREBP	transcription factor	Ethylene responsive transcription factor 2b (AHRD V1 *-** C0J9I6_9ROSA); contains Interpro domain(s) IPR001471 Pathogenesis-related transcriptional factor and ERF, DNA-binding
Cla003267_0	AP2-EREBP	transcription factor	Ethylene responsive transcription factor 12 (AHRD V1 *-** C0J9I3_9ROSA); contains Interpro domain(s) IPR001471 Pathogenesis-related transcriptional factor and ERF, DNA-binding
Cla003618_0	AP2-EREBP	transcription factor	Ethylene responsive transcription factor 1b (AHRD V1 *-** C0J9I8_9ROSA); contains Interpro domain(s) IPR001471 Pathogenesis-related transcriptional factor and ERF, DNA-binding
Cla003619_0	AP2-EREBP	transcription factor	Ethylene responsive transcription factor 1b (AHRD V1 *-** C0J9I8_9ROSA); contains Interpro domain(s) IPR001471 Pathogenesis-related transcriptional factor and ERF, DNA-binding
Cla003647_0	AP2-EREBP	transcription factor	Ethylene responsive transcription factor 1a (AHRD V1 **** D1MWZ3_CITLA); contains Interpro domain(s) IPR001471 Pathogenesis-related transcriptional factor and ERF, DNA-binding
Cla003789_0	AP2-EREBP	transcription factor	Ethylene responsive transcription factor 2a (AHRD V1 *-** C0J9I7_9ROSA); contains Interpro domain(s) IPR001471 Pathogenesis-related transcriptional factor and ERF, DNA-binding
Cla004120_0	AP2-EREBP	transcription factor	Ethylene-responsive transcription factor 1 (AHRD V1 *-** ERF1_ORYSJ); contains Interpro domain(s) IPR001471 Pathogenesis-related transcriptional factor and ERF, DNA-binding
Cla004223_0	AP2-EREBP	transcription factor	Ethylene-responsive transcription factor 1A (AHRD V1 *-** A9P6A4_MEDTR); contains Interpro domain(s) IPR001471 Pathogenesis-related transcriptional factor and ERF, DNA-binding
Cla004538_0	AP2-EREBP	transcription factor	AP2-like ethylene-responsive transcription factor (AHRD V1 *-** A8MQS2_ARATH); contains Interpro domain(s) IPR001471 Pathogenesis-related transcriptional factor and ERF, DNA-binding
Cla004912_0	AP2-EREBP	transcription factor	Ethylene-responsive transcription factor (AHRD V1 *-** F1DGA5_COFAR); contains Interpro domain(s) IPR001471 Pathogenesis-related transcriptional factor and ERF, DNA-binding
Cla004973_0	AP2-EREBP	transcription factor	Ethylene responsive transcription factor 2a (AHRD V1 *-** C0J9I7_9ROSA); contains Interpro domain(s) IPR001471 Pathogenesis-related transcriptional factor and ERF, DNA-binding
Cla005614_0	AP2-EREBP	transcription factor	Ethylene responsive transcription factor 1a (AHRD V1 *-** C0J9I9_9ROSA); contains Interpro domain(s) IPR001471 Pathogenesis-related transcriptional factor and ERF, DNA-binding
Cla005623_0	AP2-EREBP	transcription factor	Ethylene-responsive transcription factor 4 (AHRD V1 *-** ERF4_TOBAC); contains Interpro domain(s) IPR001471 Pathogenesis-related transcriptional factor and ERF, DNA-binding
Cla005985_0	AP2-EREBP	transcription factor	Ethylene-responsive transcription factor (AHRD V1 **** F2Y9E9_COFAR); contains Interpro domain(s) IPR001471 Pathogenesis-related transcriptional factor and ERF, DNA-binding
Cla006212_0	AP2-EREBP	transcription factor	Ethylene-responsive transcription factor 10 (AHRD V1 *-** ERF77_ARATH); contains Interpro domain(s) IPR001471 Pathogenesis-related transcriptional factor and ERF, DNA-binding
Cla006605_0	AP2-EREBP	transcription factor	Ethylene-responsive transcription factor 1 (AHRD V1 *-** ERF1_ORYSJ); contains Interpro domain(s) IPR001471 Pathogenesis-related transcriptional factor and ERF, DNA-binding
Cla006719_0	AP2-EREBP	transcription factor	Ethylene-responsive transcription factor 1 (AHRD V1 *-** ERF1_ORYSJ); contains Interpro domain(s) IPR001471 Pathogenesis-related transcriptional factor and ERF, DNA-binding
Cla007092_0	AP2-EREBP	transcription factor	Ethylene responsive transcription factor 2a (AHRD V1 *-** C0J9I7_9ROSA); contains Interpro domain(s) IPR001471 Pathogenesis-related transcriptional factor and ERF, DNA-binding
Cla007578_0	AP2-EREBP	transcription factor	Ethylene-responsive transcription factor (AHRD V1 **** F2Y9E9_COFAR); contains Interpro domain(s) IPR001471 Pathogenesis-related transcriptional factor and ERF, DNA-binding
Cla007745_0	AP2-EREBP	transcription factor	Ethylene responsive transcription factor 2a (AHRD V1 *-** C0J9I7_9ROSA); contains Interpro domain(s) IPR001471 Pathogenesis-related transcriptional factor and ERF, DNA-binding
Cla007765_0	AP2-EREBP	transcription factor	Ethylene responsive transcription factor 2a (AHRD V1 *-** C0J9I7_9ROSA); contains Interpro domain(s) IPR001471 Pathogenesis-related transcriptional factor and ERF, DNA-binding
Cla008002_0	AP2-EREBP	transcription factor	Ethylene responsive transcription factor 2a (AHRD V1 *-** C0J9I7_9ROSA); contains Interpro domain(s) IPR001471 Pathogenesis-related transcriptional factor and ERF, DNA-binding
Cla008472_0	AP2-EREBP	transcription factor	Ethylene responsive transcription factor 2a (AHRD V1 *-** C0J9I7_9ROSA); contains Interpro domain(s) IPR001471 Pathogenesis-related transcriptional factor and ERF, DNA-binding
Cla008534_0	AP2-EREBP	transcription factor	AP2-like ethylene-responsive transcription factor At1g16060 (AHRD V1 *-** AP2L1_ARATH); contains Interpro domain(s) IPR001471 Pathogenesis-related transcriptional factor and ERF, DNA-binding
Cla009063_0	AP2-EREBP	transcription factor	Ethylene responsive transcription factor (AHRD V1 *-** A4FS08_SACOF); contains Interpro domain(s) IPR001471 Pathogenesis-related transcriptional factor and ERF, DNA-binding
Cla009283_0	AP2-EREBP	transcription factor	Ethylene responsive transcription factor 2b (AHRD V1 *-** C0J9I6_9ROSA); contains Interpro domain(s) IPR001471 Pathogenesis-related transcriptional factor and ERF, DNA-binding
Cla009635_0	AP2-EREBP	transcription factor	Ethylene-responsive transcription factor 4 (AHRD V1 *-** B6THY5_MAIZE); contains Interpro domain(s) IPR001471 Pathogenesis-related transcriptional factor and ERF, DNA-binding
Cla009661_0	AP2-EREBP	transcription factor	Ethylene-responsive transcription factor (AHRD V1 **** F2Y9E9_COFAR); contains Interpro domain(s) IPR001471 Pathogenesis-related transcriptional factor and ERF, DNA-binding
Cla009662_0	AP2-EREBP	transcription factor	Ethylene-responsive transcription factor 1A (AHRD V1 *-** A9P6A4_MEDTR); contains Interpro domain(s) IPR001471 Pathogenesis-related transcriptional factor and ERF, DNA-binding
Cla009964_0	AP2-EREBP	transcription factor	AP2-like ethylene-responsive transcription factor (AHRD V1 *-** A8MQS2_ARATH); contains Interpro domain(s) IPR001471 Pathogenesis-related transcriptional factor and ERF, DNA-binding
Cla010307_0	AP2-EREBP	transcription factor	Ethylene-responsive transcription factor 3 (AHRD V1 *-** B6TFS2_MAIZE); contains Interpro domain(s) IPR001471 Pathogenesis-related transcriptional factor and ERF, DNA-binding
Cla010712_0	AP2-EREBP	transcription factor	Ethylene responsive transcription factor 1b (AHRD V1 **** C0J9I8_9ROSA); contains Interpro domain(s) IPR001471 Pathogenesis-related transcriptional factor and ERF, DNA-binding
Cla010713_0	AP2-EREBP	transcription factor	Ethylene-responsive transcription factor 2 (AHRD V1 *-** B6U860_MAIZE); contains Interpro domain(s) IPR001471 Pathogenesis-related transcriptional factor and ERF, DNA-binding
Cla010914_0	AP2-EREBP	transcription factor	Ethylene responsive transcription factor 2b (AHRD V1 *-** C0J9I6_9ROSA); contains Interpro domain(s) IPR001471 Pathogenesis-related transcriptional factor and ERF, DNA-binding
Cla010915_0	AP2-EREBP	transcription factor	DRE binding transcription factor (AHRD V1 *-** F5C3N3_9CARY); contains Interpro domain(s) IPR001471 Pathogenesis-related transcriptional factor and ERF, DNA-binding
Cla010929_0	AP2-EREBP	transcription factor	Ethylene responsive transcription factor 2a (AHRD V1 *-** C0J9I7_9ROSA); contains Interpro domain(s) IPR001471 Pathogenesis-related transcriptional factor and ERF, DNA-binding
Cla011139_0	AP2-EREBP	transcription factor	Ethylene-responsive transcription factor 1 (AHRD V1 *-** ERF1_ORYSJ); contains Interpro domain(s) IPR001471 Pathogenesis-related transcriptional factor and ERF, DNA-binding
Cla011375_0	AP2-EREBP	transcription factor	Ethylene responsive transcription factor 2b (AHRD V1 *-** C0J9I6_9ROSA); contains Interpro domain(s) IPR001471 Pathogenesis-related transcriptional factor and ERF, DNA-binding
Cla011389_0	AP2-EREBP	transcription factor	Ethylene responsive transcription factor 2a (AHRD V1 *-** C0J9I7_9ROSA); contains Interpro domain(s) IPR001471 Pathogenesis-related transcriptional factor and ERF, DNA-binding
Cla011487_0	AP2-EREBP	transcription factor	Ethylene-responsive transcription factor 1 (AHRD V1 *-** ERF1_ORYSJ); contains Interpro domain(s) IPR001471 Pathogenesis-related transcriptional factor and ERF, DNA-binding
Cla011988_0	AP2-EREBP	transcription factor	Ethylene-responsive transcription factor 13 (AHRD V1 *-** ERF99_ARATH); contains Interpro domain(s) IPR001471 Pathogenesis-related transcriptional factor and ERF, DNA-binding
Cla012000_0	AP2-EREBP	transcription factor	Ethylene-responsive transcription factor 13 (AHRD V1 *-** ERF99_ARATH); contains Interpro domain(s) IPR001471 Pathogenesis-related transcriptional factor and ERF, DNA-binding
Cla012123_0	AP2-EREBP	transcription factor	AP2/ERF domain-containing transcription factor (AHRD V1 **** B9I5W8_POPTR); contains Interpro domain(s) IPR001471 Pathogenesis-related transcriptional factor and ERF, DNA-binding
Cla012379_0	AP2-EREBP	transcription factor	Ethylene-responsive transcription factor 12 (AHRD V1 *-** ERF81_ARATH); contains Interpro domain(s) IPR001471 Pathogenesis-related transcriptional factor and ERF, DNA-binding
Cla012461_0	AP2-EREBP	transcription factor	Ethylene-responsive transcription factor 4 (AHRD V1 *-** ERF78_ARATH); contains Interpro domain(s) IPR001471 Pathogenesis-related transcriptional factor and ERF, DNA-binding
Cla012549_0	AP2-EREBP	transcription factor	Ethylene responsive transcription factor 2a (AHRD V1 **** C0J9I7_9ROSA); contains Interpro domain(s) IPR001471 Pathogenesis-related transcriptional factor and ERF, DNA-binding
Cla012580_0	AP2-EREBP	transcription factor	AP2-like ethylene-responsive transcription factor At1g16060 (AHRD V1 *-** AP2L1_ARATH); contains Interpro domain(s) IPR001471 Pathogenesis-related transcriptional factor and ERF, DNA-binding
Cla012656_0	AP2-EREBP	transcription factor	Ethylene-responsive transcription factor 4 (AHRD V1 *-** ERF78_ARATH); contains Interpro domain(s) IPR001471 Pathogenesis-related transcriptional factor and ERF, DNA-binding
Cla012770_0	AP2-EREBP	transcription factor	Ethylene-responsive transcription factor 10 (AHRD V1 *-** ERF77_ARATH); contains Interpro domain(s) IPR001471 Pathogenesis-related transcriptional factor and ERF, DNA-binding
Cla013063_0	AP2-EREBP	transcription factor	Ethylene responsive transcription factor 2a (AHRD V1 *-** C0J9I7_9ROSA); contains Interpro domain(s) IPR001471 Pathogenesis-related transcriptional factor and ERF, DNA-binding
Cla013252_0	AP2-EREBP	transcription factor	AP2-like ethylene-responsive transcription factor At1g79700 (AHRD V1 *--* AP2L3_ARATH); contains Interpro domain(s) IPR001471 Pathogenesis-related transcriptional factor and ERF, DNA-binding
Cla013424_0	AP2-EREBP	transcription factor	Ethylene-responsive transcription factor 4 (AHRD V1 *-** B6TYT8_MAIZE); contains Interpro domain(s) IPR001471 Pathogenesis-related transcriptional factor and ERF, DNA-binding
Cla013512_0	AP2-EREBP	transcription factor	Ethylene responsive transcription factor 3b (AHRD V1 **** C0J9I4_9ROSA); contains Interpro domain(s) IPR001471 Pathogenesis-related transcriptional factor and ERF, DNA-binding
Cla013573_0	AP2-EREBP	transcription factor	Ethylene responsive transcription factor 2b (AHRD V1 *-** C0J9I6_9ROSA); contains Interpro domain(s) IPR001471 Pathogenesis-related transcriptional factor and ERF, DNA-binding
Cla013808_0	AP2-EREBP	transcription factor	Ethylene responsive transcription factor 2b (AHRD V1 *-** C0J9I6_9ROSA); contains Interpro domain(s) IPR001471 Pathogenesis-related transcriptional factor and ERF, DNA-binding
Cla013953_0	AP2-EREBP	transcription factor	Ethylene-responsive transcription factor 5 (AHRD V1 *-** ERF5_TOBAC); contains Interpro domain(s) IPR001471 Pathogenesis-related transcriptional factor and ERF, DNA-binding
Cla013963_0	AP2-EREBP	transcription factor	Ethylene-responsive transcription factor 5 (AHRD V1 *-** EF102_ARATH); contains Interpro domain(s) IPR001471 Pathogenesis-related transcriptional factor and ERF, DNA-binding
Cla014051_0	AP2-EREBP	transcription factor	AP2-like ethylene-responsive transcription factor At1g16060 (AHRD V1 *-** AP2L1_ARATH); contains Interpro domain(s) IPR001471 Pathogenesis-related transcriptional factor and ERF, DNA-binding
Cla014156_0	AP2-EREBP	transcription factor	Ethylene-responsive transcription factor 5 (AHRD V1 *-** ERF5_NICSY); contains Interpro domain(s) IPR001471 Pathogenesis-related transcriptional factor and ERF, DNA-binding
Cla014830_0	AP2-EREBP	transcription factor	Ethylene-responsive transcription factor (AHRD V1 *-** F2Y9E9_COFAR); contains Interpro domain(s) IPR001471 Pathogenesis-related transcriptional factor and ERF, DNA-binding
Cla014831_0	AP2-EREBP	transcription factor	Ethylene-responsive transcription factor (AHRD V1 *-** F1DGA5_COFAR); contains Interpro domain(s) IPR001471 Pathogenesis-related transcriptional factor and ERF, DNA-binding
Cla014832_0	AP2-EREBP	transcription factor	Ethylene-responsive transcription factor (AHRD V1 *-** F2Y9E9_COFAR); contains Interpro domain(s) IPR001471 Pathogenesis-related transcriptional factor and ERF, DNA-binding
Cla014916_0	AP2-EREBP	transcription factor	Ethylene-responsive transcription factor-like protein (AHRD V1 *-** F4JS76_ARATH); contains Interpro domain(s) IPR001471 Pathogenesis-related transcriptional factor and ERF, DNA-binding
Cla015308_0	AP2-EREBP	transcription factor	AP2-like ethylene-responsive transcription factor (AHRD V1 **** A8MQS2_ARATH); contains Interpro domain(s) IPR001471 Pathogenesis-related transcriptional factor and ERF, DNA-binding
Cla015332_0	AP2-EREBP	transcription factor	Ethylene-responsive transcription factor 7 (AHRD V1 *-** ERF83_ARATH); contains Interpro domain(s) IPR001471 Pathogenesis-related transcriptional factor and ERF, DNA-binding
Cla015336_0	AP2-EREBP	transcription factor	Ethylene-responsive transcription factor 4 (AHRD V1 *-** B6SIZ8_MAIZE); contains Interpro domain(s) IPR001471 Pathogenesis-related transcriptional factor and ERF, DNA-binding
Cla015515_0	AP2-EREBP	transcription factor	Ethylene responsive transcription factor 2a (AHRD V1 **** C0J9I7_9ROSA); contains Interpro domain(s) IPR001471 Pathogenesis-related transcriptional factor and ERF, DNA-binding
Cla016009_0	AP2-EREBP	transcription factor	Ethylene responsive transcription factor 2b (AHRD V1 *-** C0J9I6_9ROSA); contains Interpro domain(s) IPR001471 Pathogenesis-related transcriptional factor and ERF, DNA-binding
Cla016785_0	AP2-EREBP	transcription factor	Ethylene-responsive transcription factor 5 (AHRD V1 *-** EF102_ARATH); contains Interpro domain(s) IPR001471 Pathogenesis-related transcriptional factor and ERF, DNA-binding
Cla017025_0	AP2-EREBP	transcription factor	AP2-like ethylene-responsive transcription factor (AHRD V1 *-** A8MQS2_ARATH); contains Interpro domain(s) IPR001471 Pathogenesis-related transcriptional factor and ERF, DNA-binding
Cla017389_0	AP2-EREBP	transcription factor	Ethylene responsive transcription factor 2b (AHRD V1 **** C0J9I6_9ROSA); contains Interpro domain(s) IPR001471 Pathogenesis-related transcriptional factor and ERF, DNA-binding
Cla017504_0	AP2-EREBP	transcription factor	Ethylene-responsive transcription factor 10 (AHRD V1 *-** ERF77_ARATH); contains Interpro domain(s) IPR001471 Pathogenesis-related transcriptional factor and ERF, DNA-binding
Cla017720_0	AP2-EREBP	transcription factor	Ethylene-responsive transcription factor 1 (AHRD V1 *-** ERF1_ORYSJ); contains Interpro domain(s) IPR001471 Pathogenesis-related transcriptional factor and ERF, DNA-binding
Cla017848_0	AP2-EREBP	transcription factor	AP2-like ethylene-responsive transcription factor At1g16060 (AHRD V1 *--* AP2L1_ARATH); contains Interpro domain(s) IPR001471 Pathogenesis-related transcriptional factor and ERF, DNA-binding
Cla018268_0	AP2-EREBP	transcription factor	AP2-like ethylene-responsive transcription factor At1g16060 (AHRD V1 *--* AP2L1_ARATH); contains Interpro domain(s) IPR001471 Pathogenesis-related transcriptional factor and ERF, DNA-binding
Cla018506_0	AP2-EREBP	transcription factor	Ethylene responsive transcription factor 2a (AHRD V1 *-** C0J9I7_9ROSA); contains Interpro domain(s) IPR001471 Pathogenesis-related transcriptional factor and ERF, DNA-binding
Cla018724_0	AP2-EREBP	transcription factor	AP2 domain-containing transcription factor (AHRD V1 **** B9IMF3_POPTR); contains Interpro domain(s) IPR003340 Transcriptional factor B3
Cla018759_0	AP2-EREBP	transcription factor	AP2-like ethylene-responsive transcription factor (AHRD V1 **** A8MQS2_ARATH); contains Interpro domain(s) IPR001471 Pathogenesis-related transcriptional factor and ERF, DNA-binding
Cla018834_0	AP2-EREBP	transcription factor	AP2-like ethylene-responsive transcription factor At1g16060 (AHRD V1 *-** AP2L1_ARATH); contains Interpro domain(s) IPR001471 Pathogenesis-related transcriptional factor and ERF, DNA-binding
Cla019007_0	AP2-EREBP	transcription factor	Ethylene-responsive transcription factor 1 (AHRD V1 *-** ERF1_ORYSJ); contains Interpro domain(s) IPR001471 Pathogenesis-related transcriptional factor and ERF, DNA-binding
Cla019324_0	AP2-EREBP	transcription factor	Ethylene responsive transcription factor 2a (AHRD V1 *-** C0J9I7_9ROSA); contains Interpro domain(s) IPR001471 Pathogenesis-related transcriptional factor and ERF, DNA-binding
Cla019699_0	AP2-EREBP	transcription factor	Ethylene-responsive transcription factor 4 (AHRD V1 *-** B6T615_MAIZE); contains Interpro domain(s) IPR001471 Pathogenesis-related transcriptional factor and ERF, DNA-binding
Cla019701_0	AP2-EREBP	transcription factor	Ethylene responsive transcription factor 12 (AHRD V1 **** C0J9I3_9ROSA); contains Interpro domain(s) IPR001471 Pathogenesis-related transcriptional factor and ERF, DNA-binding
Cla020081_0	AP2-EREBP	transcription factor	AP2-like ethylene-responsive transcription factor (AHRD V1 *--* A8MQS2_ARATH); contains Interpro domain(s) IPR001471 Pathogenesis-related transcriptional factor and ERF, DNA-binding
Cla020243_0	AP2-EREBP	transcription factor	AP2-like ethylene-responsive transcription factor At1g16060 (AHRD V1 *--* AP2L1_ARATH); contains Interpro domain(s) IPR001471 Pathogenesis-related transcriptional factor and ERF, DNA-binding
Cla020244_0	AP2-EREBP	transcription factor	Ethylene-responsive transcription factor 1 (AHRD V1 *-** ERF1_ORYSJ); contains Interpro domain(s) IPR001471 Pathogenesis-related transcriptional factor and ERF, DNA-binding
Cla020368_0	AP2-EREBP	transcription factor	Ethylene-responsive transcription factor 10 (AHRD V1 *-** ERF77_ARATH); contains Interpro domain(s) IPR003340 Transcriptional factor B3
Cla020392_0	AP2-EREBP	transcription factor	Ethylene responsive transcription factor 2a (AHRD V1 *-** C0J9I7_9ROSA); contains Interpro domain(s) IPR001471 Pathogenesis-related transcriptional factor and ERF, DNA-binding
Cla020457_0	AP2-EREBP	transcription factor	AP2-like ethylene-responsive transcription factor (AHRD V1 *-** A8MQS2_ARATH); contains Interpro domain(s) IPR001471 Pathogenesis-related transcriptional factor and ERF, DNA-binding
Cla020648_0	AP2-EREBP	transcription factor	Ethylene-responsive transcription factor 5 (AHRD V1 *-** EF102_ARATH); contains Interpro domain(s) IPR001471 Pathogenesis-related transcriptional factor and ERF, DNA-binding
Cla020969_0	AP2-EREBP	transcription factor	Ethylene responsive transcription factor (AHRD V1 *-** A4FS08_SACOF); contains Interpro domain(s) IPR001471 Pathogenesis-related transcriptional factor and ERF, DNA-binding
Cla021006_0	AP2-EREBP	transcription factor	Ethylene-responsive transcription factor 8 (AHRD V1 *-** ERF79_ARATH); contains Interpro domain(s) IPR001471 Pathogenesis-related transcriptional factor and ERF, DNA-binding
Cla021070_0	AP2-EREBP	transcription factor	Ethylene responsive transcription factor 1b (AHRD V1 *-** C0J9I8_9ROSA); contains Interpro domain(s) IPR001471 Pathogenesis-related transcriptional factor and ERF, DNA-binding
Cla021270_0	AP2-EREBP	transcription factor	Ethylene responsive transcription factor 12 (AHRD V1 *-** C0J9I3_9ROSA); contains Interpro domain(s) IPR001471 Pathogenesis-related transcriptional factor and ERF, DNA-binding
Cla021525_0	AP2-EREBP	transcription factor	Ethylene-responsive transcription factor (AHRD V1 **** F2Y9E9_COFAR); contains Interpro domain(s) IPR001471 Pathogenesis-related transcriptional factor and ERF, DNA-binding
Cla021720_0	AP2-EREBP	transcription factor	Ethylene responsive transcription factor 12 (AHRD V1 *-** C0J9I3_9ROSA); contains Interpro domain(s) IPR001471 Pathogenesis-related transcriptional factor and ERF, DNA-binding
Cla021765_0	AP2-EREBP	transcription factor	Ethylene responsive transcription factor 2a (AHRD V1 **** C0J9I7_9ROSA); contains Interpro domain(s) IPR001471 Pathogenesis-related transcriptional factor and ERF, DNA-binding
Cla021881_0	AP2-EREBP	transcription factor	AP2-like ethylene-responsive transcription factor (AHRD V1 *-** A8MQS2_ARATH); contains Interpro domain(s) IPR001471 Pathogenesis-related transcriptional factor and ERF, DNA-binding
Cla022083_0	AP2-EREBP	transcription factor	Ethylene responsive transcription factor 2b (AHRD V1 *-** C0J9I6_9ROSA); contains Interpro domain(s) IPR001471 Pathogenesis-related transcriptional factor and ERF, DNA-binding
Cla022212_0	AP2-EREBP	transcription factor	Ethylene-responsive transcription factor 4 (AHRD V1 *-** ERF78_ARATH); contains Interpro domain(s) IPR001471 Pathogenesis-related transcriptional factor and ERF, DNA-binding
Cla022353_0	AP2-EREBP	transcription factor	Ethylene-responsive transcription factor 3 (AHRD V1 *-** B6TFS2_MAIZE); contains Interpro domain(s) IPR001471 Pathogenesis-related transcriptional factor and ERF, DNA-binding
Cla022354_0	AP2-EREBP	transcription factor	Ethylene-responsive transcription factor 7 (AHRD V1 *-** ERF83_ARATH); contains Interpro domain(s) IPR001471 Pathogenesis-related transcriptional factor and ERF, DNA-binding
Cla022458_0	AP2-EREBP	transcription factor	Ethylene-responsive transcription factor 13 (AHRD V1 *-** ERF99_ARATH); contains Interpro domain(s) IPR001471 Pathogenesis-related transcriptional factor and ERF, DNA-binding
Cla022591_0	AP2-EREBP	transcription factor	Ethylene-responsive transcription factor 5 (AHRD V1 *-** EF102_ARATH); contains Interpro domain(s) IPR001471 Pathogenesis-related transcriptional factor and ERF, DNA-binding
Cla022648_0	AP2-EREBP	transcription factor	AP2-like ethylene-responsive transcription factor (AHRD V1 *-** A8MQS2_ARATH); contains Interpro domain(s) IPR001471 Pathogenesis-related transcriptional factor and ERF, DNA-binding
Cla023112_0	AP2-EREBP	transcription factor	Ethylene-responsive transcription factor 13 (AHRD V1 *-** ERF99_ARATH); contains Interpro domain(s) IPR001471 Pathogenesis-related transcriptional factor and ERF, DNA-binding
Cla023158_0	AP2-EREBP	transcription factor	Ethylene-responsive transcription factor 5 (AHRD V1 *-** ERF5_TOBAC); contains Interpro domain(s) IPR001471 Pathogenesis-related transcriptional factor and ERF, DNA-binding
Cla023361_0	AP2-EREBP	transcription factor	Ethylene-responsive transcription factor (AHRD V1 *-** D5LMH1_9FABA); contains Interpro domain(s) IPR001471 Pathogenesis-related transcriptional factor and ERF, DNA-binding
Cla000557_0	ARF	transcription factor	Auxin response factor 5 (AHRD V1 ***- Q6L8T9_CUCSA); contains Interpro domain(s) IPR010525 Auxin response factor
Cla001900_0	ARF	transcription factor	Auxin response factor (AHRD V1 ***- D0EZH0_9ROSI); contains Interpro domain(s) IPR010525 Auxin response factor
Cla005790_0	ARF	transcription factor	Auxin response factor 2 (AHRD V1 ***- Q6L8U2_CUCSA); contains Interpro domain(s) IPR010525 Auxin response factor
Cla009652_0	ARF	transcription factor	Auxin response factor 3b (AHRD V1 ***- D3GBU7_LOTJA); contains Interpro domain(s) IPR010525 Auxin response factor
Cla009800_0	ARF	transcription factor	Auxin response factor 3 (AHRD V1 *-*- Q6L8U1_CUCSA); contains Interpro domain(s) IPR010525 Auxin response factor
Cla011357_0	ARF	transcription factor	Auxin response factor 9 (AHRD V1 ***- D7R605_SOLLC); contains Interpro domain(s) IPR010525 Auxin response factor
Cla012819_0	ARF	transcription factor	Auxin response factor 9 (AHRD V1 ***- D7R605_SOLLC); contains Interpro domain(s) IPR010525 Auxin response factor
Cla013766_0	ARF	transcription factor	Auxin response factor 10 (AHRD V1 ***- E2FHH6_SOLLC); contains Interpro domain(s) IPR010525 Auxin response factor
Cla015002_0	ARF	transcription factor	Auxin response factor 9 (AHRD V1 ***- D7R605_SOLLC); contains Interpro domain(s) IPR010525 Auxin response factor
Cla016872_0	ARF	transcription factor	Auxin response factor 1 (AHRD V1 *-*- Q6L8U3_CUCSA); contains Interpro domain(s) IPR010525 Auxin response factor
Cla018293_0	ARF	transcription factor	Auxin response factor 10 (AHRD V1 ***- E2FHH6_SOLLC); contains Interpro domain(s) IPR010525 Auxin response factor
Cla019321_0	ARF	transcription factor	Auxin response factor-like protein (AHRD V1 ***- E5GBL7_CUCME); contains Interpro domain(s) IPR010525 Auxin response factor
Cla019548_0	ARF	transcription factor	Auxin response factor 4 (AHRD V1 ***- Q6L8U0_CUCSA); contains Interpro domain(s) IPR010525 Auxin response factor
Cla020817_0	ARF	transcription factor	Auxin response factor 5 (AHRD V1 ***- D9IVB5_SOLLC); contains Interpro domain(s) IPR010525 Auxin response factor
Cla002956_0	ARID	transcriptional regulator	High mobility group family protein (AHRD V1 ***- D7KE87_ARALL); contains Interpro domain(s) IPR000910 High mobility group, HMG1/HMG2
Cla008962_0	ARID	transcriptional regulator	ARID/BRIGHT DNA-binding domain-containing protein (AHRD V1 ***- D7L9D8_ARALL); contains Interpro domain(s) IPR001606 AT-rich interaction region
Cla011452_0	ARID	transcriptional regulator	Lysine-specific demethylase 5A (AHRD V1 *--- F4WHF8_ACREC); contains Interpro domain(s) IPR001606 AT-rich interaction region
Cla012550_0	ARID	transcriptional regulator	ARID/BRIGHT DNA-binding domain-containing protein (Fragment) (AHRD V1 **-* A9TE17_PHYPA); contains Interpro domain(s) IPR001606 AT-rich interaction region
Cla015513_0	ARID	transcriptional regulator	ARID/BRIGHT DNA-binding domain-containing protein (Fragment) (AHRD V1 ***- A9TE17_PHYPA); contains Interpro domain(s) IPR001606 AT-rich interaction region
Cla021227_0	ARID	transcriptional regulator	ARID/BRIGHT DNA-binding domain-containing protein/ELM2 domain-containing protein/Myb-like DNA-binding domain-containing protein (AHRD V1 ***- Q1PEA0_ARATH); contains Interpro domain(s) IPR001606 AT-rich interaction region
Cla006210_0	ARR-B	transcription factor	Response regulator 8 (AHRD V1 *-*- Q9AV93_MAIZE); contains Interpro domain(s) IPR006447 Myb-like DNA-binding region, SHAQKYF class
Cla008778_0	ARR-B	transcription factor	Two-component response regulator-like PRR37 (AHRD V1 *-*- PRR37_ORYSJ); contains Interpro domain(s) IPR006447 Myb-like DNA-binding region, SHAQKYF class
Cla009269_0	ARR-B	transcription factor	Response regulator 10 (AHRD V1 *-*- Q948L2_MAIZE); contains Interpro domain(s) IPR017053 Response regulator, plant B-type
Cla016148_0	ARR-B	transcription factor	Two-component response regulator ARR11 (AHRD V1 *-*- B6UC09_MAIZE); contains Interpro domain(s) IPR006447 Myb-like DNA-binding region, SHAQKYF class
Cla016659_0	ARR-B	transcription factor	Response regulator 12 (AHRD V1 *-*- F4IRL1_ARATH); contains Interpro domain(s) IPR017053 Response regulator, plant B-type
Cla018713_0	ARR-B	transcription factor	Response regulator 12 (AHRD V1 *-*- F4IRL1_ARATH); contains Interpro domain(s) IPR017053 Response regulator, plant B-type
Cla021011_0	ARR-B	transcription factor	Response regulator 12 (AHRD V1 *-*- F4IRL1_ARATH); contains Interpro domain(s) IPR017053 Response regulator, plant B-type
Cla021770_0	ARR-B	transcription factor	Response regulator 8 (AHRD V1 *-*- Q9AV93_MAIZE); contains Interpro domain(s) IPR017053 Response regulator, plant B-type
Cla022718_0	ARR-B	transcription factor	Response regulator (AHRD V1 ***- A1A6A7_ORYSJ); contains Interpro domain(s) IPR017053 Response regulator, plant B-type
Cla002975_0	AUX/IAA	transcriptional regulator	Auxin responsive protein (AHRD V1 ***- D9IQE6_CATRO); contains Interpro domain(s) IPR003311 AUX/IAA protein
Cla003635_0	AUX/IAA	transcriptional regulator	Auxin responsive protein (AHRD V1 *-*- D9IQE6_CATRO); contains Interpro domain(s) IPR003311 AUX/IAA protein
Cla004102_0	AUX/IAA	transcriptional regulator	Auxin responsive protein (AHRD V1 *-*- D9IQE6_CATRO); contains Interpro domain(s) IPR003311 AUX/IAA protein
Cla006021_0	AUX/IAA	transcriptional regulator	Auxin responsive protein (AHRD V1 ***- D9IQE6_CATRO); contains Interpro domain(s) IPR003311 AUX/IAA protein
Cla007544_0	AUX/IAA	transcriptional regulator	Auxin responsive protein (AHRD V1 ***- D9IQE6_CATRO); contains Interpro domain(s) IPR003311 AUX/IAA protein
Cla007545_0	AUX/IAA	transcriptional regulator	Auxin responsive protein (AHRD V1 ***- D9IQE6_CATRO); contains Interpro domain(s) IPR003311 AUX/IAA protein
Cla007621_0	AUX/IAA	transcriptional regulator	Auxin responsive protein (AHRD V1 *-*- B3U2A2_CUCSA); contains Interpro domain(s) IPR003311 AUX/IAA protein
Cla009104_2	AUX/IAA	transcriptional regulator	Auxin response factor 8 (AHRD V1 ***- A7L5C4_SOLLC); contains Interpro domain(s) IPR010525 Auxin response factor
Cla012214_0	AUX/IAA	transcriptional regulator	Auxin-responsive protein IAA11 (AHRD V1 *-*- F4JLC8_ARATH); contains Interpro domain(s) IPR011525 Aux/IAA-ARF-dimerisation
Cla012315_0	AUX/IAA	transcriptional regulator	Auxin responsive protein (AHRD V1 ***- D9IQE6_CATRO); contains Interpro domain(s) IPR003311 AUX/IAA protein
Cla012649_0	AUX/IAA	transcriptional regulator	Auxin responsive protein (AHRD V1 *-*- B3U2A2_CUCSA); contains Interpro domain(s) IPR003311 AUX/IAA protein
Cla012686_0	AUX/IAA	transcriptional regulator	Auxin responsive protein (AHRD V1 ***- D9IQE6_CATRO); contains Interpro domain(s) IPR003311 AUX/IAA protein
Cla014082_0	AUX/IAA	transcriptional regulator	Auxin responsive protein (AHRD V1 *-*- D9IQE6_CATRO); contains Interpro domain(s) IPR003311 AUX/IAA protein
Cla014808_0	AUX/IAA	transcriptional regulator	Auxin responsive protein (AHRD V1 ***- D9IQE6_CATRO); contains Interpro domain(s) IPR003311 AUX/IAA protein
Cla014809_0	AUX/IAA	transcriptional regulator	Auxin responsive protein (AHRD V1 ***- D9IQE6_CATRO); contains Interpro domain(s) IPR003311 AUX/IAA protein
Cla015414_0	AUX/IAA	transcriptional regulator	Indole-3-acetic acid inducible 19 (Fragment) (AHRD V1 ***- D3K0I8_ARATH); contains Interpro domain(s) IPR003311 AUX/IAA protein
Cla015460_0	AUX/IAA	transcriptional regulator	Auxin responsive protein (AHRD V1 *-*- D9IQE6_CATRO); contains Interpro domain(s) IPR003311 AUX/IAA protein
Cla019805_0	AUX/IAA	transcriptional regulator	Auxin responsive protein (AHRD V1 ***- D9IQE6_CATRO); contains Interpro domain(s) IPR003311 AUX/IAA protein
Cla019806_0	AUX/IAA	transcriptional regulator	Auxin responsive protein (AHRD V1 ***- D9IQE6_CATRO); contains Interpro domain(s) IPR003311 AUX/IAA protein
Cla020976_0	AUX/IAA	transcriptional regulator	Auxin-responsive protein (AHRD V1 *-*- D0AB50_ORYSI); contains Interpro domain(s) IPR003311 AUX/IAA protein
Cla021479_0	AUX/IAA	transcriptional regulator	Auxin responsive protein (AHRD V1 ***- B3U2A2_CUCSA); contains Interpro domain(s) IPR003311 AUX/IAA protein
Cla021570_0	AUX/IAA	transcriptional regulator	Auxin responsive protein (AHRD V1 ***- D9IQE6_CATRO); contains Interpro domain(s) IPR003311 AUX/IAA protein
Cla021571_0	AUX/IAA	transcriptional regulator	Auxin responsive protein (AHRD V1 ***- D9IQE6_CATRO); contains Interpro domain(s) IPR003311 AUX/IAA protein
Cla022332_0	AUX/IAA	transcriptional regulator	Auxin-responsive protein IAA8 (AHRD V1 ***- F4IKE9_ARATH); contains Interpro domain(s) IPR003311 AUX/IAA protein
Cla022821_0	AUX/IAA	transcriptional regulator	Indole-3-acetic acid inducible 33 (Fragment) (AHRD V1 *-*- E1A820_ARATH); contains Interpro domain(s) IPR011525 Aux/IAA-ARF-dimerisation
Cla023102_0	AUX/IAA	transcriptional regulator	Auxin-responsive protein IAA8 (AHRD V1 *-*- F4IKE9_ARATH); contains Interpro domain(s) IPR003311 AUX/IAA protein
Cla005818_0	BBR/BPC	transcription factor	GAGA-binding transcriptional activator (AHRD V1 ***- Q2PQS1_ARATH); contains Interpro domain(s) IPR010409 GAGA binding-like
Cla005370_0	BES1	transcription factor	BES1/BZR1 homolog protein 4 (AHRD V1 **-- BEH4_ARATH); contains Interpro domain(s) IPR008540 BZR1, transcriptional repressor
Cla005462_0	BES1	transcription factor	Beta-amylase (AHRD V1 ***- B6SVZ0_MAIZE); contains Interpro domain(s) IPR013781 Glycoside hydrolase, subgroup, catalytic core
Cla014188_0	BES1	transcription factor	BES1/BZR1 homolog protein 2 (AHRD V1 **-- BEH2_ARATH); contains Interpro domain(s) IPR008540 BZR1, transcriptional repressor
Cla019641_0	BES1	transcription factor	BES1/BZR1 homolog protein 4 (AHRD V1 **-- BEH4_ARATH); contains Interpro domain(s) IPR008540 BZR1, transcriptional repressor
Cla022512_0	BES1	transcription factor	BES1/BZR1 homolog protein 2 (AHRD V1 **-- BEH2_ARATH); contains Interpro domain(s) IPR008540 BZR1, transcriptional repressor
Cla000121_0	bHLH	transcription factor	BHLH transcription factor (AHRD V1 *-*- Q10FD6_ORYSJ); contains Interpro domain(s) IPR011598 Helix-loop-helix DNA-binding
Cla000703_0	bHLH	transcription factor	BHLH transcription factor (AHRD V1 *-*- B6TXR4_MAIZE); contains Interpro domain(s) IPR011598 Helix-loop-helix DNA-binding
Cla001652_0	bHLH	transcription factor	BHLH transcription factor-like (AHRD V1 ***- Q941Z7_ORYSJ); contains Interpro domain(s) IPR001092 Basic helix-loop-helix dimerisation region bHLH
Cla001653_0	bHLH	transcription factor	BHLH transcription factor-like (AHRD V1 *-*- Q941Z7_ORYSJ); contains Interpro domain(s) IPR011598 Helix-loop-helix DNA-binding
Cla001654_0	bHLH	transcription factor	BHLH transcription factor-like (AHRD V1 *-*- Q941Z7_ORYSJ); contains Interpro domain(s) IPR011598 Helix-loop-helix DNA-binding
Cla001663_0	bHLH	transcription factor	Transcription factor (Fragment) (AHRD V1 *--- D6MK24_9ASPA); contains Interpro domain(s) IPR011598 Helix-loop-helix DNA-binding
Cla001713_0	bHLH	transcription factor	Transcription factor (AHRD V1 ***- D6MKE6_9ASPA); contains Interpro domain(s) IPR011598 Helix-loop-helix DNA-binding
Cla002643_0	bHLH	transcription factor	Transcription factor (AHRD V1 *-*- D6MKM4_9ASPA); contains Interpro domain(s) IPR011598 Helix-loop-helix DNA-binding
Cla002645_0	bHLH	transcription factor	Inducer of CBF expression 1 (AHRD V1 **-- A3FM76_POPTR); contains Interpro domain(s) IPR011598 Helix-loop-helix DNA-binding
Cla002749_0	bHLH	transcription factor	BHLH transcription factor (AHRD V1 *-*- B6TXR4_MAIZE); contains Interpro domain(s) IPR011598 Helix-loop-helix DNA-binding
Cla003232_0	bHLH	transcription factor	Inducer of CBF expression 1 protein (AHRD V1 **-- F1DRL4_EUCCA); contains Interpro domain(s) IPR011598 Helix-loop-helix DNA-binding
Cla004232_0	bHLH	transcription factor	BHLH transcription factor (AHRD V1 *-*- Q6YTU1_ORYSJ); contains Interpro domain(s) IPR011598 Helix-loop-helix DNA-binding
Cla005253_0	bHLH	transcription factor	BHLH transcription factor (AHRD V1 *-*- Q6YTU1_ORYSJ); contains Interpro domain(s) IPR011598 Helix-loop-helix DNA-binding
Cla005872_0	bHLH	transcription factor	Transcription factor (AHRD V1 *-*- D6MKM4_9ASPA); contains Interpro domain(s) IPR011598 Helix-loop-helix DNA-binding
Cla006006_0	bHLH	transcription factor	MYC2 transcription factor (Fragment) (AHRD V1 *--- B6DQ59_CUCSA); contains Interpro domain(s) IPR011598 Helix-loop-helix DNA-binding
Cla006061_0	bHLH	transcription factor	BHLH transcription factor (AHRD V1 *-*- B5AEK3_ORYSJ); contains Interpro domain(s) IPR011598 Helix-loop-helix DNA-binding
Cla006231_0	bHLH	transcription factor	Transcription factor bHLH120 (AHRD V1 ***- BH120_ARATH); contains Interpro domain(s) IPR011598 Helix-loop-helix DNA-binding
Cla006289_0	bHLH	transcription factor	BHLH transcription factor (AHRD V1 *-*- B6TXR4_MAIZE); contains Interpro domain(s) IPR001092 Basic helix-loop-helix dimerisation region bHLH
Cla006599_0	bHLH	transcription factor	Transcription factor MYC2 (AHRD V1 *--- RAP1_ARATH); contains Interpro domain(s) IPR001092 Basic helix-loop-helix dimerisation region bHLH
Cla006692_0	bHLH	transcription factor	MYC2 transcription factor (Fragment) (AHRD V1 *--- B6DQ59_CUCSA); contains Interpro domain(s) IPR011598 Helix-loop-helix DNA-binding
Cla008700_0	bHLH	transcription factor	Transcription factor MYC2 (AHRD V1 *--- RAP1_ARATH); contains Interpro domain(s) IPR011598 Helix-loop-helix DNA-binding
Cla008805_0	bHLH	transcription factor	MYC2 transcription factor (Fragment) (AHRD V1 *-*- B6DQ59_CUCSA); contains Interpro domain(s) IPR011598 Helix-loop-helix DNA-binding
Cla008890_0	bHLH	transcription factor	MYC2 transcription factor (Fragment) (AHRD V1 *--- B6DQ59_CUCSA); contains Interpro domain(s) IPR011598 Helix-loop-helix DNA-binding
Cla009965_0	bHLH	transcription factor	Transcription factor (AHRD V1 *-*- D6MKM4_9ASPA); contains Interpro domain(s) IPR011598 Helix-loop-helix DNA-binding
Cla010220_0	bHLH	transcription factor	Basic helix-loop-helix family protein (AHRD V1 ***- D7MFG5_ARALL); contains Interpro domain(s) IPR011598 Helix-loop-helix DNA-binding
Cla010508_0	bHLH	transcription factor	Transcription factor (AHRD V1 ***- D6MKE6_9ASPA); contains Interpro domain(s) IPR011598 Helix-loop-helix DNA-binding
Cla010576_0	bHLH	transcription factor	BHLH transcription factor (AHRD V1 *-*- Q84WX1_BRANA); contains Interpro domain(s) IPR011598 Helix-loop-helix DNA-binding
Cla011198_0	bHLH	transcription factor	BHLH transcription factor (AHRD V1 *--- Q5SMX4_ORYSJ); contains Interpro domain(s) IPR011598 Helix-loop-helix DNA-binding
Cla011292_0	bHLH	transcription factor	BHLH transcription factor (AHRD V1 *-*- B6U846_MAIZE); contains Interpro domain(s) IPR011598 Helix-loop-helix DNA-binding
Cla011510_0	bHLH	transcription factor	Transcription factor bHLH120 (AHRD V1 ***- BH120_ARATH); contains Interpro domain(s) IPR011598 Helix-loop-helix DNA-binding
Cla013237_0	bHLH	transcription factor	Transcription factor (AHRD V1 *-*- D6MKM4_9ASPA); contains Interpro domain(s) IPR011598 Helix-loop-helix DNA-binding
Cla013532_0	bHLH	transcription factor	BHLH transcription factor (AHRD V1 *--- Q84WX1_BRANA); contains Interpro domain(s) IPR001092 Basic helix-loop-helix dimerisation region bHLH
Cla013612_0	bHLH	transcription factor	BHLH transcription factor (AHRD V1 *-*- B6TXR4_MAIZE); contains Interpro domain(s) IPR011598 Helix-loop-helix DNA-binding
Cla014072_0	bHLH	transcription factor	BHLH transcription factor (AHRD V1 *-*- Q10FD6_ORYSJ); contains Interpro domain(s) IPR011598 Helix-loop-helix DNA-binding
Cla014073_0	bHLH	transcription factor	Transcription factor MYC2 (AHRD V1 *--- RAP1_ARATH); contains Interpro domain(s) IPR001092 Basic helix-loop-helix dimerisation region bHLH
Cla014074_0	bHLH	transcription factor	BHLH transcription factor (AHRD V1 ***- Q10FD6_ORYSJ); contains Interpro domain(s) IPR011598 Helix-loop-helix DNA-binding
Cla014085_0	bHLH	transcription factor	BHLH transcription factor (AHRD V1 **-- A9YWR2_MEDTR); contains Interpro domain(s) IPR011598 Helix-loop-helix DNA-binding
Cla014286_0	bHLH	transcription factor	Transcription factor (Fragment) (AHRD V1 *--- D6MK24_9ASPA); contains Interpro domain(s) IPR011598 Helix-loop-helix DNA-binding
Cla014806_0	bHLH	transcription factor	BHLH transcription factor (AHRD V1 *-*- B6U846_MAIZE); contains Interpro domain(s) IPR011598 Helix-loop-helix DNA-binding
Cla014905_0	bHLH	transcription factor	Transcription factor (AHRD V1 *-*- D6MKM4_9ASPA); contains Interpro domain(s) IPR011598 Helix-loop-helix DNA-binding
Cla014991_0	bHLH	transcription factor	BHLH transcription factor (AHRD V1 *-*- B6TXR4_MAIZE); contains Interpro domain(s) IPR011598 Helix-loop-helix DNA-binding
Cla015223_0	bHLH	transcription factor	BHLH transcription factor (AHRD V1 *-*- B6TXR4_MAIZE); contains Interpro domain(s) IPR011598 Helix-loop-helix DNA-binding
Cla015607_0	bHLH	transcription factor	BHLH transcription factor-like (AHRD V1 *-*- Q8S0N2_ORYSJ); contains Interpro domain(s) IPR001092 Basic helix-loop-helix dimerisation region bHLH
Cla015913_0	bHLH	transcription factor	Transcription factor (AHRD V1 *-*- D6MKM4_9ASPA); contains Interpro domain(s) IPR011598 Helix-loop-helix DNA-binding
Cla016013_0	bHLH	transcription factor	Transcription factor bHLH95 (AHRD V1 ***- BH095_ARATH); contains Interpro domain(s) IPR011598 Helix-loop-helix DNA-binding
Cla016199_0	bHLH	transcription factor	MYC2 transcription factor (Fragment) (AHRD V1 *--- B6DQ59_CUCSA); contains Interpro domain(s) IPR011598 Helix-loop-helix DNA-binding
Cla016224_0	bHLH	transcription factor	BHLH transcription factor (AHRD V1 ***- Q8H7N8_ORYSJ); contains Interpro domain(s) IPR001092 Basic helix-loop-helix dimerisation region bHLH
Cla016562_0	bHLH	transcription factor	Transcription factor (AHRD V1 *-*- D6MKM4_9ASPA); contains Interpro domain(s) IPR011598 Helix-loop-helix DNA-binding
Cla016834_0	bHLH	transcription factor	BHLH transcription factor (AHRD V1 *--- Q5SMX4_ORYSJ); contains Interpro domain(s) IPR011598 Helix-loop-helix DNA-binding
Cla017143_0	bHLH	transcription factor	BHLH transcription factor (AHRD V1 *--- Q84WX1_BRANA); contains Interpro domain(s) IPR011598 Helix-loop-helix DNA-binding
Cla017516_0	bHLH	transcription factor	Transcription factor (AHRD V1 *-*- D6MKM4_9ASPA); contains Interpro domain(s) IPR011598 Helix-loop-helix DNA-binding
Cla018502_0	bHLH	transcription factor	Transcription factor (AHRD V1 *-*- D6MKM4_9ASPA); contains Interpro domain(s) IPR011598 Helix-loop-helix DNA-binding
Cla018537_0	bHLH	transcription factor	Transcription factor BIM1 (AHRD V1 ***- F4K9L2_ARATH); contains Interpro domain(s) IPR011598 Helix-loop-helix DNA-binding
Cla018581_0	bHLH	transcription factor	BHLH transcription factor (AHRD V1 *-*- B6TXR4_MAIZE); contains Interpro domain(s) IPR001092 Basic helix-loop-helix dimerisation region bHLH
Cla018626_0	bHLH	transcription factor	DNA-binding protein-like (AHRD V1 **-- Q8L919_ARATH); contains Interpro domain(s) IPR001092 Basic helix-loop-helix dimerisation region bHLH
Cla018722_0	bHLH	transcription factor	BHLH transcription factor (AHRD V1 ***- B6TXR4_MAIZE); contains Interpro domain(s) IPR011598 Helix-loop-helix DNA-binding
Cla018968_0	bHLH	transcription factor	Transcription factor (AHRD V1 *-*- D6MKM4_9ASPA); contains Interpro domain(s) IPR011598 Helix-loop-helix DNA-binding
Cla019030_0	bHLH	transcription factor	Transcription factor BIM1 (AHRD V1 ***- F4K9L2_ARATH); contains Interpro domain(s) IPR011598 Helix-loop-helix DNA-binding
Cla019121_0	bHLH	transcription factor	DNA-binding protein-like (AHRD V1 **-- Q8L919_ARATH); contains Interpro domain(s) IPR011598 Helix-loop-helix DNA-binding
Cla019311_0	bHLH	transcription factor	Transcription factor (AHRD V1 *-*- D6MKM4_9ASPA); contains Interpro domain(s) IPR011598 Helix-loop-helix DNA-binding
Cla019510_0	bHLH	transcription factor	Basic helix-loop-helix family protein (AHRD V1 ***- D7MFG5_ARALL); contains Interpro domain(s) IPR001092 Basic helix-loop-helix dimerisation region bHLH
Cla019678_0	bHLH	transcription factor	BHLH transcription factor (AHRD V1 **-- Q84WX1_BRANA); contains Interpro domain(s) IPR001092 Basic helix-loop-helix dimerisation region bHLH
Cla019764_0	bHLH	transcription factor	BHLH transcription factor (AHRD V1 *-*- Q0JRA9_ORYSJ); contains Interpro domain(s) IPR001092 Basic helix-loop-helix dimerisation region bHLH
Cla019871_0	bHLH	transcription factor	BHLH transcription factor (AHRD V1 ***- Q8H7N8_ORYSJ); contains Interpro domain(s) IPR011598 Helix-loop-helix DNA-binding
Cla019998_0	bHLH	transcription factor	BHLH transcription factor (AHRD V1 *-*- B6TXR4_MAIZE); contains Interpro domain(s) IPR011598 Helix-loop-helix DNA-binding
Cla020330_0	bHLH	transcription factor	Transcription factor (AHRD V1 *-*- D6MKM4_9ASPA); contains Interpro domain(s) IPR011598 Helix-loop-helix DNA-binding
Cla020364_0	bHLH	transcription factor	Helix-loop-helix DNA-binding domain containing protein expressed (AHRD V1 *--- Q10NS6_ORYSJ); contains Interpro domain(s) IPR001092 Basic helix-loop-helix dimerisation region bHLH
Cla020607_0	bHLH	transcription factor	Transcription factor (BHLH)-like protein (AHRD V1 *-*- Q6ZIP1_ORYSJ); contains Interpro domain(s) IPR011598 Helix-loop-helix DNA-binding
Cla021059_0	bHLH	transcription factor	BHLH transcription factor (AHRD V1 ***- Q8H7N8_ORYSJ); contains Interpro domain(s) IPR011598 Helix-loop-helix DNA-binding
Cla021148_0	bHLH	transcription factor	MYC2 transcription factor (Fragment) (AHRD V1 *--- B6DQ59_CUCSA); contains Interpro domain(s) IPR011598 Helix-loop-helix DNA-binding
Cla021422_0	bHLH	transcription factor	BHLH transcription factor (AHRD V1 *-*- Q8H7N8_ORYSJ); contains Interpro domain(s) IPR011598 Helix-loop-helix DNA-binding
Cla021863_0	bHLH	transcription factor	Transcription factor (AHRD V1 *-*- D6MKM4_9ASPA); contains Interpro domain(s) IPR011598 Helix-loop-helix DNA-binding
Cla021887_0	bHLH	transcription factor	DNA-binding protein-like (AHRD V1 **-- Q8L919_ARATH); contains Interpro domain(s) IPR001092 Basic helix-loop-helix dimerisation region bHLH
Cla021901_0	bHLH	transcription factor	Transcription factor (AHRD V1 *-*- D6MKM4_9ASPA); contains Interpro domain(s) IPR011598 Helix-loop-helix DNA-binding
Cla022119_0	bHLH	transcription factor	BHLH transcription factor (AHRD V1 ***- Q8H7N8_ORYSJ); contains Interpro domain(s) IPR011598 Helix-loop-helix DNA-binding
Cla022160_0	bHLH	transcription factor	BHLH transcription factor (AHRD V1 ***- Q84WX1_BRANA); contains Interpro domain(s) IPR001092 Basic helix-loop-helix dimerisation region bHLH
Cla022177_0	bHLH	transcription factor	BHLH transcription factor (AHRD V1 **-- A9YWR2_MEDTR); contains Interpro domain(s) IPR011598 Helix-loop-helix DNA-binding
Cla022588_0	bHLH	transcription factor	BHLH transcription factor (AHRD V1 *-*- B6TXR4_MAIZE); contains Interpro domain(s) IPR011598 Helix-loop-helix DNA-binding
Cla022622_0	bHLH	transcription factor	Transcription factor (BHLH)-like protein (AHRD V1 *-*- Q6ZIP1_ORYSJ); contains Interpro domain(s) IPR011598 Helix-loop-helix DNA-binding
Cla022767_0	bHLH	transcription factor	Transcription Factor (AHRD V1 **-- Q84LF9_ORYSA); contains Interpro domain(s) IPR011598 Helix-loop-helix DNA-binding
Cla023083_0	bHLH	transcription factor	BHLH transcription factor (AHRD V1 **-- A9YWR2_MEDTR); contains Interpro domain(s) IPR011598 Helix-loop-helix DNA-binding
Cla023247_0	bHLH	transcription factor	BHLH transcription factor (AHRD V1 *-*- B6TXR4_MAIZE); contains Interpro domain(s) IPR011598 Helix-loop-helix DNA-binding
Cla009955_0	BSD	transcription factor	BSD domain-containing protein (AHRD V1 ***- Q9SAD0_ARATH); contains Interpro domain(s) IPR005607 BSD
Cla014044_0	BSD	transcription factor	BSD domain-containing protein (AHRD V1 ***- Q9FHP0_ARATH); contains Interpro domain(s) IPR005607 BSD
Cla014734_0	BSD	transcription factor	BSD domain-containing protein (AHRD V1 *-*- Q9ZVT6_ARATH); contains Interpro domain(s) IPR005607 BSD
Cla019032_0	BSD	transcription factor	BSD domain containing protein (AHRD V1 ***- B4FWY5_MAIZE); contains Interpro domain(s) IPR005607 BSD
Cla000383_0	bZIP	transcription factor	BZIP transcription factor (AHRD V1 **** B7ZXV7_MAIZE); contains Interpro domain(s) IPR011616 bZIP transcription factor, bZIP-1
Cla002873_0	bZIP	transcription factor	BZIP transcription factor (AHRD V1 **** E2ITW7_9ASPA); contains Interpro domain(s) IPR011616 bZIP transcription factor, bZIP-1
Cla004308_0	bZIP	transcription factor	BZIP transcription factor family protein expressed (AHRD V1 **** Q2R8T2_ORYSJ); contains Interpro domain(s) IPR011616 bZIP transcription factor, bZIP-1
Cla005880_0	bZIP	transcription factor	BZip transcription factor (AHRD V1 **** Q9AT29_PHAVU); contains Interpro domain(s) IPR011616 bZIP transcription factor, bZIP-1
Cla007293_0	bZIP	transcription factor	BZIP transcription factor family protein (AHRD V1 **** D7LF63_ARALL); contains Interpro domain(s) IPR011700 Basic leucine zipper
Cla007950_0	bZIP	transcription factor	BZip transcription factor (AHRD V1 *-** Q9AT29_PHAVU); contains Interpro domain(s) IPR011616 bZIP transcription factor, bZIP-1
Cla007982_0	bZIP	transcription factor	BZIP transcription factor (AHRD V1 **** E2ITW7_9ASPA); contains Interpro domain(s) IPR011616 bZIP transcription factor, bZIP-1
Cla008649_0	bZIP	transcription factor	BZIP transcription factor (AHRD V1 **** Q93XM6_ARATH); contains Interpro domain(s) IPR011616 bZIP transcription factor, bZIP-1
Cla008917_0	bZIP	transcription factor	BZIP transcription factor (AHRD V1 *-** Q32WR6_MALDO); contains Interpro domain(s) IPR011700 Basic leucine zipper
Cla009927_0	bZIP	transcription factor	BZIP transcription factor (AHRD V1 **** Q6IVC3_ORYSJ); contains Interpro domain(s) IPR011616 bZIP transcription factor, bZIP-1
Cla009958_0	bZIP	transcription factor	BZIP transcription factor-like protein (AHRD V1 **** Q8L5U9_ARATH); contains Interpro domain(s) IPR011616 bZIP transcription factor, bZIP-1
Cla010797_0	bZIP	transcription factor	BZIP transcription factor (AHRD V1 **** E5GCT0_CUCME); contains Interpro domain(s) IPR011616 bZIP transcription factor, bZIP-1
Cla011083_0	bZIP	transcription factor	BZIP transcription factor (AHRD V1 **-* Q32WR6_MALDO); contains Interpro domain(s) IPR011616 bZIP transcription factor, bZIP-1
Cla011295_0	bZIP	transcription factor	Opaque 2 (Fragment) (AHRD V1 *--- Q84YA9_ZEALU); contains Interpro domain(s) IPR011616 bZIP transcription factor, bZIP-1
Cla011901_0	bZIP	transcription factor	BZIP transcription factor (AHRD V1 **** A7Y1S1_BRAJU); contains Interpro domain(s) IPR011616 bZIP transcription factor, bZIP-1
Cla013418_0	bZIP	transcription factor	BZIP transcription factor-like protein (AHRD V1 **** O22873_ARATH); contains Interpro domain(s) IPR011700 Basic leucine zipper
Cla013666_0	bZIP	transcription factor	BZIP transcription factor (AHRD V1 **** Q32WR6_MALDO); contains Interpro domain(s) IPR011700 Basic leucine zipper
Cla013824_0	bZIP	transcription factor	BZIP transcription factor family protein (AHRD V1 *-** D7LF63_ARALL); contains Interpro domain(s) IPR011700 Basic leucine zipper
Cla014048_0	bZIP	transcription factor	BZIP transcription factor family protein (AHRD V1 *-** D7LE49_ARALL); contains Interpro domain(s) IPR011616 bZIP transcription factor, bZIP-1
Cla014195_0	bZIP	transcription factor	Transcription factor (AHRD V1 **** Q39307_BRANA); contains Interpro domain(s) IPR012900 G-box binding, MFMR
Cla014247_0	bZIP	transcription factor	BZIP transcription factor (Fragment) (AHRD V1 *-** F1DK38_MAIZE); contains Interpro domain(s) IPR011616 bZIP transcription factor, bZIP-1
Cla014501_0	bZIP	transcription factor	BZIP transcription factor (AHRD V1 **** A7Y1S1_BRAJU); contains Interpro domain(s) IPR011616 bZIP transcription factor, bZIP-1
Cla014572_0	bZIP	transcription factor	BZIP transcription factor (Fragment) (AHRD V1 **** F1DK38_MAIZE); contains Interpro domain(s) IPR011616 bZIP transcription factor, bZIP-1
Cla014803_0	bZIP	transcription factor	Opaque 2 (Fragment) (AHRD V1 *-*- Q84YA1_ZEAMH); contains Interpro domain(s) IPR011616 bZIP transcription factor, bZIP-1
Cla015019_0	bZIP	transcription factor	BZIP transcription factor-like protein (AHRD V1 *-** O22873_ARATH); contains Interpro domain(s) IPR011700 Basic leucine zipper
Cla015138_0	bZIP	transcription factor	BZIP transcription factor (AHRD V1 **** C0LQL1_9CARY); contains Interpro domain(s) IPR004827 Basic-leucine zipper (bZIP) transcription factor
Cla015627_0	bZIP	transcription factor	BZIP transcription factor family protein (AHRD V1 *-** D7LW03_ARALL); contains Interpro domain(s) IPR011700 Basic leucine zipper
Cla015828_0	bZIP	transcription factor	BZIP transcription factor family protein (AHRD V1 **** D7MDG4_ARALL); contains Interpro domain(s) IPR011700 Basic leucine zipper
Cla015873_0	bZIP	transcription factor	BZIP transcription factor family protein expressed (AHRD V1 *-** Q8LN44_ORYSJ); contains Interpro domain(s) IPR011700 Basic leucine zipper
Cla015874_0	bZIP	transcription factor	BZIP transcription factor family protein expressed (AHRD V1 *-** Q8LN44_ORYSJ); contains Interpro domain(s) IPR011700 Basic leucine zipper
Cla016019_0	bZIP	transcription factor	BZIP transcription factor (AHRD V1 **-* Q0PN11_9FABA); contains Interpro domain(s) IPR011616 bZIP transcription factor, bZIP-1
Cla016581_0	bZIP	transcription factor	BZIP transcription factor (Fragment) (AHRD V1 **** F1DK38_MAIZE); contains Interpro domain(s) IPR011700 Basic leucine zipper
Cla017361_0	bZIP	transcription factor	BZIP transcription factor (AHRD V1 **** C0LQL1_9CARY); contains Interpro domain(s) IPR011700 Basic leucine zipper
Cla017444_0	bZIP	transcription factor	BZIP family transcription factor (Fragment) (AHRD V1 *-** Q677A7_HYAOR); contains Interpro domain(s) IPR011616 bZIP transcription factor, bZIP-1
Cla017522_0	bZIP	transcription factor	BZIP transcription factor-like protein (AHRD V1 **** E3VNM4_ARATH); contains Interpro domain(s) IPR011616 bZIP transcription factor, bZIP-1
Cla017696_0	bZIP	transcription factor	Abscisic acid insensitive (AHRD V1 **-- B3U2B5_CUCSA); contains Interpro domain(s) IPR011700 Basic leucine zipper
Cla017709_0	bZIP	transcription factor	BZIP transcription factor-like protein (AHRD V1 **** Q8L5Y2_ARATH); contains Interpro domain(s) IPR011616 bZIP transcription factor, bZIP-1
Cla019809_0	bZIP	transcription factor	Opaque 2 (Fragment) (AHRD V1 *--- Q84YA1_ZEAMH); contains Interpro domain(s) IPR011616 bZIP transcription factor, bZIP-1
Cla020278_0	bZIP	transcription factor	BZIP transcription factor family protein (AHRD V1 **** D7MDG4_ARALL); contains Interpro domain(s) IPR011700 Basic leucine zipper
Cla020334_0	bZIP	transcription factor	BZip transcription factor (AHRD V1 **** Q9AT29_PHAVU); contains Interpro domain(s) IPR011616 bZIP transcription factor, bZIP-1
Cla020795_0	bZIP	transcription factor	BZIP transcription factor (Fragment) (AHRD V1 *-** F1DK38_MAIZE); contains Interpro domain(s) IPR011616 bZIP transcription factor, bZIP-1
Cla020959_0	bZIP	transcription factor	BZIP transcription factor (AHRD V1 *--* C1DXZ6_MICSR); contains Interpro domain(s) IPR011616 bZIP transcription factor, bZIP-1
Cla021184_0	bZIP	transcription factor	G-box binding factor 3 (AHRD V1 ***- D7LDY1_ARALL); contains Interpro domain(s) IPR012900 G-box binding, MFMR
Cla021868_0	bZIP	transcription factor	BZIP transcription factor-like protein (AHRD V1 *-** O22873_ARATH); contains Interpro domain(s) IPR011700 Basic leucine zipper
Cla021871_0	bZIP	transcription factor	BZIP transcription factor (AHRD V1 **** C0PDU9_MAIZE); contains Interpro domain(s) IPR011700 Basic leucine zipper
Cla022056_0	bZIP	transcription factor	BZIP transcription factor (AHRD V1 **** Q9SQK1_TOBAC); contains Interpro domain(s) IPR011616 bZIP transcription factor, bZIP-1
Cla022235_0	bZIP	transcription factor	Opaque 2 (Fragment) (AHRD V1 *--- Q84YB0_ZEADI); contains Interpro domain(s) IPR011616 bZIP transcription factor, bZIP-1
Cla022315_0	bZIP	transcription factor	Transcription factor (AHRD V1 **-* O04234_VICFA); contains Interpro domain(s) IPR011616 bZIP transcription factor, bZIP-1
Cla022469_0	bZIP	transcription factor	BZIP transcription factor (Fragment) (AHRD V1 *--* F1DK38_MAIZE); contains Interpro domain(s) IPR011616 bZIP transcription factor, bZIP-1
Cla022580_0	bZIP	transcription factor	BZIP transcription factor (AHRD V1 **-* Q0PN11_9FABA); contains Interpro domain(s) IPR011616 bZIP transcription factor, bZIP-1
Cla023348_0	bZIP	transcription factor	BZIP transcription factor (AHRD V1 **** E5GBG1_CUCME); contains Interpro domain(s) IPR011700 Basic leucine zipper
Cla008004_0	C2C2-CO-like	transcription factor	CONSTANS-like zinc finger protein (AHRD V1 ***- D0EP06_SOYBN); contains Interpro domain(s) IPR010402 CCT domain
Cla010793_0	C2C2-CO-like	transcription factor	CONSTANS (AHRD V1 *-*- B6VEH4_FRAAN); contains Interpro domain(s) IPR010402 CCT domain
Cla010882_0	C2C2-CO-like	transcription factor	CONSTANS-like zinc finger protein (AHRD V1 *--- D0EP04_SOYBN); contains Interpro domain(s) IPR010402 CCT domain
Cla018797_0	C2C2-CO-like	transcription factor	CONSTANS-like protein (AHRD V1 ***- E9NQ33_GOSHI); contains Interpro domain(s) IPR010402 CCT domain
Cla018977_0	C2C2-CO-like	transcription factor	CONSTANS-like zinc finger protein (AHRD V1 **-- D0EP06_SOYBN); contains Interpro domain(s) IPR010402 CCT domain
Cla020397_0	C2C2-CO-like	transcription factor	CONSTANS-like zinc finger protein (AHRD V1 **-- D0EP06_SOYBN); contains Interpro domain(s) IPR010402 CCT domain
Cla022378_0	C2C2-CO-like	transcription factor	CONSTANS-like protein (AHRD V1 ***- E9NQ33_GOSHI); contains Interpro domain(s) IPR010402 CCT domain
Cla022831_0	C2C2-CO-like	transcription factor	CONSTANS-like protein (AHRD V1 ***- E9NQ33_GOSHI); contains Interpro domain(s) IPR010402 CCT domain
Cla000540_0	C2C2-Dof	transcription factor	Dof zinc finger protein 12 (AHRD V1 *-*- A5HWG1_HORVD); contains Interpro domain(s) IPR003851 Zinc finger, Dof-type
Cla000604_0	C2C2-Dof	transcription factor	Dof zinc finger protein (AHRD V1 *-*- Q0PY33_SOLLC); contains Interpro domain(s) IPR003851 Zinc finger, Dof-type
Cla000975_0	C2C2-Dof	transcription factor	Dof zinc finger protein 12 (AHRD V1 *-*- A5HWG1_HORVD); contains Interpro domain(s) IPR003851 Zinc finger, Dof-type
Cla001373_0	C2C2-Dof	transcription factor	Dof zinc finger protein (AHRD V1 *-*- Q0PY33_SOLLC); contains Interpro domain(s) IPR003851 Zinc finger, Dof-type
Cla001812_0	C2C2-Dof	transcription factor	Dof zinc finger protein 6 (AHRD V1 *-*- A5HWF5_HORVD); contains Interpro domain(s) IPR003851 Zinc finger, Dof-type
Cla001818_0	C2C2-Dof	transcription factor	Dof zinc finger protein 4 (AHRD V1 *-*- A5HWF3_HORVD); contains Interpro domain(s) IPR003851 Zinc finger, Dof-type
Cla002907_0	C2C2-Dof	transcription factor	Dof zinc finger protein (AHRD V1 ***- C4B6D7_IPOBA); contains Interpro domain(s) IPR003851 Zinc finger, Dof-type
Cla004274_0	C2C2-Dof	transcription factor	Dof zinc finger protein 2 (AHRD V1 *-*- A5HWF1_HORVD); contains Interpro domain(s) IPR003851 Zinc finger, Dof-type
Cla004676_0	C2C2-Dof	transcription factor	Dof zinc finger protein (AHRD V1 *-*- Q9M4G1_SOLTU); contains Interpro domain(s) IPR003851 Zinc finger, Dof-type
Cla004880_0	C2C2-Dof	transcription factor	Dof zinc finger protein (AHRD V1 *-*- B6TKH8_MAIZE); contains Interpro domain(s) IPR003851 Zinc finger, Dof-type
Cla005059_0	C2C2-Dof	transcription factor	Dof zinc finger protein 12 (AHRD V1 *-*- A5HWG1_HORVD); contains Interpro domain(s) IPR003851 Zinc finger, Dof-type
Cla006705_0	C2C2-Dof	transcription factor	Dof zinc finger protein 2 (AHRD V1 *-*- A5HWF1_HORVD); contains Interpro domain(s) IPR003851 Zinc finger, Dof-type
Cla009627_0	C2C2-Dof	transcription factor	Dof zinc finger protein (AHRD V1 *-*- Q0PY33_SOLLC); contains Interpro domain(s) IPR003851 Zinc finger, Dof-type
Cla009692_0	C2C2-Dof	transcription factor	Dof zinc finger protein (AHRD V1 *-*- C4B6D7_IPOBA); contains Interpro domain(s) IPR003851 Zinc finger, Dof-type
Cla010192_0	C2C2-Dof	transcription factor	Dof zinc finger protein (AHRD V1 ***- C4B6D7_IPOBA); contains Interpro domain(s) IPR003851 Zinc finger, Dof-type
Cla011343_0	C2C2-Dof	transcription factor	Dof zinc finger protein 2 (AHRD V1 *-*- A5HWF1_HORVD); contains Interpro domain(s) IPR003851 Zinc finger, Dof-type
Cla012621_0	C2C2-Dof	transcription factor	Dof zinc finger protein 4 (AHRD V1 *-*- A5HWF3_HORVD); contains Interpro domain(s) IPR003851 Zinc finger, Dof-type
Cla013297_0	C2C2-Dof	transcription factor	Dof zinc finger protein (AHRD V1 *-*- Q9M4G1_SOLTU); contains Interpro domain(s) IPR003851 Zinc finger, Dof-type
Cla014094_0	C2C2-Dof	transcription factor	Dof zinc finger protein 12 (AHRD V1 *-*- A5HWG1_HORVD); contains Interpro domain(s) IPR003851 Zinc finger, Dof-type
Cla016993_0	C2C2-Dof	transcription factor	Dof zinc finger protein (AHRD V1 ***- C4B6D7_IPOBA); contains Interpro domain(s) IPR003851 Zinc finger, Dof-type
Cla017890_0	C2C2-Dof	transcription factor	Dof zinc finger protein (AHRD V1 *-*- Q9M4G1_SOLTU); contains Interpro domain(s) IPR003851 Zinc finger, Dof-type
Cla018219_0	C2C2-Dof	transcription factor	Dof zinc finger protein (AHRD V1 *-*- Q9M4G1_SOLTU); contains Interpro domain(s) IPR003851 Zinc finger, Dof-type
Cla018604_0	C2C2-Dof	transcription factor	Dof zinc finger protein (AHRD V1 ***- C4B6D7_IPOBA); contains Interpro domain(s) IPR003851 Zinc finger, Dof-type
Cla019034_0	C2C2-Dof	transcription factor	Dof zinc finger protein (AHRD V1 *-*- Q6Z345_ORYSJ); contains Interpro domain(s) IPR003851 Zinc finger, Dof-type
Cla019107_0	C2C2-Dof	transcription factor	Dof zinc finger protein (AHRD V1 ***- C4B6D7_IPOBA); contains Interpro domain(s) IPR003851 Zinc finger, Dof-type
Cla019672_0	C2C2-Dof	transcription factor	Dof zinc finger protein (AHRD V1 *-*- C4B6D7_IPOBA); contains Interpro domain(s) IPR003851 Zinc finger, Dof-type
Cla019705_0	C2C2-Dof	transcription factor	Dof zinc finger protein (AHRD V1 *-*- Q0PY33_SOLLC); contains Interpro domain(s) IPR003851 Zinc finger, Dof-type
Cla019706_0	C2C2-Dof	transcription factor	Dof zinc finger protein (AHRD V1 *-*- Q0PY33_SOLLC); contains Interpro domain(s) IPR003851 Zinc finger, Dof-type
Cla021140_0	C2C2-Dof	transcription factor	Dof zinc finger protein 2 (AHRD V1 *-*- A5HWF1_HORVD); contains Interpro domain(s) IPR003851 Zinc finger, Dof-type
Cla022532_0	C2C2-Dof	transcription factor	Dof zinc finger protein 6 (AHRD V1 *-*- A5HWF5_HORVD); contains Interpro domain(s) IPR003851 Zinc finger, Dof-type
Cla000891_0	C2C2-GATA	transcription factor	GATA transcription factor 9 (AHRD V1 *-** B6STZ1_MAIZE); contains Interpro domain(s) IPR016679 Transcription factor, GATA, plant
Cla007645_0	C2C2-GATA	transcription factor	GATA transcription factor 1 (AHRD V1 *-** Q0WTQ5_ARATH); contains Interpro domain(s) IPR000679 Zinc finger, GATA-type
Cla009267_0	C2C2-GATA	transcription factor	GATA transcription factor 20 (AHRD V1 *-** B6SS40_MAIZE); contains Interpro domain(s) IPR000679 Zinc finger, GATA-type
Cla011213_0	C2C2-GATA	transcription factor	GATA domain class transcription factor (AHRD V1 *-** D9ZIY9_MALDO); contains Interpro domain(s) IPR000679 Zinc finger, GATA-type
Cla012658_0	C2C2-GATA	transcription factor	GATA transcription factor 9 (AHRD V1 *-** B6STZ1_MAIZE); contains Interpro domain(s) IPR016679 Transcription factor, GATA, plant
Cla012926_0	C2C2-GATA	transcription factor	GATA transcription factor 25 (AHRD V1 **** F4JQX4_ARATH); contains Interpro domain(s) IPR010402 CCT domain
Cla013765_0	C2C2-GATA	transcription factor	GATA transcription factor 9 (AHRD V1 *-** B6STZ1_MAIZE); contains Interpro domain(s) IPR016679 Transcription factor, GATA, plant
Cla014213_0	C2C2-GATA	transcription factor	GATA transcription factor 19 (AHRD V1 **** B6TS85_MAIZE); contains Interpro domain(s) IPR000679 Zinc finger, GATA-type
Cla014262_0	C2C2-GATA	transcription factor	GATA transcription factor 9 (AHRD V1 *-** B6STZ1_MAIZE); contains Interpro domain(s) IPR000679 Zinc finger, GATA-type
Cla014546_0	C2C2-GATA	transcription factor	GATA transcription factor 9 (AHRD V1 *-** B6STZ1_MAIZE); contains Interpro domain(s) IPR016679 Transcription factor, GATA, plant
Cla014581_0	C2C2-GATA	transcription factor	GATA transcription factor 19 (AHRD V1 *-** B6TS85_MAIZE); contains Interpro domain(s) IPR000679 Zinc finger, GATA-type
Cla015118_0	C2C2-GATA	transcription factor	GATA transcription factor 20 (AHRD V1 *-** B6SS40_MAIZE); contains Interpro domain(s) IPR000679 Zinc finger, GATA-type
Cla016606_0	C2C2-GATA	transcription factor	GATA transcription factor 9 (AHRD V1 *-** B6STZ1_MAIZE); contains Interpro domain(s) IPR000679 Zinc finger, GATA-type
Cla017176_0	C2C2-GATA	transcription factor	GATA transcription factor 1 (AHRD V1 *-** Q0WTQ5_ARATH); contains Interpro domain(s) IPR000679 Zinc finger, GATA-type
Cla020560_0	C2C2-GATA	transcription factor	GATA transcription factor 1 (AHRD V1 **** Q0WTQ5_ARATH); contains Interpro domain(s) IPR000679 Zinc finger, GATA-type
Cla020879_0	C2C2-GATA	transcription factor	GATA transcription factor 20 (AHRD V1 *-** B6SS40_MAIZE); contains Interpro domain(s) IPR000679 Zinc finger, GATA-type
Cla021773_0	C2C2-GATA	transcription factor	GATA transcription factor 20 (AHRD V1 *-** B6SS40_MAIZE); contains Interpro domain(s) IPR000679 Zinc finger, GATA-type
Cla022146_0	C2C2-GATA	transcription factor	GATA transcription factor 25 (AHRD V1 *--* B6TFI9_MAIZE); contains Interpro domain(s) IPR010402 CCT domain
Cla022200_0	C2C2-GATA	transcription factor	GATA transcription factor 1 (AHRD V1 *-** Q0WTQ5_ARATH); contains Interpro domain(s) IPR016679 Transcription factor, GATA, plant
Cla023109_0	C2C2-GATA	transcription factor	GATA transcription factor 9 (AHRD V1 *-** B6STZ1_MAIZE); contains Interpro domain(s) IPR016679 Transcription factor, GATA, plant
Cla000807_0	C2C2-YABBY	transcription factor	CRABS CLAW (Fragment) (AHRD V1 **-- Q66TQ2_LEPAF); contains Interpro domain(s) IPR006780 YABBY protein
Cla005676_0	C2C2-YABBY	transcription factor	CRABS CLAW (Fragment) (AHRD V1 **-- Q5EMM7_GOSHI); contains Interpro domain(s) IPR006780 YABBY protein
Cla008610_0	C2C2-YABBY	transcription factor	CRABS CLAW (Fragment) (AHRD V1 **-- Q5EMM7_GOSHI); contains Interpro domain(s) IPR006780 YABBY protein
Cla011557_0	C2C2-YABBY	transcription factor	CRABS CLAW (Fragment) (AHRD V1 *--- Q5EMM7_GOSHI); contains Interpro domain(s) IPR006780 YABBY protein
Cla012226_2	C2C2-YABBY	transcription factor	YABBY (AHRD V1 **-- B7EHY1_ORYSJ); contains Interpro domain(s) IPR006780 YABBY protein
Cla016700_0	C2C2-YABBY	transcription factor	CRABS CLAW (Fragment) (AHRD V1 **-- Q5EMM7_GOSHI); contains Interpro domain(s) IPR006780 YABBY protein
Cla000141_0	C2H2	transcription factor	Zinc finger protein 6 (AHRD V1 ***- B6T066_MAIZE); contains Interpro domain(s) IPR007087 Zinc finger, C2H2-type
Cla000181_0	C2H2	transcription factor	Zinc finger protein (AHRD V1 ***- D7KI09_ARALL); contains Interpro domain(s) IPR007087 Zinc finger, C2H2-type
Cla001468_0	C2H2	transcription factor	Zinc finger protein 91 (AHRD V1 *-*- F4WBR1_ACREC); contains Interpro domain(s) IPR007087 Zinc finger, C2H2-type
Cla001866_0	C2H2	transcription factor	Zinc finger family protein (AHRD V1 ***- D7M1K6_ARALL); contains Interpro domain(s) IPR007087 Zinc finger, C2H2-type
Cla002080_0	C2H2	transcription factor	Zinc finger family protein (AHRD V1 *-*- D7MN23_ARALL); contains Interpro domain(s) IPR007087 Zinc finger, C2H2-type
Cla002141_0	C2H2	transcription factor	Histone acetyltransferase (AHRD V1 ***- B9H794_POPTR); contains Interpro domain(s) IPR002717 MOZ/SAS-like protein
Cla002800_0	C2H2	transcription factor	Os04g0690100 protein (Fragment) (AHRD V1 ***- Q0J8S4_ORYSJ); contains Interpro domain(s) IPR007087 Zinc finger, C2H2-type
Cla003947_0	C2H2	transcription factor	UBX domain protein 6 (AHRD V1 **-- Q7SXA8_DANRE); contains Interpro domain(s) IPR018997 PUB domain
Cla004026_0	C2H2	transcription factor	Zinc finger family protein (AHRD V1 ***- D7LJS8_ARALL); contains Interpro domain(s) IPR007087 Zinc finger, C2H2-type
Cla004282_0	C2H2	transcription factor	Transcription elongation factor 1 homolog (AHRD V1 ***- F2QQA3_PICP7); contains Interpro domain(s) IPR007808 Protein of unknown function DUF701, zinc-binding putative
Cla004425_0	C2H2	transcription factor	Zinc finger protein ZAT2 (AHRD V1 --*- ZAT2_ARATH); contains Interpro domain(s) IPR007087 Zinc finger, C2H2-type
Cla005043_0	C2H2	transcription factor	Zinc finger protein (AHRD V1 **-- E9NZV2_PHAVU); contains Interpro domain(s) IPR007087 Zinc finger, C2H2-type
Cla005144_0	C2H2	transcription factor	G-patch domain containing protein (AHRD V1 *--- A8P4N6_BRUMA); contains Interpro domain(s) IPR000467 D111/G-patch
Cla005227_0	C2H2	transcription factor	Zinc finger protein (AHRD V1 ***- E9NZV2_PHAVU); contains Interpro domain(s) IPR007087 Zinc finger, C2H2-type
Cla005553_0	C2H2	transcription factor	Zinc finger protein 6 (AHRD V1 *-*- B6T066_MAIZE); contains Interpro domain(s) IPR007087 Zinc finger, C2H2-type
Cla005633_0	C2H2	transcription factor	Zinc finger family protein (AHRD V1 ***- D7LRS3_ARALL); contains Interpro domain(s) IPR007087 Zinc finger, C2H2-type
Cla005685_0	C2H2	transcription factor	C2H2 type zinc finger protein (AHRD V1 **-- Q9STI7_ARATH); contains Interpro domain(s) IPR007087 Zinc finger, C2H2-type
Cla005819_0	C2H2	transcription factor	Zinc finger protein (AHRD V1 *-*- Q764N7_MALDO); contains Interpro domain(s) IPR007087 Zinc finger, C2H2-type
Cla005997_0	C2H2	transcription factor	Transcriptional regulator superman (AHRD V1 *--- F6KKG1_MALDO); contains Interpro domain(s) IPR007087 Zinc finger, C2H2-type
Cla006114_0	C2H2	transcription factor	AN1-type zinc finger protein 2B (AHRD V1 **** B4FVR8_MAIZE); contains Interpro domain(s) IPR000058 Zinc finger, AN1-type
Cla006166_0	C2H2	transcription factor	C2H2-like zinc finger protein (AHRD V1 *-*- Q8RXF0_ARATH); contains Interpro domain(s) IPR007087 Zinc finger, C2H2-type
Cla008060_0	C2H2	transcription factor	Zinc finger protein (AHRD V1 ***- B6TXE6_MAIZE); contains Interpro domain(s) IPR007087 Zinc finger, C2H2-type
Cla008675_0	C2H2	transcription factor	Histone deacetylase (AHRD V1 *-*- B9MTN7_POPTR); contains Interpro domain(s) IPR007087 Zinc finger, C2H2-type
Cla008676_0	C2H2	transcription factor	Histone deacetylase (AHRD V1 *-*- B9HQL3_POPTR); contains Interpro domain(s) IPR007087 Zinc finger, C2H2-type
Cla008697_0	C2H2	transcription factor	Zinc finger family protein (AHRD V1 ***- D7LWQ5_ARALL); contains Interpro domain(s) IPR007087 Zinc finger, C2H2-type
Cla008795_0	C2H2	transcription factor	RAMOSA1 C2H2 zinc-finger transcription factor (AHRD V1 *--- Q3ZDP5_SORBI); contains Interpro domain(s) IPR007087 Zinc finger, C2H2-type
Cla009266_0	C2H2	transcription factor	Zinc finger protein 6 (AHRD V1 *-*- B6T066_MAIZE); contains Interpro domain(s) IPR007087 Zinc finger, C2H2-type
Cla009869_0	C2H2	transcription factor	Zinc finger protein 207 (AHRD V1 *--- F1L6L0_ASCSU); contains Interpro domain(s) IPR007087 Zinc finger, C2H2-type
Cla009929_0	C2H2	transcription factor	Zinc finger protein (AHRD V1 ***- F2TZY0_SALS5); contains Interpro domain(s) IPR007087 Zinc finger, C2H2-type
Cla010119_0	C2H2	transcription factor	Zinc finger protein (AHRD V1 *-*- B6UHX4_MAIZE); contains Interpro domain(s) IPR007087 Zinc finger, C2H2-type
Cla010230_0	C2H2	transcription factor	Zinc finger family protein (AHRD V1 *-*- D7LRS3_ARALL); contains Interpro domain(s) IPR007087 Zinc finger, C2H2-type
Cla011588_0	C2H2	transcription factor	Zinc finger family protein (AHRD V1 ***- D7LRS3_ARALL); contains Interpro domain(s) IPR007087 Zinc finger, C2H2-type
Cla012608_0	C2H2	transcription factor	Zinc finger family protein (AHRD V1 *-*- D7MN23_ARALL); contains Interpro domain(s) IPR007087 Zinc finger, C2H2-type
Cla012754_0	C2H2	transcription factor	Zinc finger family protein (AHRD V1 ***- D7M3K4_ARALL); contains Interpro domain(s) IPR007087 Zinc finger, C2H2-type
Cla013107_0	C2H2	transcription factor	Zinc finger protein 7 (AHRD V1 ***- B6U599_MAIZE); contains Interpro domain(s) IPR007087 Zinc finger, C2H2-type
Cla013282_0	C2H2	transcription factor	Zinc finger family protein (AHRD V1 ***- D7LJS8_ARALL); contains Interpro domain(s) IPR007087 Zinc finger, C2H2-type
Cla013351_0	C2H2	transcription factor	Os04g0690100 protein (Fragment) (AHRD V1 ***- Q0J8S4_ORYSJ); contains Interpro domain(s) IPR007087 Zinc finger, C2H2-type
Cla013758_0	C2H2	transcription factor	Zinc finger protein 76 (AHRD V1 *--- ZNF76_HUMAN); contains Interpro domain(s) IPR013129 Transcription factor jumonji
Cla014139_0	C2H2	transcription factor	C2-H2 zinc finger protein (AHRD V1 ***- B0YR09_SOYBN); contains Interpro domain(s) IPR007087 Zinc finger, C2H2-type
Cla014196_0	C2H2	transcription factor	Zinc finger family protein (AHRD V1 *--- D7MN23_ARALL); contains Interpro domain(s) IPR007087 Zinc finger, C2H2-type
Cla014535_0	C2H2	transcription factor	Zinc finger family protein (AHRD V1 *--- D7MN23_ARALL); contains Interpro domain(s) IPR007087 Zinc finger, C2H2-type
Cla014683_0	C2H2	transcription factor	Zinc finger protein (AHRD V1 **-- E9NZV2_PHAVU); contains Interpro domain(s) IPR007087 Zinc finger, C2H2-type
Cla014795_0	C2H2	transcription factor	Zinc finger family protein (AHRD V1 *-*- D7MN23_ARALL); contains Interpro domain(s) IPR007087 Zinc finger, C2H2-type
Cla015120_0	C2H2	transcription factor	Zinc finger protein 6 (AHRD V1 *-*- B6T066_MAIZE); contains Interpro domain(s) IPR007087 Zinc finger, C2H2-type
Cla015235_0	C2H2	transcription factor	Zinc finger-like protein (AHRD V1 *-*- Q9LT33_ARATH); contains Interpro domain(s) IPR007087 Zinc finger, C2H2-type
Cla015576_0	C2H2	transcription factor	Zinc finger family protein (AHRD V1 *--- D7LNN7_ARALL); contains Interpro domain(s) IPR007087 Zinc finger, C2H2-type
Cla015637_0	C2H2	transcription factor	Zinc finger family protein (AHRD V1 *--- D7MN23_ARALL); contains Interpro domain(s) IPR007087 Zinc finger, C2H2-type
Cla016088_0	C2H2	transcription factor	Zinc-finger protein 1 (AHRD V1 ***- Q9XEU0_DATGL); contains Interpro domain(s) IPR007087 Zinc finger, C2H2-type
Cla016187_0	C2H2	transcription factor	Ramosa1 C2H2 zinc-finger transcription factor (AHRD V1 *--- D0UTY6_ZEAMM); contains Interpro domain(s) IPR007087 Zinc finger, C2H2-type
Cla016368_0	C2H2	transcription factor	C2-H2 zinc finger protein (AHRD V1 ***- B0YR09_SOYBN); contains Interpro domain(s) IPR007087 Zinc finger, C2H2-type
Cla016926_0	C2H2	transcription factor	Zinc finger protein (AHRD V1 *-*- Q9M3F1_ARATH); contains Interpro domain(s) IPR007087 Zinc finger, C2H2-type
Cla017734_0	C2H2	transcription factor	Histone deacetylase (AHRD V1 *-*- B9MTN7_POPTR); contains Interpro domain(s) IPR007087 Zinc finger, C2H2-type
Cla017782_0	C2H2	transcription factor	Zinc finger family protein (AHRD V1 ***- D7LWQ5_ARALL); contains Interpro domain(s) IPR007087 Zinc finger, C2H2-type
Cla017826_0	C2H2	transcription factor	Zinc finger family protein (AHRD V1 *--- D7LNN7_ARALL); contains Interpro domain(s) IPR007087 Zinc finger, C2H2-type
Cla018188_0	C2H2	transcription factor	Ramosa1 C2H2 zinc-finger transcription factor (AHRD V1 *--- D0UTY6_ZEAMM); contains Interpro domain(s) IPR007087 Zinc finger, C2H2-type
Cla018235_0	C2H2	transcription factor	Zinc finger family protein (AHRD V1 ***- D7LJS8_ARALL); contains Interpro domain(s) IPR007087 Zinc finger, C2H2-type
Cla018277_0	C2H2	transcription factor	Zinc finger family protein (AHRD V1 *--- D7LNN7_ARALL); contains Interpro domain(s) IPR007087 Zinc finger, C2H2-type
Cla018432_0	C2H2	transcription factor	Zinc finger protein-like protein (AHRD V1 *--- Q7XI88_ORYSJ); contains Interpro domain(s) IPR007087 Zinc finger, C2H2-type
Cla018577_0	C2H2	transcription factor	Zinc finger family protein (AHRD V1 *-*- D7LRS3_ARALL); contains Interpro domain(s) IPR007087 Zinc finger, C2H2-type
Cla018661_0	C2H2	transcription factor	Zinc finger protein (AHRD V1 *--- Q764N7_MALDO); contains Interpro domain(s) IPR007087 Zinc finger, C2H2-type
Cla019075_0	C2H2	transcription factor	Zinc finger family protein (AHRD V1 *-*- D7LRS3_ARALL); contains Interpro domain(s) IPR007087 Zinc finger, C2H2-type
Cla019254_0	C2H2	transcription factor	Zinc finger protein (AHRD V1 ***- B6STE4_MAIZE)
Cla020530_0	C2H2	transcription factor	Zinc finger family protein (AHRD V1 ***- D7LXI3_ARALL); contains Interpro domain(s) IPR007087 Zinc finger, C2H2-type
Cla020608_0	C2H2	transcription factor	Zinc-finger protein 1 (AHRD V1 ***- Q9XEU0_DATGL); contains Interpro domain(s) IPR007087 Zinc finger, C2H2-type
Cla020647_0	C2H2	transcription factor	Zinc finger family protein (AHRD V1 *--- D7M0Z2_ARALL); contains Interpro domain(s) IPR007087 Zinc finger, C2H2-type
Cla020831_0	C2H2	transcription factor	Os04g0690100 protein (Fragment) (AHRD V1 ***- Q0J8S4_ORYSJ); contains Interpro domain(s) IPR007087 Zinc finger, C2H2-type
Cla020873_0	C2H2	transcription factor	Zinc finger family protein (AHRD V1 *--- D7MN23_ARALL); contains Interpro domain(s) IPR007087 Zinc finger, C2H2-type
Cla021010_0	C2H2	transcription factor	Zinc-finger protein 1 (AHRD V1 *-*- D7KX25_ARALL); contains Interpro domain(s) IPR007087 Zinc finger, C2H2-type
Cla021551_0	C2H2	transcription factor	RAMOSA1 C2H2 zinc-finger transcription factor (AHRD V1 *-*- Q3ZDP5_SORBI); contains Interpro domain(s) IPR007087 Zinc finger, C2H2-type
Cla022507_0	C2H2	transcription factor	Zinc finger protein (AHRD V1 *-*- Q764N7_MALDO); contains Interpro domain(s) IPR007087 Zinc finger, C2H2-type
Cla022620_0	C2H2	transcription factor	Zinc-finger protein 1 (AHRD V1 ***- Q9XEU0_DATGL); contains Interpro domain(s) IPR007087 Zinc finger, C2H2-type
Cla022941_0	C2H2	transcription factor	Uncharacterized zinc finger protein (AHRD V1 **-- F4JGT7_ARATH); contains Interpro domain(s) IPR007087 Zinc finger, C2H2-type
Cla001694_0	C3H	transcription factor	Splicing factor U2af subunit (AHRD V1 *-*- B6TCE1_MAIZE); contains Interpro domain(s) IPR009145 U2 auxiliary factor small subunit
Cla002235_0	C3H	transcription factor	Zinc finger CCCH domain-containing protein 37 (AHRD V1 *-** E9CEA3_CAPO3); contains Interpro domain(s) IPR000571 Zinc finger, CCCH-type
Cla002582_0	C3H	transcription factor	Zinc finger CCCH domain-containing protein 67 (AHRD V1 **** F4K9A6_ARATH); contains Interpro domain(s) IPR000571 Zinc finger, CCCH-type
Cla003307_0	C3H	transcription factor	Zinc finger protein 36, C3H1 type-like 2-A (AHRD V1 *--* TISDA_XENLA); contains Interpro domain(s) IPR000571 Zinc finger, CCCH-type
Cla003898_0	C3H	transcription factor	Zinc finger protein 36 C3H type-like 1 (Fragment) (AHRD V1 *--* C5H179_XANVI); contains Interpro domain(s) IPR000571 Zinc finger, CCCH-type
Cla004354_0	C3H	transcription factor	Zinc finger CCCH domain-containing protein 37 (AHRD V1 *-** E9CEA3_CAPO3); contains Interpro domain(s) IPR011011 Zinc finger, FYVE/PHD-type
Cla004489_0	C3H	transcription factor	Zinc finger CCCH domain-containing protein 18 (AHRD V1 **** C3H18_ARATH); contains Interpro domain(s) IPR000571 Zinc finger, CCCH-type
Cla004787_0	C3H	transcription factor	Zinc finger CCCH domain-containing protein 14 (AHRD V1 **** C3H14_ORYSJ); contains Interpro domain(s) IPR018111 K Homology, type 1, subgroup
Cla005477_0	C3H	transcription factor	Zinc finger CCCH domain-containing protein 37 (AHRD V1 *-** C3H37_ARATH); contains Interpro domain(s) IPR000571 Zinc finger, CCCH-type
Cla005579_0	C3H	transcription factor	CCCH zinc finger protein (AHRD V1 *--* B8MQI8_TALSN); contains Interpro domain(s) IPR000571 Zinc finger, CCCH-type
Cla007574_0	C3H	transcription factor	CASP-like protein At3g23200 (AHRD V1 ***- CSPLG_ARATH); contains Interpro domain(s) IPR006702 Uncharacterised protein family UPF0497, trans-membrane plant
Cla007961_0	C3H	transcription factor	Pre-mRNA-splicing factor cwc24 (AHRD V1 *--- B6K3C8_SCHJY); contains Interpro domain(s) IPR000571 Zinc finger, CCCH-type
Cla008745_0	C3H	transcription factor	23S rRNA (Uracil-5-)-methyltransferase RumA (AHRD V1 *-** C4VU72_9LACO); contains Interpro domain(s) IPR000571 Zinc finger, CCCH-type
Cla009090_0	C3H	transcription factor	Zinc finger CCCH domain-containing protein 46 (AHRD V1 **-* C3H46_ARATH); contains Interpro domain(s) IPR000571 Zinc finger, CCCH-type
Cla009572_0	C3H	transcription factor	Zinc finger CCCH domain-containing protein 26 (AHRD V1 **** F4IUS5_ARATH); contains Interpro domain(s) IPR000571 Zinc finger, CCCH-type
Cla009634_0	C3H	transcription factor	Zinc finger CCCH domain-containing protein 27 (AHRD V1 *-** C3H27_ARATH); contains Interpro domain(s) IPR000571 Zinc finger, CCCH-type
Cla011206_0	C3H	transcription factor	CwfJ domain-containing protein (AHRD V1 *--- B6JX79_SCHJY); contains Interpro domain(s) IPR006768 Protein similar to CwfJ, C-terminal 1
Cla011237_0	C3H	transcription factor	Zinc finger CCCH domain-containing protein 37 (AHRD V1 *-** E9CEA3_CAPO3); contains Interpro domain(s) IPR000571 Zinc finger, CCCH-type
Cla011852_0	C3H	transcription factor	Zinc finger protein (AHRD V1 *--* Q4H2G7_CIOIN); contains Interpro domain(s) IPR000571 Zinc finger, CCCH-type
Cla012262_0	C3H	transcription factor	Zinc finger CCCH domain-containing protein 34 (AHRD V1 **** C3H34_ORYSJ); contains Interpro domain(s) IPR000571 Zinc finger, CCCH-type
Cla013355_0	C3H	transcription factor	RNA-binding protein (AHRD V1 *--* Q9Y6G0_HUMAN); contains Interpro domain(s) IPR012677 Nucleotide-binding, alpha-beta plait
Cla013366_0	C3H	transcription factor	Zinc finger CCCH domain-containing protein 37 (AHRD V1 *-** E9CEA3_CAPO3); contains Interpro domain(s) IPR001841 Zinc finger, RING-type
Cla013513_0	C3H	transcription factor	Zinc finger CCCH domain-containing protein 26 (AHRD V1 **** F4IUS5_ARATH); contains Interpro domain(s) IPR000571 Zinc finger, CCCH-type
Cla014264_0	C3H	transcription factor	Zinc finger CCCH domain-containing protein 30 (AHRD V1 **** C3H30_ORYSJ); contains Interpro domain(s) IPR000571 Zinc finger, CCCH-type
Cla014271_0	C3H	transcription factor	Zinc finger CCCH domain-containing protein 6 (AHRD V1 **** C3H6_ARATH); contains Interpro domain(s) IPR000571 Zinc finger, CCCH-type
Cla015232_0	C3H	transcription factor	E3 ubiquitin-protein ligase makorin-2 (AHRD V1 **-- F1KWD3_ASCSU); contains Interpro domain(s) IPR018957 Zinc finger, C3HC4 RING-type
Cla015383_0	C3H	transcription factor	Zinc finger CCCH domain-containing protein 39 (AHRD V1 **** C3H39_ARATH); contains Interpro domain(s) IPR000571 Zinc finger, CCCH-type
Cla015529_0	C3H	transcription factor	Zinc finger CCCH domain-containing protein 62 (AHRD V1 *-** C3H62_ORYSJ); contains Interpro domain(s) IPR003034 DNA-binding SAP
Cla015872_0	C3H	transcription factor	tRNA-dihydrouridine synthase 3-like protein (AHRD V1 ***- F4JUH9_ARATH); contains Interpro domain(s) IPR001269 tRNA-dihydrouridine synthase
Cla016243_0	C3H	transcription factor	Catalytic/ coenzyme binding protein (AHRD V1 **-* D7KHH5_ARALL); contains Interpro domain(s) IPR016040 NAD(P)-binding domain
Cla016918_0	C3H	transcription factor	Zinc finger CCCH domain-containing protein 17 (AHRD V1 **** C3H17_ARATH); contains Interpro domain(s) IPR000571 Zinc finger, CCCH-type
Cla017114_0	C3H	transcription factor	Zinc finger CCCH domain-containing protein 41 (AHRD V1 **-* C3H41_ARATH); contains Interpro domain(s) IPR012677 Nucleotide-binding, alpha-beta plait
Cla017270_0	C3H	transcription factor	Zinc finger CCCH domain-containing protein 37 (AHRD V1 *-** E9CEA3_CAPO3); contains Interpro domain(s) IPR000860 Tetrapyrrole biosynthesis, hydroxymethylbilane synthase
Cla017413_0	C3H	transcription factor	ATP-dependent RNA helicase (AHRD V1 *-** B0XEL6_CULQU); contains Interpro domain(s) IPR014001 DEAD-like helicase, N-terminal
Cla017501_0	C3H	transcription factor	Zinc finger CCCH domain-containing protein 37 (AHRD V1 *-** E9CEA3_CAPO3); contains Interpro domain(s) IPR013781 Glycoside hydrolase, subgroup, catalytic core
Cla017537_0	C3H	transcription factor	Zinc finger CCCH domain-containing protein 14 (AHRD V1 **** C3H14_ORYSJ); contains Interpro domain(s) IPR018111 K Homology, type 1, subgroup
Cla020025_0	C3H	transcription factor	Pre-mRNA splicing factor (AHRD V1 *-*- C4QX20_PICPG); contains Interpro domain(s) IPR000571 Zinc finger, CCCH-type
Cla020082_0	C3H	transcription factor	Zinc finger CCCH domain-containing protein 15 (AHRD V1 **** F1L6G7_ASCSU); contains Interpro domain(s) IPR000571 Zinc finger, CCCH-type
Cla020897_0	C3H	transcription factor	Zinc finger CCCH domain-containing protein 37 (AHRD V1 *-** E9CEA3_CAPO3); contains Interpro domain(s) IPR000571 Zinc finger, CCCH-type
Cla022372_0	C3H	transcription factor	Zinc finger CCCH-type with G patch domain-containing protein (AHRD V1 **** E2BTC9_HARSA); contains Interpro domain(s) IPR000467 D111/G-patch
Cla022436_0	C3H	transcription factor	Zinc finger CCCH domain-containing protein 6 (AHRD V1 *--* C3H6_ARATH); contains Interpro domain(s) IPR000571 Zinc finger, CCCH-type
Cla023197_0	C3H	transcription factor	Zinc finger CCCH domain-containing protein 65 (AHRD V1 *--* C3H65_ARATH); contains Interpro domain(s) IPR000571 Zinc finger, CCCH-type
Cla023485_0	C3H	transcription factor	Splicing factor U2af subunit (AHRD V1 ***- B6TCE1_MAIZE); contains Interpro domain(s) IPR009145 U2 auxiliary factor small subunit
Cla004833_0	CAMTA	transcription factor	Calmodulin-binding transcription activator (Fragment) (AHRD V1 **** Q8S389_BRANA); contains Interpro domain(s) IPR005559 CG-1
Cla009260_0	CAMTA	transcription factor	Calmodulin-binding transcription activator 5 (AHRD V1 **** D7MA72_ARALL); contains Interpro domain(s) IPR005559 CG-1
Cla012849_0	CAMTA	transcription factor	Calmodulin-binding transcription activator 2 (AHRD V1 **** Q0WNN4_ARATH); contains Interpro domain(s) IPR005559 CG-1
Cla018143_0	CAMTA	transcription factor	Calmodulin-binding transcription activator 1 (AHRD V1 **** D7M234_ARALL); contains Interpro domain(s) IPR005559 CG-1
Cla000827_0	CCAAT	transcription factor	Nuclear transcription factor Y subunit A-7 (AHRD V1 *-** F4I6C2_ARATH); contains Interpro domain(s) IPR001289 CCAAT-binding transcription factor, subunit B
Cla000915_0	CCAAT	transcription factor	Nuclear transcription factor Y subunit B-3 (AHRD V1 *-*- B6SUG8_MAIZE); contains Interpro domain(s) IPR003957 Transcription factor, CBFA/NFYB, DNA topoisomerase
Cla001720_0	CCAAT	transcription factor	Histone H2A (AHRD V1 ***- E0CT43_VITVI); contains Interpro domain(s) IPR002119 Histone H2A
Cla004399_0	CCAAT	transcription factor	Nuclear transcription factor Y subunit C-2 (AHRD V1 *-*- B4FLF9_MAIZE); contains Interpro domain(s) IPR003958 Transcription factor CBF/NF-Y/archaeal histone
Cla004460_0	CCAAT	transcription factor	Nuclear transcription factor Y subunit B-3 (AHRD V1 ***- B6SUG8_MAIZE); contains Interpro domain(s) IPR003957 Transcription factor, CBFA/NFYB, DNA topoisomerase
Cla005230_0	CCAAT	transcription factor	Nuclear transcription factor Y subunit B-3 (AHRD V1 ***- C9SLT3_VERA1); contains Interpro domain(s) IPR003957 Transcription factor, CBFA/NFYB, DNA topoisomerase
Cla005244_0	CCAAT	transcription factor	Nuclear transcription factor Y subunit C-2 (AHRD V1 *-*- B6TGA9_MAIZE); contains Interpro domain(s) IPR003958 Transcription factor CBF/NF-Y/archaeal histone
Cla006306_0	CCAAT	transcription factor	Nuclear transcription factor Y subunit A-1 (AHRD V1 *-** B6TAR1_MAIZE); contains Interpro domain(s) IPR001289 CCAAT-binding transcription factor, subunit B
Cla008551_0	CCAAT	transcription factor	Nuclear transcription factor Y subunit A-1 (AHRD V1 *-** B6TAR1_MAIZE); contains Interpro domain(s) IPR001289 CCAAT-binding transcription factor, subunit B
Cla008607_0	CCAAT	transcription factor	DNA polymerase epsilon subunit C (AHRD V1 *--* B6JX31_SCHJY); contains Interpro domain(s) IPR003958 Transcription factor CBF/NF-Y/archaeal histone
Cla009827_0	CCAAT	transcription factor	Nuclear transcription factor Y subunit A-7 (AHRD V1 *-** F4I6C2_ARATH); contains Interpro domain(s) IPR001289 CCAAT-binding transcription factor, subunit B
Cla011310_0	CCAAT	transcription factor	Histone H2A (AHRD V1 ***- B9MZP0_POPTR); contains Interpro domain(s) IPR002119 Histone H2A
Cla014507_0	CCAAT	transcription factor	Nuclear transcription factor Y subunit B-3 (AHRD V1 *-*- B6SUG8_MAIZE); contains Interpro domain(s) IPR003957 Transcription factor, CBFA/NFYB, DNA topoisomerase
Cla014640_0	CCAAT	transcription factor	Nuclear transcription factor Y subunit C-9 (AHRD V1 ***- B6SZS1_MAIZE); contains Interpro domain(s) IPR003958 Transcription factor CBF/NF-Y/archaeal histone
Cla014682_0	CCAAT	transcription factor	Nuclear transcription factor Y subunit B-3 (AHRD V1 ***- B6SUG8_MAIZE); contains Interpro domain(s) IPR003957 Transcription factor, CBFA/NFYB, DNA topoisomerase
Cla015244_0	CCAAT	transcription factor	Nuclear transcription factor Y subunit A-1 (AHRD V1 *-** B6TAR1_MAIZE); contains Interpro domain(s) IPR001289 CCAAT-binding transcription factor, subunit B
Cla016849_0	CCAAT	transcription factor	Nuclear transcription factor Y subunit A-3 (AHRD V1 **** B6TQI5_MAIZE); contains Interpro domain(s) IPR001289 CCAAT-binding transcription factor, subunit B
Cla017612_0	CCAAT	transcription factor	Nuclear transcription factor Y subunit A-10 (AHRD V1 *-*- F4K3V7_ARATH); contains Interpro domain(s) IPR001289 CCAAT-binding transcription factor, subunit B
Cla017846_0	CCAAT	transcription factor	Nuclear transcription factor Y subunit B-1 (AHRD V1 ***- F4ITZ4_ARATH); contains Interpro domain(s) IPR003957 Transcription factor, CBFA/NFYB, DNA topoisomerase
Cla017877_0	CCAAT	transcription factor	Histone H2B (AHRD V1 *-*- D7LK79_ARALL); contains Interpro domain(s) IPR000558 Histone H2B
Cla018388_0	CCAAT	transcription factor	Transcription initiation factor tfIId subunit 12 (AHRD V1 *-** E3TCU0_9TELE); contains Interpro domain(s) IPR003228 Transcription initiation factor TFIID
Cla019279_0	CCAAT	transcription factor	Nuclear transcription factor Y subunit C-1 (AHRD V1 *-*- B6SWV5_MAIZE); contains Interpro domain(s) IPR003958 Transcription factor CBF/NF-Y/archaeal histone
Cla019920_0	CCAAT	transcription factor	Histone H2A (AHRD V1 ***- A5B8T6_VITVI); contains Interpro domain(s) IPR002119 Histone H2A
Cla020078_0	CCAAT	transcription factor	Nuclear transcription factor Y subunit B-1 (AHRD V1 ***- F4ITZ4_ARATH); contains Interpro domain(s) IPR003957 Transcription factor, CBFA/NFYB, DNA topoisomerase
Cla021993_0	CCAAT	transcription factor	Nuclear factor Y subunit C13 (AHRD V1 ***- Q9FHS0_ARATH); contains Interpro domain(s) IPR003958 Transcription factor CBF/NF-Y/archaeal histone
Cla012816_0	Coactivator p15	transcriptional regulator	RNA polymerase II transcriptional coactivator (AHRD V1 *-*- F0U4L9_AJEC8); contains Interpro domain(s) IPR017415 RNA polymerase II transcriptional coactivator KELP
Cla007520_0	CPP	transcription factor	Tesmin/TSO1-like CXC domain containing protein expressed (AHRD V1 *--- Q10G99_ORYSJ); contains Interpro domain(s) IPR005172 Tesmin/TSO1-like, CXC
Cla010660_0	CPP	transcription factor	Tesmin/TSO1-like CXC domain-containing protein (AHRD V1 **-- F4IUE5_ARATH); contains Interpro domain(s) IPR005172 Tesmin/TSO1-like, CXC
Cla021601_0	CPP	transcription factor	Tesmin/TSO1-like CXC domain containing protein expressed (AHRD V1 *--- Q10G99_ORYSJ); contains Interpro domain(s) IPR005172 Tesmin/TSO1-like, CXC
Cla000676_0	CSD	transcription factor	Cold-shock DNA binding protein (AHRD V1 *-** C1N2P4_MICPC); contains Interpro domain(s) IPR002059 Cold-shock protein, DNA-binding
Cla015838_0	CSD	transcription factor	Cold-shock DNA binding protein (AHRD V1 *-** C1DZ42_MICSR); contains Interpro domain(s) IPR002059 Cold-shock protein, DNA-binding
Cla009220_0	DBP	transcription factor	Catalytic/ protein phosphatase type 2C/ protein serine/threonine phosphatase (AHRD V1 **** B6TPM6_MAIZE); contains Interpro domain(s) IPR015655 Protein phosphatase 2C
Cla013604_0	DBP	transcription factor	Protein phosphatase 2C (AHRD V1 ***- B4FDN2_MAIZE); contains Interpro domain(s) IPR015655 Protein phosphatase 2C
Cla006327_0	DDT	transcriptional regulator	PHD-finger and DNA binding domain-containing protein (AHRD V1 **-* F4K0Y2_ARATH); contains Interpro domain(s) IPR019787 Zinc finger, PHD-finger
Cla010787_0	DDT	transcriptional regulator	Zinc-finger domain of monoamine-oxidase A repressor R1 protein (AHRD V1 *-*- F4HRU0_ARATH); contains Interpro domain(s) IPR018500 DDT subgroup
Cla016350_0	DDT	transcriptional regulator	Sequence-specific DNA-binding transcription factor (AHRD V1 **-- F1DGB2_COFAR); contains Interpro domain(s) IPR018500 DDT subgroup
Cla008312_0	E2F-DP	transcription factor	Transcription factor Dp-1 (AHRD V1 *-** Q22C44_TETTS); contains Interpro domain(s) IPR015633 E2F Family
Cla018429_0	E2F-DP	transcription factor	Transcription factor E2F (AHRD V1 **** Q9LEL4_DAUCA); contains Interpro domain(s) IPR015633 E2F Family
Cla019158_0	E2F-DP	transcription factor	E2F transcription factor 7 (AHRD V1 **-* B2RWZ8_MOUSE); contains Interpro domain(s) IPR015633 E2F Family
Cla022431_0	E2F-DP	transcription factor	Transcription factor (AHRD V1 **** Q9SSZ3_TOBAC); contains Interpro domain(s) IPR015633 E2F Family
Cla006285_0	EIL	transcription factor	Ethylene-insensitive 3f (AHRD V1 *-*- B9GMA1_POPTR); contains Interpro domain(s) IPR006957 Ethylene insensitive 3
Cla011068_0	EIL	transcription factor	Ethylene insensitive-like protein 1 (Fragment) (AHRD V1 *-*- B2BA45_MUSAC); contains Interpro domain(s) IPR006957 Ethylene insensitive 3
Cla013662_0	EIL	transcription factor	EIN3 (Fragment) (AHRD V1 ***- F5AH86_HELAN); contains Interpro domain(s) IPR006957 Ethylene insensitive 3
tf_ID	Family	Type	description
Cla010750_0	FAR1	transcription factor	Protein FAR1-related sequence 1 (AHRD V1 *-*- F4JU19_ARATH); contains Interpro domain(s) IPR004330 Transcription factor, FAR1-related
Cla017511_0	FAR1	transcription factor	Protein FAR1-related sequence 4 (AHRD V1 **-- F4I2C4_ARATH); contains Interpro domain(s) IPR004330 Transcription factor, FAR1-related
Cla002705_0	FHA	transcription factor	Forkhead box S1 (AHRD V1 *--- E9CCB0_CAPO3); contains Interpro domain(s) IPR000253 Forkhead-associated
Cla003137_0	FHA	transcription factor	FHA domain containing protein (AHRD V1 ***- B6TP39_MAIZE); contains Interpro domain(s) IPR000253 Forkhead-associated
Cla004176_0	FHA	transcription factor	Smad nuclear interacting protein 1 (AHRD V1 **-- B1ASC5_MOUSE); contains Interpro domain(s) IPR000253 Forkhead-associated
Cla009390_0	FHA	transcription factor	Protein phosphatase 2C 70 (AHRD V1 ***- F4K124_ARATH); contains Interpro domain(s) IPR015655 Protein phosphatase 2C
Cla010801_0	FHA	transcription factor	Nuclear inhibitor of protein phosphatase 1 (AHRD V1 *--- B0WI03_CULQU); contains Interpro domain(s) IPR000253 Forkhead-associated
Cla014470_0	FHA	transcription factor	Tyrosyl-DNA phosphodiesterase 1 (AHRD V1 ***- B8JJC1_MOUSE); contains Interpro domain(s) IPR010347 Tyrosyl-DNA phosphodiesterase
Cla016369_0	FHA	transcription factor	FHA domain containing protein (Fragment) (AHRD V1 *--- A8NJH3_BRUMA); contains Interpro domain(s) IPR000253 Forkhead-associated
Cla020214_0	FHA	transcription factor	Zeaxanthin epoxidase chloroplastic (AHRD V1 ***- E5FPU6_CUCSA); contains Interpro domain(s) IPR017079 Zeaxanthin epoxidase
Cla021295_0	FHA	transcription factor	SMAD/FHA domain-containing protein (AHRD V1 ***- F4IG61_ARATH); contains Interpro domain(s) IPR000253 Forkhead-associated
Cla000582_0	G2-like	transcription factor	Myb family transcription factor (AHRD V1 *--* Q9SQQ9_ARATH); contains Interpro domain(s) IPR006447 Myb-like DNA-binding region, SHAQKYF class
Cla002686_0	G2-like	transcription factor	Myb family transcription factor (AHRD V1 *--* D7L484_ARALL); contains Interpro domain(s) IPR006447 Myb-like DNA-binding region, SHAQKYF class
Cla003506_0	G2-like	transcription factor	Myb family transcription factor (AHRD V1 **-* Q8GUN5_ARATH); contains Interpro domain(s) IPR006447 Myb-like DNA-binding region, SHAQKYF class
Cla003729_0	G2-like	transcription factor	Transcription factor (Fragment) (AHRD V1 *--* D6MK15_9ASPA); contains Interpro domain(s) IPR006447 Myb-like DNA-binding region, SHAQKYF class
Cla007979_0	G2-like	transcription factor	Myb-like transcription factor-like protein (AHRD V1 **-* Q8VZS3_ARATH); contains Interpro domain(s) IPR006447 Myb-like DNA-binding region, SHAQKYF class
Cla008221_0	G2-like	transcription factor	Two-component response regulator ARR11 (AHRD V1 *--- B6UC09_MAIZE); contains Interpro domain(s) IPR006447 Myb-like DNA-binding region, SHAQKYF class
Cla008833_0	G2-like	transcription factor	Myb family transcription factor-like protein (AHRD V1 *--* Q84UP8_ORYSJ); contains Interpro domain(s) IPR006447 Myb-like DNA-binding region, SHAQKYF class
Cla009148_0	G2-like	transcription factor	Myb family transcription factor-like (AHRD V1 **-* Q84NK2_ORYSJ); contains Interpro domain(s) IPR006447 Myb-like DNA-binding region, SHAQKYF class
Cla010265_0	G2-like	transcription factor	Myb family transcription factor (AHRD V1 **** D7LQI3_ARALL); contains Interpro domain(s) IPR006447 Myb-like DNA-binding region, SHAQKYF class
Cla011667_0	G2-like	transcription factor	Myb family transcription factor (AHRD V1 *--* Q8GUN5_ARATH); contains Interpro domain(s) IPR006447 Myb-like DNA-binding region, SHAQKYF class
Cla012305_0	G2-like	transcription factor	Myb family transcription factor (AHRD V1 **-* D7LQI3_ARALL); contains Interpro domain(s) IPR006447 Myb-like DNA-binding region, SHAQKYF class
Cla013124_0	G2-like	transcription factor	Myb family transcription factor-like (AHRD V1 *--* Q84NK2_ORYSJ); contains Interpro domain(s) IPR006447 Myb-like DNA-binding region, SHAQKYF class
Cla013322_0	G2-like	transcription factor	Response regulator 10 (AHRD V1 *--- Q948L2_MAIZE); contains Interpro domain(s) IPR006447 Myb-like DNA-binding region, SHAQKYF class
Cla013537_0	G2-like	transcription factor	Myb family transcription factor-like (AHRD V1 *--* Q6ER41_ORYSJ); contains Interpro domain(s) IPR006447 Myb-like DNA-binding region, SHAQKYF class
Cla014366_0	G2-like	transcription factor	Myb family transcription factor (AHRD V1 **-* D7LQZ5_ARALL); contains Interpro domain(s) IPR006447 Myb-like DNA-binding region, SHAQKYF class
Cla014367_0	G2-like	transcription factor	Myb family transcription factor (AHRD V1 *--* F4J5D9_ARATH); contains Interpro domain(s) IPR006447 Myb-like DNA-binding region, SHAQKYF class
Cla014441_0	G2-like	transcription factor	Myb family transcription factor (AHRD V1 **-* Q9SIZ5_ARATH); contains Interpro domain(s) IPR006447 Myb-like DNA-binding region, SHAQKYF class
Cla015991_0	G2-like	transcription factor	Myb family transcription factor (AHRD V1 **-* D7LQI3_ARALL); contains Interpro domain(s) IPR006447 Myb-like DNA-binding region, SHAQKYF class
Cla016239_0	G2-like	transcription factor	Myb family transcription factor-like protein (AHRD V1 *--* Q84UP8_ORYSJ); contains Interpro domain(s) IPR006447 Myb-like DNA-binding region, SHAQKYF class
Cla016935_0	G2-like	transcription factor	Myb family transcription factor-like (AHRD V1 *--* Q6ER41_ORYSJ); contains Interpro domain(s) IPR006447 Myb-like DNA-binding region, SHAQKYF class
Cla017441_0	G2-like	transcription factor	Transcription factor (Fragment) (AHRD V1 **-* D6MKQ8_9ASPA); contains Interpro domain(s) IPR006447 Myb-like DNA-binding region, SHAQKYF class
Cla017481_0	G2-like	transcription factor	MYB transcription factor (AHRD V1 **-* Q5IWM2_WHEAT); contains Interpro domain(s) IPR006447 Myb-like DNA-binding region, SHAQKYF class
Cla018083_0	G2-like	transcription factor	Myb family transcription factor (AHRD V1 **-* Q9SIZ5_ARATH); contains Interpro domain(s) IPR006447 Myb-like DNA-binding region, SHAQKYF class
Cla018434_0	G2-like	transcription factor	Myb family transcription factor-like (AHRD V1 *--* Q84NK2_ORYSJ); contains Interpro domain(s) IPR006447 Myb-like DNA-binding region, SHAQKYF class
Cla020369_0	G2-like	transcription factor	Myb-like transcription factor-like protein (AHRD V1 **-* Q8VZS3_ARATH); contains Interpro domain(s) IPR006447 Myb-like DNA-binding region, SHAQKYF class
Cla020715_0	G2-like	transcription factor	Myb family transcription factor-like (AHRD V1 *--* Q84NK2_ORYSJ); contains Interpro domain(s) IPR006447 Myb-like DNA-binding region, SHAQKYF class
Cla021419_0	G2-like	transcription factor	Myb family transcription factor (AHRD V1 **-* F4J5D9_ARATH); contains Interpro domain(s) IPR006447 Myb-like DNA-binding region, SHAQKYF class
Cla022530_0	G2-like	transcription factor	Myb family transcription factor-like (AHRD V1 *--* Q84NK2_ORYSJ); contains Interpro domain(s) IPR006447 Myb-like DNA-binding region, SHAQKYF class
Cla023240_0	G2-like	transcription factor	MYB transcription factor-like (AHRD V1 **-* Q5Z6X2_ORYSJ); contains Interpro domain(s) IPR006447 Myb-like DNA-binding region, SHAQKYF class
Cla007696_0	GeBP	transcription factor	DNA-binding storekeeper protein-related transcriptional regulator (AHRD V1 ***- Q9SB42_ARATH); contains Interpro domain(s) IPR007592 Protein of unknown function DUF573
Cla011274_0	GeBP	transcription factor	DNA-binding storekeeper protein-related transcriptional regulator (AHRD V1 ***- F4K5T4_ARATH); contains Interpro domain(s) IPR007592 Protein of unknown function DUF573
Cla019827_0	GeBP	transcription factor	DNA-binding storekeeper protein-related transcriptional regulator (AHRD V1 ***- F4K5T4_ARATH); contains Interpro domain(s) IPR007592 Protein of unknown function DUF573
Cla005024_0	GNAT	transcriptional regulator	Mediator of DNA damage checkpoint protein 1 (AHRD V1 *--- F4X7W4_ACREC); contains Interpro domain(s) IPR001357 BRCT
Cla008144_0	GNAT	transcriptional regulator	Acetyltransferase GNAT family protein expressed (AHRD V1 **** Q10Q85_ORYSJ); contains Interpro domain(s) IPR000182 GCN5-related N-acetyltransferase
Cla009101_0	GNAT	transcriptional regulator	Acetyltransferase (AHRD V1 **** E3QLR7_COLGM); contains Interpro domain(s) IPR000182 GCN5-related N-acetyltransferase
Cla010108_0	GNAT	transcriptional regulator	GCN5-related N-acetyltransferase (AHRD V1 *--* Q3MAX8_ANAVT); contains Interpro domain(s) IPR000182 GCN5-related N-acetyltransferase
Cla011285_0	GNAT	transcriptional regulator	N-acetyltransferase (AHRD V1 **** B4FQJ3_MAIZE); contains Interpro domain(s) IPR000182 GCN5-related N-acetyltransferase
Cla012046_0	GNAT	transcriptional regulator	Acetyltransferase (AHRD V1 *-** F4XPD2_9CYAN); contains Interpro domain(s) IPR000182 GCN5-related N-acetyltransferase
Cla012996_0	GNAT	transcriptional regulator	N-acetyltransferase 15 (AHRD V1 **** E3TCN3_9TELE); contains Interpro domain(s) IPR000182 GCN5-related N-acetyltransferase
Cla013377_0	GNAT	transcriptional regulator	Acetyltransferase GNAT family protein expressed (AHRD V1 **** Q10Q85_ORYSJ); contains Interpro domain(s) IPR000182 GCN5-related N-acetyltransferase
Cla013567_0	GNAT	transcriptional regulator	Ribosomal-protein-alanine acetyltransferase (AHRD V1 **** D2RGT9_ARCPA); contains Interpro domain(s) IPR000182 GCN5-related N-acetyltransferase
Cla013769_0	GNAT	transcriptional regulator	Acyl-CoA N-acyltransferases-containing protein (AHRD V1 ***- Q9ZV08_ARATH); contains Interpro domain(s) IPR000182 GCN5-related N-acetyltransferase
Cla014019_0	GNAT	transcriptional regulator	Acetyltransferase GNAT family protein expressed (AHRD V1 **** Q10Q85_ORYSJ); contains Interpro domain(s) IPR000182 GCN5-related N-acetyltransferase
Cla014036_0	GNAT	transcriptional regulator	Amino-acid N-acetyltransferase (AHRD V1 **-* Q84JF4_ARATH); contains Interpro domain(s) IPR010167 Amino-acid N-acetyltransferase (ArgA)
Cla015211_0	GNAT	transcriptional regulator	N-acetyltransferase subunit ARD1 (AHRD V1 **** Q385W4_9TRYP); contains Interpro domain(s) IPR000182 GCN5-related N-acetyltransferase
Cla015821_0	GNAT	transcriptional regulator	GCN5-related N-acetyltransferase-like (AHRD V1 **** Q84S80_ORYSJ); contains Interpro domain(s) IPR000182 GCN5-related N-acetyltransferase
Cla016402_0	GNAT	transcriptional regulator	GCN5-related N-acetyltransferase (AHRD V1 **** B7KDL7_CYAP7); contains Interpro domain(s) IPR000182 GCN5-related N-acetyltransferase
Cla017214_0	GNAT	transcriptional regulator	Acetyltransferase GNAT family protein expressed (AHRD V1 **** Q10Q85_ORYSJ); contains Interpro domain(s) IPR000182 GCN5-related N-acetyltransferase
Cla017691_0	GNAT	transcriptional regulator	Glucosamine-6-phosphate acetyltransferase (AHRD V1 **** Q5U9F2_ORYSJ); contains Interpro domain(s) IPR000182 GCN5-related N-acetyltransferase
Cla020335_0	GNAT	transcriptional regulator	Acetyltransferase (AHRD V1 **** F4XPD2_9CYAN); contains Interpro domain(s) IPR000182 GCN5-related N-acetyltransferase
Cla020554_0	GNAT	transcriptional regulator	N-acetyltransferase (AHRD V1 **** B6SUK9_MAIZE); contains Interpro domain(s) IPR000182 GCN5-related N-acetyltransferase
Cla021613_0	GNAT	transcriptional regulator	N-acetyltransferase (AHRD V1 **** B4FQJ3_MAIZE); contains Interpro domain(s) IPR000182 GCN5-related N-acetyltransferase
Cla021614_0	GNAT	transcriptional regulator	Acetyltransferase GNAT family protein expressed (AHRD V1 **** Q75GC2_ORYSJ); contains Interpro domain(s) IPR000182 GCN5-related N-acetyltransferase
Cla021794_0	GNAT	transcriptional regulator	Acetyltransferase GNAT family protein (AHRD V1 *-** Q2QNL1_ORYSJ); contains Interpro domain(s) IPR000182 GCN5-related N-acetyltransferase
Cla001409_0	GRAS	transcription factor	GRAS family transcription factor (AHRD V1 **-- B9IAQ7_POPTR); contains Interpro domain(s) IPR005202 GRAS transcription factor
Cla003932_0	GRAS	transcription factor	GAI-like protein 1 (Fragment) (AHRD V1 ***- A1YWW4_VITRO); contains Interpro domain(s) IPR005202 GRAS transcription factor
Cla004422_0	GRAS	transcription factor	GAI-like protein 1 (Fragment) (AHRD V1 *--- E5F788_9ROSI); contains Interpro domain(s) IPR005202 GRAS transcription factor
Cla004491_0	GRAS	transcription factor	GRAS family transcription factor (AHRD V1 **-- B9GJX2_POPTR); contains Interpro domain(s) IPR005202 GRAS transcription factor
Cla004946_0	GRAS	transcription factor	GRAS family transcription factor (AHRD V1 **-- B9H3H7_POPTR); contains Interpro domain(s) IPR005202 GRAS transcription factor
Cla006329_0	GRAS	transcription factor	GAI-like protein 1 (Fragment) (AHRD V1 **-- B7SYR4_MAGVI); contains Interpro domain(s) IPR005202 GRAS transcription factor
Cla006665_0	GRAS	transcription factor	GRAS family transcription factor (AHRD V1 **-- B9GPD0_POPTR); contains Interpro domain(s) IPR005202 GRAS transcription factor
Cla007022_0	GRAS	transcription factor	GRAS family transcription factor (AHRD V1 **-- B9MY72_POPTR); contains Interpro domain(s) IPR005202 GRAS transcription factor
Cla007701_0	GRAS	transcription factor	GRAS family transcription factor (AHRD V1 **-- B9MXU3_POPTR); contains Interpro domain(s) IPR005202 GRAS transcription factor
Cla008228_0	GRAS	transcription factor	GRAS family transcription factor (AHRD V1 **-- B9GJL6_POPTR); contains Interpro domain(s) IPR005202 GRAS transcription factor
Cla008451_0	GRAS	transcription factor	GRAS family transcription factor (AHRD V1 **-- B9N9S2_POPTR); contains Interpro domain(s) IPR005202 GRAS transcription factor
Cla012151_0	GRAS	transcription factor	SCARECROW (AHRD V1 **-- Q5NDC9_CUCSA); contains Interpro domain(s) IPR005202 GRAS transcription factor
Cla012302_0	GRAS	transcription factor	GAI-like protein 1 (Fragment) (AHRD V1 **-- A1YWV4_9ROSI); contains Interpro domain(s) IPR005202 GRAS transcription factor
Cla013228_0	GRAS	transcription factor	GAI-like protein 1 (Fragment) (AHRD V1 ***- A1YWN9_9ROSI); contains Interpro domain(s) IPR005202 GRAS transcription factor
Cla013317_0	GRAS	transcription factor	GRAS family transcription factor (AHRD V1 **-- B9HPF7_POPTR); contains Interpro domain(s) IPR005202 GRAS transcription factor
Cla013954_0	GRAS	transcription factor	GRAS family transcription factor (AHRD V1 **-- B9H7C5_POPTR); contains Interpro domain(s) IPR005202 GRAS transcription factor
Cla014014_0	GRAS	transcription factor	GRAS family transcription factor (AHRD V1 **-- B9GYX5_POPTR); contains Interpro domain(s) IPR005202 GRAS transcription factor
Cla014025_0	GRAS	transcription factor	Transcription factor GRAS family protein (AHRD V1 **-- C5NSL4_EUCGR); contains Interpro domain(s) IPR005202 GRAS transcription factor
Cla014205_0	GRAS	transcription factor	GRAS family transcription factor (AHRD V1 **-- B9MXP6_POPTR); contains Interpro domain(s) IPR005202 GRAS transcription factor
Cla014396_0	GRAS	transcription factor	GRAS family transcription factor (AHRD V1 **-- B9IH45_POPTR); contains Interpro domain(s) IPR005202 GRAS transcription factor
Cla014516_0	GRAS	transcription factor	GRAS family transcription factor (AHRD V1 **-- B9MXP6_POPTR); contains Interpro domain(s) IPR005202 GRAS transcription factor
Cla014537_0	GRAS	transcription factor	GRAS family transcription factor (AHRD V1 **-- B9MXR4_POPTR); contains Interpro domain(s) IPR005202 GRAS transcription factor
Cla014540_0	GRAS	transcription factor	GRAS family transcription factor (AHRD V1 **-- B9HET8_POPTR); contains Interpro domain(s) IPR005202 GRAS transcription factor
Cla014874_0	GRAS	transcription factor	Scarecrow-like 23 (Fragment) (AHRD V1 **-- Q6ULS4_MAIZE); contains Interpro domain(s) IPR005202 GRAS transcription factor
Cla015025_0	GRAS	transcription factor	GRAS family transcription factor (AHRD V1 **-- B9GTP1_POPTR); contains Interpro domain(s) IPR005202 GRAS transcription factor
Cla015143_0	GRAS	transcription factor	GAI-like protein 1 (Fragment) (AHRD V1 *--- A1YWP9_9ROSI); contains Interpro domain(s) IPR005202 GRAS transcription factor
Cla015549_0	GRAS	transcription factor	GRAS family transcription factor (AHRD V1 **-- Q4VYC4_POPTR); contains Interpro domain(s) IPR005202 GRAS transcription factor
Cla017902_0	GRAS	transcription factor	GRAS family transcription factor (AHRD V1 **-- B9HBM9_POPTR); contains Interpro domain(s) IPR005202 GRAS transcription factor
Cla019248_0	GRAS	transcription factor	GAI-like protein 1 (Fragment) (AHRD V1 **-- E5F7C6_9ROSI); contains Interpro domain(s) IPR005202 GRAS transcription factor
Cla019759_0	GRAS	transcription factor	GAI-like protein 1 (Fragment) (AHRD V1 ***- A1YWN9_9ROSI); contains Interpro domain(s) IPR005202 GRAS transcription factor
Cla020203_0	GRAS	transcription factor	Transcription factor GRAS family protein (AHRD V1 **-- C5NSL4_EUCGR); contains Interpro domain(s) IPR005202 GRAS transcription factor
Cla020582_0	GRAS	transcription factor	GRAS transcription factor (Fragment) (AHRD V1 **-- F1DK08_MAIZE); contains Interpro domain(s) IPR005202 GRAS transcription factor
Cla006802_0	GRF	transcription factor	Growth-regulating factor 5 (AHRD V1 ***- Q6AWY4_ORYSJ); contains Interpro domain(s) IPR014977 WRC
Cla011169_0	GRF	transcription factor	Growth-regulating factor 5 (AHRD V1 *-*- Q8L8A6_ARATH); contains Interpro domain(s) IPR014977 WRC
Cla014050_0	GRF	transcription factor	Growth-regulating factor 1 (AHRD V1 ***- O81001_ARATH); contains Interpro domain(s) IPR014977 WRC
Cla016859_0	GRF	transcription factor	Growth-regulating factor 5 (AHRD V1 *-*- Q8L8A6_ARATH); contains Interpro domain(s) IPR014977 WRC
Cla017716_0	GRF	transcription factor	Growth-regulating factor 4 (AHRD V1 ***- Q8L8A7_ARATH); contains Interpro domain(s) IPR014977 WRC
Cla021292_0	GRF	transcription factor	Growth-regulating factor 9 (AHRD V1 ***- F4IG65_ARATH); contains Interpro domain(s) IPR014977 WRC
Cla022646_0	GRF	transcription factor	Growth-regulating factor 1 (AHRD V1 ***- B6U8T2_MAIZE); contains Interpro domain(s) IPR014977 WRC
Cla000111_0	HB	transcription factor	Homeobox-leucine zipper protein 14 (AHRD V1 ***- D7LZT3_ARALL); contains Interpro domain(s) IPR003106 Leucine zipper, homeobox-associated
Cla000198_0	HB	transcription factor	Homeobox-leucine zipper protein 9 (AHRD V1 ***- D7LE40_ARALL); contains Interpro domain(s) IPR003106 Leucine zipper, homeobox-associated
Cla000812_0	HB	transcription factor	Knotted-like homeobox protein (AHRD V1 ***- Q49RB7_POPTO); contains Interpro domain(s) IPR005541 KNOX2
Cla000813_0	HB	transcription factor	Homeobox transcription factor KN4 (Fragment) (AHRD V1 **** Q5SC69_PINTA); contains Interpro domain(s) IPR001356 Homeobox
Cla000893_0	HB	transcription factor	Class III homeodomain-leucine zipper (AHRD V1 ***- Q1WD30_GINBI); contains Interpro domain(s) IPR013978 MEKHLA
Cla001783_0	HB	transcription factor	BEL1-like homeodomain protein 2 (AHRD V1 *--- F4JQI6_ARATH); contains Interpro domain(s) IPR006563 POX
Cla003103_0	HB	transcription factor	Homeobox-leucine zipper protein (AHRD V1 ***- Q9FXN8_ZINEL); contains Interpro domain(s) IPR001356 Homeobox
Cla003413_0	HB	transcription factor	Class III homeodomain-leucine zipper (AHRD V1 ***- Q1WD30_GINBI); contains Interpro domain(s) IPR013978 MEKHLA
Cla005103_0	HB	transcription factor	BEL1-like homeodomain 5 (AHRD V1 *--- F4IFQ2_ARATH); contains Interpro domain(s) IPR006563 POX
Cla005620_0	HB	transcription factor	Homeobox-leucine zipper protein (AHRD V1 ***- Q39862_SOYBN); contains Interpro domain(s) IPR006712 HD-ZIP protein, N-terminal
Cla006197_0	HB	transcription factor	Homeobox-leucine zipper protein ATHB-14 (AHRD V1 *-*- ATB14_ARATH); contains Interpro domain(s) IPR002913 Lipid-binding START
Cla006925_0	HB	transcription factor	Homeobox-leucine zipper protein ATHB-8 (AHRD V1 *-*- ATHB8_ARATH); contains Interpro domain(s) IPR002913 Lipid-binding START
Cla007677_0	HB	transcription factor	Homeobox-leucine zipper protein ATHB-9 (AHRD V1 *-*- ATBH9_ARATH); contains Interpro domain(s) IPR002913 Lipid-binding START
Cla008339_0	HB	transcription factor	Homeobox-leucine zipper-like protein (AHRD V1 *-*- Q3HRT1_PICGL); contains Interpro domain(s) IPR001356 Homeobox
Cla008619_0	HB	transcription factor	BEL1-like homeodomain 5 (AHRD V1 *--- F4IFQ2_ARATH); contains Interpro domain(s) IPR006563 POX
Cla008739_0	HB	transcription factor	Class III homeodomain-leucine zipper (AHRD V1 ***- Q1WD30_GINBI); contains Interpro domain(s) IPR013978 MEKHLA
Cla008940_0	HB	transcription factor	WUSCHEL-related homeobox 14 (AHRD V1 ***- B6T910_MAIZE); contains Interpro domain(s) IPR001356 Homeobox
Cla009643_0	HB	transcription factor	Homeobox transcription factor Hox7 (Fragment) (AHRD V1 *--* Q40238_SOLPE); contains Interpro domain(s) IPR018500 DDT subgroup
Cla009826_0	HB	transcription factor	Class III homeodomain-leucine zipper (AHRD V1 ***- Q1WD30_GINBI); contains Interpro domain(s) IPR002913 Lipid-binding START
Cla010069_0	HB	transcription factor	Knotted-like homeobox protein (AHRD V1 ***- Q49RB7_POPTO); contains Interpro domain(s) IPR005541 KNOX2
Cla010153_0	HB	transcription factor	Homeobox-leucine zipper-like protein (AHRD V1 *-*- Q3HRT1_PICGL); contains Interpro domain(s) IPR001356 Homeobox
Cla010169_0	HB	transcription factor	Homeobox-leucine zipper-like protein (AHRD V1 *-*- Q3HRT1_PICGL); contains Interpro domain(s) IPR003106 Leucine zipper, homeobox-associated
Cla010341_0	HB	transcription factor	Homeobox-leucine zipper-like protein (AHRD V1 *-*- Q3HRT1_PICGL); contains Interpro domain(s) IPR003106 Leucine zipper, homeobox-associated
Cla010488_0	HB	transcription factor	Homeobox-leucine zipper protein ATHB-8 (AHRD V1 ***- ATHB8_ARATH); contains Interpro domain(s) IPR002913 Lipid-binding START
Cla011498_0	HB	transcription factor	Homeobox protein knotted-1-like 3 (AHRD V1 ***- F4JWP8_ARATH); contains Interpro domain(s) IPR005541 KNOX2
Cla012669_0	HB	transcription factor	Homeobox-leucine zipper protein ATHB-9 (AHRD V1 *-*- ATBH9_ARATH); contains Interpro domain(s) IPR002913 Lipid-binding START
Cla013108_0	HB	transcription factor	Pathogenesis-related homeodomain protein (AHRD V1 *--- F4JPG3_ARATH); contains Interpro domain(s) IPR019787 Zinc finger, PHD-finger
Cla013146_0	HB	transcription factor	Homeobox-leucine zipper protein ATHB-14 (AHRD V1 *-*- ATB14_ARATH); contains Interpro domain(s) IPR002913 Lipid-binding START
Cla014061_0	HB	transcription factor	Homeobox-leucine zipper protein 22 (AHRD V1 ***- D7MA03_ARALL); contains Interpro domain(s) IPR003106 Leucine zipper, homeobox-associated
Cla014127_0	HB	transcription factor	Homeobox-leucine zipper protein (AHRD V1 *-*- Q9FXN8_ZINEL); contains Interpro domain(s) IPR001356 Homeobox
Cla014193_0	HB	transcription factor	Homeobox-leucine zipper protein (AHRD V1 *-*- Q9FXN8_ZINEL); contains Interpro domain(s) IPR001356 Homeobox
Cla014541_0	HB	transcription factor	Homeobox-leucine zipper protein (AHRD V1 *-*- Q9FXN8_ZINEL); contains Interpro domain(s) IPR001356 Homeobox
Cla015276_0	HB	transcription factor	Homeobox-leucine zipper protein 14 (AHRD V1 ***- D7LZT3_ARALL); contains Interpro domain(s) IPR003106 Leucine zipper, homeobox-associated
Cla015376_0	HB	transcription factor	BEL1-like homeodomain protein 2 (AHRD V1 *--- F4JQI6_ARATH); contains Interpro domain(s) IPR006563 POX
Cla015453_0	HB	transcription factor	Homeobox-leucine zipper protein ATHB-14 (AHRD V1 ***- ATB14_ARATH); contains Interpro domain(s) IPR002913 Lipid-binding START
Cla015626_0	HB	transcription factor	Knotted-1-like homeobox protein H1 (AHRD V1 ***- Q8GUS6_TOBAC); contains Interpro domain(s) IPR005541 KNOX2
Cla016237_0	HB	transcription factor	Homeobox-leucine zipper protein ATHB-9 (AHRD V1 *-*- ATBH9_ARATH); contains Interpro domain(s) IPR002913 Lipid-binding START
Cla016590_0	HB	transcription factor	BEL1-like homeodomain protein 2 (AHRD V1 *--- F4JQI6_ARATH); contains Interpro domain(s) IPR006563 POX
Cla017080_0	HB	transcription factor	Homeobox-leucine zipper-like protein (AHRD V1 ***- Q3HRT1_PICGL); contains Interpro domain(s) IPR003106 Leucine zipper, homeobox-associated
Cla017553_0	HB	transcription factor	Homeobox-leucine zipper protein 14 (AHRD V1 *-*- D7LZT3_ARALL); contains Interpro domain(s) IPR003106 Leucine zipper, homeobox-associated
Cla017624_0	HB	transcription factor	BEL1-like homeodomain protein 2 (AHRD V1 *--- F4JQI6_ARATH); contains Interpro domain(s) IPR006563 POX
Cla017743_0	HB	transcription factor	Homeobox-leucine zipper-like protein (AHRD V1 *-*- Q3HRT1_PICGL); contains Interpro domain(s) IPR001356 Homeobox
Cla018458_0	HB	transcription factor	WUSCHEL-related homeobox-containing protein 4 (AHRD V1 *-*- C0LAL8_9MAGN); contains Interpro domain(s) IPR001356 Homeobox
Cla018652_0	HB	transcription factor	Homeobox-leucine zipper protein ATHB-8 (AHRD V1 ***- ATHB8_ARATH); contains Interpro domain(s) IPR002913 Lipid-binding START
Cla018855_0	HB	transcription factor	Pathogenesis-related homeodomain protein (AHRD V1 *--- F4JPG3_ARATH); contains Interpro domain(s) IPR019787 Zinc finger, PHD-finger
Cla019523_0	HB	transcription factor	Class III homeodomain-leucine zipper (AHRD V1 ***- Q1WD30_GINBI); contains Interpro domain(s) IPR013978 MEKHLA
Cla019973_0	HB	transcription factor	Homeobox transcription factor KN4 (Fragment) (AHRD V1 *-** Q5SC69_PINTA); contains Interpro domain(s) IPR005541 KNOX2
Cla020170_0	HB	transcription factor	BEL1-like homeodomain protein 2 (AHRD V1 *--- F4JQI6_ARATH); contains Interpro domain(s) IPR006563 POX
Cla020899_0	HB	transcription factor	Knotted-like homeobox protein (AHRD V1 ***- Q49RB7_POPTO); contains Interpro domain(s) IPR005541 KNOX2
Cla020900_0	HB	transcription factor	Homeobox-leucine zipper protein 9 (AHRD V1 ***- D7LE40_ARALL); contains Interpro domain(s) IPR003106 Leucine zipper, homeobox-associated
Cla020958_0	HB	transcription factor	Unknown Protein (AHRD V1); contains Interpro domain(s) IPR001356 Homeobox
Cla021001_0	HB	transcription factor	Homeobox protein knotted-1-like 3 (AHRD V1 ***- F4JWP8_ARATH); contains Interpro domain(s) IPR005541 KNOX2
Cla021107_0	HB	transcription factor	Homeobox-leucine zipper protein (AHRD V1 ***- Q39862_SOYBN); contains Interpro domain(s) IPR006712 HD-ZIP protein, N-terminal
Cla021121_0	HB	transcription factor	Homeobox leucine zipper protein (AHRD V1 ***- B8YIB0_MIRJA); contains Interpro domain(s) IPR001356 Homeobox
Cla021261_0	HB	transcription factor	Homeobox-leucine zipper protein ATHB-9 (AHRD V1 ***- ATBH9_ARATH); contains Interpro domain(s) IPR002913 Lipid-binding START
Cla022347_0	HB	transcription factor	Homeobox protein knotted-1-like 3 (AHRD V1 **-- F4JWP8_ARATH); contains Interpro domain(s) IPR005541 KNOX2
Cla022590_0	HB	transcription factor	WUSCHEL-related homeobox-containing protein 4 (AHRD V1 ***- C0LAL8_9MAGN); contains Interpro domain(s) IPR001356 Homeobox
Cla022673_0	HB	transcription factor	BEL1-like homeodomain protein 2 (AHRD V1 *--- F4JQI6_ARATH); contains Interpro domain(s) IPR001356 Homeobox
Cla023107_0	HB	transcription factor	Class III homeodomain leucine zipper protein (AHRD V1 ***- E7DX26_PICGL); contains Interpro domain(s) IPR013978 MEKHLA
Cla023456_0	HB	transcription factor	WUSCHEL-related homeobox 14 (AHRD V1 *-*- B6T910_MAIZE); contains Interpro domain(s) IPR001356 Homeobox
Cla007413_0	HMG	transcriptional regulator	High mobility group family (AHRD V1 ***- E5GCD0_CUCME); contains Interpro domain(s) IPR000910 High mobility group, HMG1/HMG2
Cla008944_0	HMG	transcriptional regulator	High mobility group protein (AHRD V1 **-- Q4ZH67_CUCSA); contains Interpro domain(s) IPR000910 High mobility group, HMG1/HMG2
Cla009071_0	HMG	transcriptional regulator	High mobility group family (AHRD V1 **-- A9PB77_POPTR); contains Interpro domain(s) IPR000910 High mobility group, HMG1/HMG2
Cla010476_0	HMG	transcriptional regulator	High mobility group protein (AHRD V1 ***- O49948_SOLTU); contains Interpro domain(s) IPR000910 High mobility group, HMG1/HMG2
Cla010922_0	HMG	transcriptional regulator	High mobility group family (AHRD V1 ***- B9GXG3_POPTR); contains Interpro domain(s) IPR000910 High mobility group, HMG1/HMG2
Cla018108_0	HMG	transcriptional regulator	High mobility group family (AHRD V1 *-*- B9HSP8_POPTR); contains Interpro domain(s) IPR000910 High mobility group, HMG1/HMG2
Cla023454_0	HMG	transcriptional regulator	High mobility group protein 2 (AHRD V1 ***- B4UW93_ARAHY); contains Interpro domain(s) IPR000910 High mobility group, HMG1/HMG2
Cla011222_0	HRT	transcription factor	Transcripteion factor (Fragment) (AHRD V1 **-- O04239_VICFA)
Cla000713_0	HSF	transcription factor	Heat stress transcription factor (AHRD V1 ***- D4QAU8_CARPA); contains Interpro domain(s) IPR000232 Heat shock factor (HSF)-type, DNA-binding
Cla002208_0	HSF	transcription factor	Heat stress transcription factor A3 (AHRD V1 *-*- D1M7W9_SOLLC); contains Interpro domain(s) IPR000232 Heat shock factor (HSF)-type, DNA-binding
Cla002516_0	HSF	transcription factor	Heat stress transcription factor (AHRD V1 ***- D4QAU8_CARPA); contains Interpro domain(s) IPR000232 Heat shock factor (HSF)-type, DNA-binding
Cla002923_0	HSF	transcription factor	Heat stress transcription factor (AHRD V1 ***- D4QAU8_CARPA); contains Interpro domain(s) IPR000232 Heat shock factor (HSF)-type, DNA-binding
Cla006031_0	HSF	transcription factor	Heat stress transcription factor A3 (AHRD V1 *-*- D1M7W9_SOLLC); contains Interpro domain(s) IPR000232 Heat shock factor (HSF)-type, DNA-binding
Cla006194_0	HSF	transcription factor	Heat stress transcription factor (AHRD V1 *-*- D4QAU8_CARPA); contains Interpro domain(s) IPR000232 Heat shock factor (HSF)-type, DNA-binding
Cla007345_0	HSF	transcription factor	Heat stress transcription factor (AHRD V1 ***- D4QAU8_CARPA); contains Interpro domain(s) IPR000232 Heat shock factor (HSF)-type, DNA-binding
Cla009714_0	HSF	transcription factor	Heat stress transcription factor A3 (AHRD V1 *-*- D1M7W9_SOLLC); contains Interpro domain(s) IPR000232 Heat shock factor (HSF)-type, DNA-binding
Cla010632_0	HSF	transcription factor	Heat stress transcription factor A3 (AHRD V1 ***- D1M7W9_SOLLC); contains Interpro domain(s) IPR000232 Heat shock factor (HSF)-type, DNA-binding
Cla013502_0	HSF	transcription factor	Heat stress transcription factor A3 (AHRD V1 *-*- D1M7W9_SOLLC); contains Interpro domain(s) IPR000232 Heat shock factor (HSF)-type, DNA-binding
Cla014794_0	HSF	transcription factor	Heat stress transcription factor A3 (AHRD V1 ***- D1M7W9_SOLLC); contains Interpro domain(s) IPR000232 Heat shock factor (HSF)-type, DNA-binding
Cla016209_0	HSF	transcription factor	Heat stress transcription factor A3 (AHRD V1 *-*- D1M7W9_SOLLC); contains Interpro domain(s) IPR000232 Heat shock factor (HSF)-type, DNA-binding
Cla016764_0	HSF	transcription factor	Heat stress transcription factor A3 (AHRD V1 *-*- D1M7W9_SOLLC); contains Interpro domain(s) IPR000232 Heat shock factor (HSF)-type, DNA-binding
Cla016837_0	HSF	transcription factor	Heat stress transcription factor A3 (AHRD V1 *-*- D1M7W9_SOLLC); contains Interpro domain(s) IPR000232 Heat shock factor (HSF)-type, DNA-binding
Cla017729_0	HSF	transcription factor	Heat stress transcription factor A3 (AHRD V1 ***- D1M7W9_SOLLC); contains Interpro domain(s) IPR000232 Heat shock factor (HSF)-type, DNA-binding
Cla019642_0	HSF	transcription factor	Heat stress transcription factor A-4c (AHRD V1 ***- Q3E8G3_ARATH); contains Interpro domain(s) IPR000232 Heat shock factor (HSF)-type, DNA-binding
Cla020657_0	HSF	transcription factor	Heat stress transcription factor (AHRD V1 *-*- D4QAU8_CARPA); contains Interpro domain(s) IPR000232 Heat shock factor (HSF)-type, DNA-binding
Cla021395_0	HSF	transcription factor	Heat stress transcription factor A3 (AHRD V1 ***- D1M7W9_SOLLC); contains Interpro domain(s) IPR000232 Heat shock factor (HSF)-type, DNA-binding
Cla021592_0	HSF	transcription factor	Heat stress transcription factor A3 (AHRD V1 *-*- D1M7W9_SOLLC); contains Interpro domain(s) IPR000232 Heat shock factor (HSF)-type, DNA-binding
Cla008463_0	IWS1	transcriptional regulator	Transcription elongation factor-like protein (AHRD V1 *--- F4J4Y5_ARATH); contains Interpro domain(s) IPR010990 Transcription elongation factor, TFIIS/elongin A/CRSP70, N-terminal
Cla016249_0	IWS1	transcriptional regulator	Transcription factor iws1 (AHRD V1 *--- B6K1U8_SCHJY); contains Interpro domain(s) IPR008654 IWS1, C-terminal
Cla017063_0	IWS1	transcriptional regulator	BAH and TFIIS domain-containing protein (AHRD V1 *-*- F4JCS8_ARATH); contains Interpro domain(s) IPR001025 Bromo adjacent region
Cla017445_0	IWS1	transcriptional regulator	Transcription elongation factor-like protein (AHRD V1 ***- F4J4Y5_ARATH); contains Interpro domain(s) IPR010990 Transcription elongation factor, TFIIS/elongin A/CRSP70, N-terminal
Cla019174_0	IWS1	transcriptional regulator	BAH and TFIIS domain-containing protein (AHRD V1 ***- F4JCS8_ARATH); contains Interpro domain(s) IPR003617 Transcription elongation factor, TFIIS/CRSP70, N-terminal, sub-type
Cla002580_0	Jumonji	transcriptional regulator	Lysine-specific demethylase 5A (AHRD V1 *--- F4WHF8_ACREC); contains Interpro domain(s) IPR013129 Transcription factor jumonji
Cla006286_0	Jumonji	transcriptional regulator	Transcription factor jumonji (JmjC) domain-containing protein (AHRD V1 **-- Q9LT40_ARATH); contains Interpro domain(s) IPR003347 Transcription factor jumonji/aspartyl beta-hydroxylase
Cla007927_0	Jumonji	transcriptional regulator	Lysine-specific demethylase 5A (AHRD V1 *--- F4WHF8_ACREC); contains Interpro domain(s) IPR013129 Transcription factor jumonji
Cla008832_0	Jumonji	transcriptional regulator	Lysine-specific demethylase 5A (AHRD V1 *--- F4WHF8_ACREC); contains Interpro domain(s) IPR013129 Transcription factor jumonji
Cla009091_0	Jumonji	transcriptional regulator	Lysine-specific demethylase 3B (Fragment) (AHRD V1 *--- F4W939_ACREC); contains Interpro domain(s) IPR013129 Transcription factor jumonji
Cla009169_0	Jumonji	transcriptional regulator	Lysine-specific demethylase 5A (AHRD V1 *--- F4WHF8_ACREC); contains Interpro domain(s) IPR013129 Transcription factor jumonji
Cla011453_0	Jumonji	transcriptional regulator	Lysine-specific demethylase 5A (AHRD V1 *--- F4WHF8_ACREC); contains Interpro domain(s) IPR004198 Zinc finger, C5HC2-type
Cla019914_0	Jumonji	transcriptional regulator	Lysine-specific demethylase 3B (Fragment) (AHRD V1 *--- F4W939_ACREC); contains Interpro domain(s) IPR013129 Transcription factor jumonji
Cla021152_0	Jumonji	transcriptional regulator	Os03g0430400 protein (Fragment) (AHRD V1 *--- Q0DR01_ORYSJ); contains Interpro domain(s) IPR013129 Transcription factor jumonji
Cla022105_0	Jumonji	transcriptional regulator	Bifunctional arginine demethylase and lysyl-hydroxylase JMJD6 (AHRD V1 *--- F1L8G1_ASCSU); contains Interpro domain(s) IPR013129 Transcription factor jumonji
Cla004320_0	LIM	transcription factor	LIM domain protein (AHRD V1 **-- Q8VWW1_GOSHI); contains Interpro domain(s) IPR001781 Zinc finger, LIM-type
Cla006572_0	LIM	transcription factor	LIM domain protein (AHRD V1 **-- Q8VWW1_GOSHI); contains Interpro domain(s) IPR001781 Zinc finger, LIM-type
Cla019170_0	LIM	transcription factor	LIM domain protein (AHRD V1 **-- Q306K1_BRANA); contains Interpro domain(s) IPR001781 Zinc finger, LIM-type
Cla020598_0	LIM	transcription factor	LIM domain protein (AHRD V1 **-- Q306K1_BRANA); contains Interpro domain(s) IPR001781 Zinc finger, LIM-type
Cla021249_0	LIM	transcription factor	LIM domain-containing protein (AHRD V1 **-- D7LS75_ARALL); contains Interpro domain(s) IPR001781 Zinc finger, LIM-type
Cla022632_0	LIM	transcription factor	LIM domain protein (AHRD V1 **-- Q306K1_BRANA); contains Interpro domain(s) IPR001781 Zinc finger, LIM-type
Cla000545_0	LOB	transcription factor	LOB domain protein 1 (AHRD V1 ***- D7KHW8_ARALL); contains Interpro domain(s) IPR004883 Lateral organ boundaries, LOB
Cla003443_0	LOB	transcription factor	LOB domain protein (AHRD V1 ***- Q9AS62_ORYSJ); contains Interpro domain(s) IPR004883 Lateral organ boundaries, LOB
Cla003994_0	LOB	transcription factor	LOB domain protein 20 (AHRD V1 *-*- D7L194_ARALL); contains Interpro domain(s) IPR004883 Lateral organ boundaries, LOB
Cla004725_0	LOB	transcription factor	LOB domain protein 1 (AHRD V1 *-*- D7KHW8_ARALL); contains Interpro domain(s) IPR004883 Lateral organ boundaries, LOB
Cla005052_0	LOB	transcription factor	LOB domain protein 1 (AHRD V1 ***- D7KHW8_ARALL); contains Interpro domain(s) IPR004883 Lateral organ boundaries, LOB
Cla005053_0	LOB	transcription factor	LOB domain protein 1 (AHRD V1 ***- D7KHW8_ARALL); contains Interpro domain(s) IPR004883 Lateral organ boundaries, LOB
Cla005507_0	LOB	transcription factor	LOB domain protein 4 (AHRD V1 *-*- D7KL24_ARALL); contains Interpro domain(s) IPR004883 Lateral organ boundaries, LOB
Cla005759_0	LOB	transcription factor	LOB domain protein (AHRD V1 *-*- Q9AS62_ORYSJ); contains Interpro domain(s) IPR004883 Lateral organ boundaries, LOB
Cla005992_0	LOB	transcription factor	LOB domain protein 14 (AHRD V1 *-*- D7LD16_ARALL); contains Interpro domain(s) IPR004883 Lateral organ boundaries, LOB
Cla005993_0	LOB	transcription factor	LOB domain protein-like (AHRD V1 *-*- Q6K713_ORYSJ); contains Interpro domain(s) IPR004883 Lateral organ boundaries, LOB
Cla006623_0	LOB	transcription factor	LOB domain protein 25 (AHRD V1 *-*- B6U340_MAIZE); contains Interpro domain(s) IPR004883 Lateral organ boundaries, LOB
Cla006955_0	LOB	transcription factor	LOB domain protein 30 (AHRD V1 ***- D7M5R6_ARALL); contains Interpro domain(s) IPR004883 Lateral organ boundaries, LOB
Cla006956_0	LOB	transcription factor	LOB domain protein 31 (AHRD V1 ***- D7M5R7_ARALL); contains Interpro domain(s) IPR004883 Lateral organ boundaries, LOB
Cla007095_0	LOB	transcription factor	LOB domain protein 42 (AHRD V1 *-*- D7KWD0_ARALL); contains Interpro domain(s) IPR004883 Lateral organ boundaries, LOB
Cla007240_0	LOB	transcription factor	LOB domain protein 1 (AHRD V1 ***- D7KHW8_ARALL); contains Interpro domain(s) IPR004883 Lateral organ boundaries, LOB
Cla007276_0	LOB	transcription factor	LOB domain protein 25 (AHRD V1 *-*- B6U340_MAIZE); contains Interpro domain(s) IPR004883 Lateral organ boundaries, LOB
Cla009182_0	LOB	transcription factor	LOB domain protein 4 (AHRD V1 ***- D7KL24_ARALL); contains Interpro domain(s) IPR004883 Lateral organ boundaries, LOB
Cla013469_0	LOB	transcription factor	LOB domain protein 4 (AHRD V1 ***- D7KL24_ARALL); contains Interpro domain(s) IPR004883 Lateral organ boundaries, LOB
Cla014015_0	LOB	transcription factor	LOB domain protein 38 (AHRD V1 ***- D7LT02_ARALL); contains Interpro domain(s) IPR004883 Lateral organ boundaries, LOB
Cla014860_0	LOB	transcription factor	LOB domain protein 14 (AHRD V1 ***- D7LD16_ARALL); contains Interpro domain(s) IPR004883 Lateral organ boundaries, LOB
Cla017118_0	LOB	transcription factor	LOB domain protein 1 (AHRD V1 ***- B2KKZ3_ORYSJ); contains Interpro domain(s) IPR004883 Lateral organ boundaries, LOB
Cla018976_0	LOB	transcription factor	LOB domain protein 42 (AHRD V1 ***- D7KWD0_ARALL); contains Interpro domain(s) IPR004883 Lateral organ boundaries, LOB
Cla019220_0	LOB	transcription factor	LOB domain protein 1 (AHRD V1 ***- B2KKZ3_ORYSJ); contains Interpro domain(s) IPR004883 Lateral organ boundaries, LOB
Cla020073_0	LOB	transcription factor	LOB domain protein 1 (AHRD V1 ***- D7KHW8_ARALL); contains Interpro domain(s) IPR004883 Lateral organ boundaries, LOB
Cla020132_0	LOB	transcription factor	LOB domain family protein (AHRD V1 *-*- D7LG10_ARALL); contains Interpro domain(s) IPR004883 Lateral organ boundaries, LOB
Cla020609_0	LOB	transcription factor	LOB domain protein 38 (AHRD V1 ***- D7LT02_ARALL); contains Interpro domain(s) IPR004883 Lateral organ boundaries, LOB
Cla012312_0	LUG	transcriptional regulator	WD repeat-containing protein 5 homolog (AHRD V1 *--- WDR5_DICDI); contains Interpro domain(s) IPR017986 WD40 repeat, region
Cla021426_0	LUG	transcriptional regulator	WD repeat-containing protein 5 homolog (AHRD V1 *--- WDR5_DICDI); contains Interpro domain(s) IPR017986 WD40 repeat, region
Cla022288_0	LUG	transcriptional regulator	WD-40 repeat family protein (LEUNIG) (Fragment) (AHRD V1 *--- A9XP52_9MYRT); contains Interpro domain(s) IPR017986 WD40 repeat, region
Cla000691_0	MADS	transcription factor	Transcription factor MADS-box 2 (AHRD V1 ***- D5HSY6_9ROSA); contains Interpro domain(s) IPR002487 Transcription factor, K-box
Cla002356_0	MADS	transcription factor	MADS-box transcription factor 2 (AHRD V1 ***- D1MFS7_HEVBR); contains Interpro domain(s) IPR002100 Transcription factor, MADS-box
Cla002628_0	MADS	transcription factor	MADS box transcription factor 1 (AHRD V1 ***- D9IFM1_ONCHC); contains Interpro domain(s) IPR002100 Transcription factor, MADS-box
Cla005142_0	MADS	transcription factor	MADS-box transcription factor 20 (AHRD V1 **-- MAD20_ORYSJ); contains Interpro domain(s) IPR002100 Transcription factor, MADS-box
Cla006229_0	MADS	transcription factor	MADS box transcription factor 7 (AHRD V1 ***- D9IFM3_ONCHC); contains Interpro domain(s) IPR002100 Transcription factor, MADS-box
Cla006944_0	MADS	transcription factor	MADS box transcription factor 5 (AHRD V1 ***- A5X6G6_POPTO); contains Interpro domain(s) IPR002100 Transcription factor, MADS-box
Cla007117_0	MADS	transcription factor	MADS-box transcription factor 13 (AHRD V1 *-*- D3U2H3_ORYSA); contains Interpro domain(s) IPR002100 Transcription factor, MADS-box
Cla007823_0	MADS	transcription factor	Transcription factor MADS-box (AHRD V1 *--- Q2HRQ1_MEDTR); contains Interpro domain(s) IPR002100 Transcription factor, MADS-box
Cla009725_0	MADS	transcription factor	Agamous MADS-box transcription factor (AHRD V1 **-- B2CDE2_9ASPA); contains Interpro domain(s) IPR002487 Transcription factor, K-box
Cla010195_0	MADS	transcription factor	MADS-box family protein (AHRD V1 ***- Q1PFA4_ARATH); contains Interpro domain(s) IPR002100 Transcription factor, MADS-box
Cla010813_0	MADS	transcription factor	MADS box transcription factor (AHRD V1 ***- Q689E7_GENTR); contains Interpro domain(s) IPR002487 Transcription factor, K-box
Cla011501_0	MADS	transcription factor	MADS box transcription factor (AHRD V1 ***- C3PTE7_POPTO); contains Interpro domain(s) IPR002100 Transcription factor, MADS-box
Cla012507_0	MADS	transcription factor	MADS box transcription factor (AHRD V1 ***- B2KJ31_POPTO); contains Interpro domain(s) IPR002100 Transcription factor, MADS-box
Cla012907_0	MADS	transcription factor	MADS-box transcription factor (AHRD V1 ***- Q9M725_CANLI); contains Interpro domain(s) IPR002100 Transcription factor, MADS-box
Cla014090_0	MADS	transcription factor	MADS-box transcription factor-like protein (AHRD V1 ***- Q9M2M4_ARATH); contains Interpro domain(s) IPR002100 Transcription factor, MADS-box
Cla014493_0	MADS	transcription factor	MADS-box transcription factor 1 (AHRD V1 *-*- D1MFS6_HEVBR); contains Interpro domain(s) IPR002100 Transcription factor, MADS-box
Cla017291_0	MADS	transcription factor	MADS-box family transcription factor (AHRD V1 *-*- P93468_PINRE); contains Interpro domain(s) IPR002100 Transcription factor, MADS-box
Cla017611_0	MADS	transcription factor	Pheres1 (Fragment) (AHRD V1 *-*- B2BFM9_ARALY); contains Interpro domain(s) IPR002100 Transcription factor, MADS-box
Cla018544_0	MADS	transcription factor	MADS box transcription factor (AHRD V1 ***- Q9SBQ1_PETHY); contains Interpro domain(s) IPR002487 Transcription factor, K-box
Cla018601_0	MADS	transcription factor	MADS-box transcription factor 1 (AHRD V1 *-*- D1MFS6_HEVBR); contains Interpro domain(s) IPR002100 Transcription factor, MADS-box
Cla019599_0	MADS	transcription factor	MADS-box transcription factor 8 (AHRD V1 *-*- B6T9L2_MAIZE); contains Interpro domain(s) IPR002100 Transcription factor, MADS-box
Cla020805_0	MADS	transcription factor	MADS-box transcription factor (AHRD V1 ***- F1T117_9ERIC); contains Interpro domain(s) IPR002100 Transcription factor, MADS-box
Cla022159_0	MADS	transcription factor	MADS box transcription factor (AHRD V1 *--- Q6RF31_POPTO); contains Interpro domain(s) IPR002100 Transcription factor, MADS-box
Cla023075_0	MADS	transcription factor	MADS-box transcription factor-like protein (AHRD V1 *-*- Q9M2M4_ARATH); contains Interpro domain(s) IPR002100 Transcription factor, MADS-box
Cla002254_0	MBF1	transcriptional regulator	Multiprotein bridging factor 1 (AHRD V1 ***- Q9LL86_SOLTU); contains Interpro domain(s) IPR013729 Multiprotein bridging factor 1, N-terminal
Cla016761_0	MBF1	transcriptional regulator	Multiprotein bridging factor 1 (AHRD V1 ***- C8C4P8_WHEAT); contains Interpro domain(s) IPR013729 Multiprotein bridging factor 1, N-terminal
Cla012638_0	MED6	transcriptional regulator	Mediator of RNA polymerase II transcription subunit 6 (AHRD V1 **** B0BNE1_RAT); contains Interpro domain(s) IPR016820 Mediator complex, subunit Med6, metazoa/plant
Cla001805_0	mTERF	transcription factor	Mitochondrial transcription termination factor family protein (AHRD V1 ***- D7KVZ3_ARALL); contains Interpro domain(s) IPR003690 Mitochodrial transcription termination factor-related
Cla003292_0	mTERF	transcription factor	Mitochondrial transcription termination factor (Fragment) (AHRD V1 *-*- C6FB12_PSEMZ); contains Interpro domain(s) IPR003690 Mitochodrial transcription termination factor-related
Cla005556_0	mTERF	transcription factor	Mitochondrial transcription termination factor family protein (AHRD V1 **-- D7M3B1_ARALL); contains Interpro domain(s) IPR003690 Mitochodrial transcription termination factor-related
Cla008145_0	mTERF	transcription factor	Mitochondrial transcription termination factor (Fragment) (AHRD V1 *--- C6FB10_PSEMZ); contains Interpro domain(s) IPR003690 Mitochodrial transcription termination factor-related
Cla008394_0	mTERF	transcription factor	Mitochondrial transcription termination factor (Fragment) (AHRD V1 *--- C6FB10_PSEMZ); contains Interpro domain(s) IPR003690 Mitochodrial transcription termination factor-related
Cla008514_0	mTERF	transcription factor	Mitochondrial transcription termination factor family protein (AHRD V1 **-- F4JVI3_ARATH); contains Interpro domain(s) IPR003690 Mitochodrial transcription termination factor-related
Cla009187_0	mTERF	transcription factor	Mitochondrial transcription termination factor family protein (AHRD V1 ***- F4JTX3_ARATH); contains Interpro domain(s) IPR003690 Mitochodrial transcription termination factor-related
Cla009320_0	mTERF	transcription factor	Mitochondrial transcription termination factor family protein (AHRD V1 ***- Q9SD94_ARATH); contains Interpro domain(s) IPR003690 Mitochodrial transcription termination factor-related
Cla010194_0	mTERF	transcription factor	Mitochondrial transcription termination factor (Fragment) (AHRD V1 *--- C6FB12_PSEMZ); contains Interpro domain(s) IPR003690 Mitochodrial transcription termination factor-related
Cla011910_0	mTERF	transcription factor	Mitochondrial transcription termination factor family protein (AHRD V1 ***- F4JK28_ARATH); contains Interpro domain(s) IPR003690 Mitochodrial transcription termination factor-related
Cla014502_0	mTERF	transcription factor	Mitochondrial transcription termination factor family protein (AHRD V1 ***- D7M0N3_ARALL); contains Interpro domain(s) IPR003690 Mitochodrial transcription termination factor-related
Cla014503_0	mTERF	transcription factor	Mitochondrial transcription termination factor family protein (AHRD V1 ***- Q9SD94_ARATH); contains Interpro domain(s) IPR003690 Mitochodrial transcription termination factor-related
Cla015718_0	mTERF	transcription factor	Mitochondrial transcription termination factor family protein (AHRD V1 **-- F4JSZ0_ARATH); contains Interpro domain(s) IPR003690 Mitochodrial transcription termination factor-related
Cla015923_0	mTERF	transcription factor	Mitochondrial transcription termination factor family protein (AHRD V1 *--- D7M3B1_ARALL); contains Interpro domain(s) IPR003690 Mitochodrial transcription termination factor-related
Cla015959_1	mTERF	transcription factor	Mitochodrial transcription termination factor-related (AHRD V1 *--- A2Q1V4_MEDTR); contains Interpro domain(s) IPR003690 Mitochodrial transcription termination factor-related
Cla019554_0	mTERF	transcription factor	Mitochondrial transcription termination factor (Fragment) (AHRD V1 *--- C6FB10_PSEMZ); contains Interpro domain(s) IPR003690 Mitochodrial transcription termination factor-related
Cla021722_0	mTERF	transcription factor	Mitochondrial transcription termination factor family protein (AHRD V1 ***- D7M0N3_ARALL); contains Interpro domain(s) IPR003690 Mitochodrial transcription termination factor-related
Cla021723_0	mTERF	transcription factor	Mitochondrial transcription termination factor family protein (AHRD V1 ***- D7M0N3_ARALL); contains Interpro domain(s) IPR003690 Mitochodrial transcription termination factor-related
Cla022894_0	mTERF	transcription factor	Mitochondrial transcription termination factor family protein (AHRD V1 ***- D7M0N3_ARALL); contains Interpro domain(s) IPR003690 Mitochodrial transcription termination factor-related
Cla000320_0	MYB	transcription factor	MYB transcription factor (AHRD V1 *-** Q9C5P9_ARATH); contains Interpro domain(s) IPR015495 Myb transcription factor
Cla000783_0	MYB	transcription factor	Pre-mRNA-splicing factor cef1 (AHRD V1 **-- C0NP87_AJECG); contains Interpro domain(s) IPR015495 Myb transcription factor
Cla001341_0	MYB	transcription factor	MYB transcription factor (AHRD V1 *--* Q9LDR8_ARATH); contains Interpro domain(s) IPR015495 Myb transcription factor
Cla001702_0	MYB	transcription factor	MYB transcription factor (AHRD V1 *--* B4FNQ6_MAIZE); contains Interpro domain(s) IPR015495 Myb transcription factor
Cla004039_0	MYB	transcription factor	MYB transcription factor (AHRD V1 *--* Q9LY95_ARATH); contains Interpro domain(s) IPR015495 Myb transcription factor
Cla004188_0	MYB	transcription factor	MYB transcription factor (AHRD V1 *--* Q6R029_ARATH); contains Interpro domain(s) IPR015495 Myb transcription factor
Cla004328_0	MYB	transcription factor	MYB transcription factor (Fragment) (AHRD V1 **-* E7BJY5_MALDO); contains Interpro domain(s) IPR006447 Myb-like DNA-binding region, SHAQKYF class
Cla004450_0	MYB	transcription factor	MYB transcription factor (AHRD V1 *--* Q6R077_ARATH); contains Interpro domain(s) IPR015495 Myb transcription factor
Cla004743_0	MYB	transcription factor	Nuclear receptor corepressor 2 (AHRD V1 *--- Q19LF0_PIG); contains Interpro domain(s) IPR017884 SANT, eukarya
Cla004910_0	MYB	transcription factor	Myb family transcription factor (AHRD V1 **-* D7LC50_ARALL); contains Interpro domain(s) IPR015495 Myb transcription factor
Cla004941_0	MYB	transcription factor	MYB transcription factor (Fragment) (AHRD V1 **-- A1DR87_CATRO); contains Interpro domain(s) IPR006447 Myb-like DNA-binding region, SHAQKYF class
Cla005093_0	MYB	transcription factor	MYB transcription factor (AHRD V1 *-** Q9T066_ARATH); contains Interpro domain(s) IPR015495 Myb transcription factor
Cla005135_0	MYB	transcription factor	Myb-like transcription factor (AHRD V1 **-* B8XPP3_9ROSI); contains Interpro domain(s) IPR015495 Myb transcription factor
Cla005481_1	MYB	transcription factor	Myb family transcription factor-like (AHRD V1 **** Q6H510_ORYSJ); contains Interpro domain(s) IPR012287 Homeodomain-related
Cla005622_0	MYB	transcription factor	Myb family transcription factor (AHRD V1 ***- D7MPU2_ARALL); contains Interpro domain(s) IPR006447 Myb-like DNA-binding region, SHAQKYF class
Cla005982_0	MYB	transcription factor	Myb-related transcription factor (AHRD V1 **-* B2CZJ1_CAPAN); contains Interpro domain(s) IPR015495 Myb transcription factor
Cla006186_0	MYB	transcription factor	MYB transcription factor (AHRD V1 **-* B4FNQ6_MAIZE); contains Interpro domain(s) IPR015495 Myb transcription factor
Cla006440_0	MYB	transcription factor	Myb-like DNA binding domain containing protein (AHRD V1 **-* Q2QM89_ORYSJ); contains Interpro domain(s) IPR001005 SANT, DNA-binding
Cla006720_0	MYB	transcription factor	MYB transcription factor (AHRD V1 *--* Q9FR97_ARATH); contains Interpro domain(s) IPR015495 Myb transcription factor
Cla006761_0	MYB	transcription factor	MYB transcription factor (AHRD V1 **** A3F8D7_CAPAN); contains Interpro domain(s) IPR015495 Myb transcription factor
Cla007114_0	MYB	transcription factor	Myb family transcription factor (AHRD V1 *--* D1LXI9_9ROSI); contains Interpro domain(s) IPR015495 Myb transcription factor
Cla007586_0	MYB	transcription factor	Myb-related transcription factor (AHRD V1 **-* A7ULI0_DATME); contains Interpro domain(s) IPR015495 Myb transcription factor
Cla007626_0	MYB	transcription factor	MYB transcription factor (AHRD V1 **** D7MV59_ARALL); contains Interpro domain(s) IPR015495 Myb transcription factor
Cla007715_0	MYB	transcription factor	Myb-related transcription factor (AHRD V1 *--* B7UCQ7_PANGI); contains Interpro domain(s) IPR015495 Myb transcription factor
Cla007719_0	MYB	transcription factor	MYB transcription factor (AHRD V1 *--* Q9LDR8_ARATH); contains Interpro domain(s) IPR015495 Myb transcription factor
Cla007846_0	MYB	transcription factor	Myb-like transcription factor 1 (AHRD V1 **-* Q8H271_GOSHI); contains Interpro domain(s) IPR015495 Myb transcription factor
Cla008279_0	MYB	transcription factor	MYB transcription factor (AHRD V1 **** B4FPU3_MAIZE); contains Interpro domain(s) IPR015495 Myb transcription factor
Cla008525_0	MYB	transcription factor	DNA-binding bromodomain-containing protein (AHRD V1 **** Q9M2Q0_ARATH); contains Interpro domain(s) IPR001487 Bromodomain
Cla008544_0	MYB	transcription factor	MYB transcription factor (AHRD V1 **** Q70KC5_EUCGU); contains Interpro domain(s) IPR015495 Myb transcription factor
Cla008710_0	MYB	transcription factor	MYB transcription factor (AHRD V1 *--* Q9T066_ARATH); contains Interpro domain(s) IPR015495 Myb transcription factor
Cla009078_0	MYB	transcription factor	MYB transcription factor (AHRD V1 *--- Q66RN1_HEVBR); contains Interpro domain(s) IPR006447 Myb-like DNA-binding region, SHAQKYF class
Cla009098_0	MYB	transcription factor	Transcription factor tfiiib component (AHRD V1 *--- F0UR55_AJEC8); contains Interpro domain(s) IPR014778 Myb, DNA-binding
Cla009130_0	MYB	transcription factor	At5g37260-like protein (Fragment) (AHRD V1 ***- E7CE90_9SOLN); contains Interpro domain(s) IPR006447 Myb-like DNA-binding region, SHAQKYF class
Cla009156_0	MYB	transcription factor	MYB transcription factor (AHRD V1 **** Q9SPG7_ARATH); contains Interpro domain(s) IPR015495 Myb transcription factor
Cla009903_0	MYB	transcription factor	Transcription factor Myb (AHRD V1 *-** Q71KV1_CAPAN); contains Interpro domain(s) IPR015495 Myb transcription factor
Cla010130_0	MYB	transcription factor	MYB transcription factor 1 (AHRD V1 ***- D3Y3F5_9ROSI); contains Interpro domain(s) IPR006447 Myb-like DNA-binding region, SHAQKYF class
Cla010316_0	MYB	transcription factor	MYB transcription factor (AHRD V1 *-** Q6R098_ARATH); contains Interpro domain(s) IPR015495 Myb transcription factor
Cla010332_0	MYB	transcription factor	MYB family transcription factor (AHRD V1 **-* Q9SCU7_ARATH); contains Interpro domain(s) IPR015495 Myb transcription factor
Cla010413_0	MYB	transcription factor	MYB transcription factor (AHRD V1 **** Q9SPG9_ARATH); contains Interpro domain(s) IPR015495 Myb transcription factor
Cla010967_0	MYB	transcription factor	Transcriptional adapter 2 (AHRD V1 *-*- B3LFL4_YEAS1); contains Interpro domain(s) IPR000433 Zinc finger, ZZ-type
Cla011239_0	MYB	transcription factor	R2R3-MYB transcription factor-like protein (AHRD V1 **** Q69MK1_ORYSJ); contains Interpro domain(s) IPR015495 Myb transcription factor
Cla011345_0	MYB	transcription factor	MYB transcription factor (AHRD V1 *--* D0VYJ9_DIOKA); contains Interpro domain(s) IPR015495 Myb transcription factor
Cla011417_0	MYB	transcription factor	MYB transcription factor (AHRD V1 **** Q9SRB0_ARATH); contains Interpro domain(s) IPR015495 Myb transcription factor
Cla011548_0	MYB	transcription factor	MYB transcription factor (AHRD V1 **** Q4L214_MAIZE); contains Interpro domain(s) IPR015495 Myb transcription factor
Cla012155_0	MYB	transcription factor	MYB transcription factor (AHRD V1 **** Q0ZPA2_CUCSA); contains Interpro domain(s) IPR015495 Myb transcription factor
Cla012519_0	MYB	transcription factor	Myb-like transcription factor 1 (AHRD V1 **-* Q8H271_GOSHI); contains Interpro domain(s) IPR015495 Myb transcription factor
Cla012581_0	MYB	transcription factor	Myb-like transcription factor Myb 3 (AHRD V1 **** Q94FG3_GOSHI); contains Interpro domain(s) IPR015495 Myb transcription factor
Cla012595_0	MYB	transcription factor	Histone H1-like protein (AHRD V1 ***- Q8W119_MAIZE); contains Interpro domain(s) IPR001005 SANT, DNA-binding
Cla013009_0	MYB	transcription factor	MYB transcription factor (AHRD V1 *--* Q6R054_ARATH); contains Interpro domain(s) IPR015495 Myb transcription factor
Cla013013_0	MYB	transcription factor	Chaperone protein DnaJ (AHRD V1 *-*- DNAJ_THEVO); contains Interpro domain(s) IPR015609 Molecular chaperone, heat shock protein, Hsp40, DnaJ
Cla013099_0	MYB	transcription factor	MYB transcription factor (AHRD V1 **-* A3F8D7_CAPAN); contains Interpro domain(s) IPR015495 Myb transcription factor
Cla013280_0	MYB	transcription factor	MYB transcription factor (AHRD V1 **** F2W403_9POAL); contains Interpro domain(s) IPR015495 Myb transcription factor
Cla013345_0	MYB	transcription factor	MYB transcription factor (Fragment) (AHRD V1 **-* E7BJY5_MALDO); contains Interpro domain(s) IPR006447 Myb-like DNA-binding region, SHAQKYF class
Cla013461_0	MYB	transcription factor	Myb-related transcription factor (AHRD V1 *-** B5RHV2_MUSBA); contains Interpro domain(s) IPR015495 Myb transcription factor
Cla013687_0	MYB	transcription factor	MYB transcription factor (AHRD V1 **-- Q66RN1_HEVBR); contains Interpro domain(s) IPR006447 Myb-like DNA-binding region, SHAQKYF class
Cla013871_0	MYB	transcription factor	MYB transcription factor (AHRD V1 *-** B9I4W4_POPTR); contains Interpro domain(s) IPR015495 Myb transcription factor
Cla014029_0	MYB	transcription factor	MYB transcription factor (Fragment) (AHRD V1 ***- E7BJY5_MALDO); contains Interpro domain(s) IPR006447 Myb-like DNA-binding region, SHAQKYF class
Cla014034_0	MYB	transcription factor	MYB transcription factor (AHRD V1 *--* E5GB88_CUCME); contains Interpro domain(s) IPR001005 SANT, DNA-binding
Cla014058_0	MYB	transcription factor	MYB transcription factor (AHRD V1 *--* Q9T066_ARATH); contains Interpro domain(s) IPR015495 Myb transcription factor
Cla014140_0	MYB	transcription factor	MYB transcription factor (AHRD V1 *--* Q9SBF3_ARATH); contains Interpro domain(s) IPR015495 Myb transcription factor
Cla014834_0	MYB	transcription factor	Myb-related transcription factor (AHRD V1 ***- A7ULI0_DATME); contains Interpro domain(s) IPR015495 Myb transcription factor
Cla015165_0	MYB	transcription factor	Myb-like transcription factor Myb 5 (AHRD V1 **** Q94JN5_GOSHI); contains Interpro domain(s) IPR015495 Myb transcription factor
Cla015239_0	MYB	transcription factor	MYB transcription factor (AHRD V1 **** Q70KC5_EUCGU); contains Interpro domain(s) IPR015495 Myb transcription factor
Cla015275_0	MYB	transcription factor	DNA-binding bromodomain-containing protein (AHRD V1 **** Q9M2Q0_ARATH); contains Interpro domain(s) IPR001487 Bromodomain
Cla015834_0	MYB	transcription factor	MYB transcription factor (AHRD V1 **-* F6KDH7_MORAL); contains Interpro domain(s) IPR015495 Myb transcription factor
Cla015915_0	MYB	transcription factor	Myb family transcription factor (Fragment) (AHRD V1 **-- D7KSM0_ARALL); contains Interpro domain(s) IPR017877 MYB-like
Cla015917_0	MYB	transcription factor	Myb family transcription factor (Fragment) (AHRD V1 **-- D7KSM0_ARALL); contains Interpro domain(s) IPR017884 SANT, eukarya
Cla015918_0	MYB	transcription factor	Myb family transcription factor (Fragment) (AHRD V1 **-- D7KSM0_ARALL); contains Interpro domain(s) IPR017877 MYB-like
Cla015919_0	MYB	transcription factor	Myb family transcription factor (Fragment) (AHRD V1 **-- D7KSM0_ARALL); contains Interpro domain(s) IPR017884 SANT, eukarya
Cla015920_0	MYB	transcription factor	Myb family transcription factor (Fragment) (AHRD V1 **-- D7KSM0_ARALL); contains Interpro domain(s) IPR017877 MYB-like
Cla015934_0	MYB	transcription factor	SWI/SNF complex subunit SMARCC2 (AHRD V1 *--- F1KT08_ASCSU); contains Interpro domain(s) IPR017884 SANT, eukarya
Cla016229_0	MYB	transcription factor	Myb family transcription factor (AHRD V1 *--* Q25BL4_BRAOL); contains Interpro domain(s) IPR015495 Myb transcription factor
Cla016504_0	MYB	transcription factor	MYB transcription factor (AHRD V1 **** Q9LRU5_ARATH); contains Interpro domain(s) IPR015495 Myb transcription factor
Cla016980_0	MYB	transcription factor	MYB transcription factor (AHRD V1 **** Q6R098_ARATH); contains Interpro domain(s) IPR015495 Myb transcription factor
Cla017012_0	MYB	transcription factor	MYB family transcription factor (AHRD V1 **-* Q9SCU7_ARATH); contains Interpro domain(s) IPR015495 Myb transcription factor
Cla017267_0	MYB	transcription factor	MYB transcription factor (AHRD V1 **** Q70KC5_EUCGU); contains Interpro domain(s) IPR015495 Myb transcription factor
Cla017337_0	MYB	transcription factor	Myb-like transcription factor Myb 5 (AHRD V1 **** Q94JN5_GOSHI); contains Interpro domain(s) IPR015495 Myb transcription factor
Cla017463_0	MYB	transcription factor	MYB transcription factor (AHRD V1 **** Q0ZPA2_CUCSA); contains Interpro domain(s) IPR015495 Myb transcription factor
Cla017496_0	MYB	transcription factor	MYB transcription factor (AHRD V1 *-** C0HGB2_MAIZE); contains Interpro domain(s) IPR015495 Myb transcription factor
Cla017797_0	MYB	transcription factor	MYB transcription factor (AHRD V1 *--* Q9T066_ARATH); contains Interpro domain(s) IPR015495 Myb transcription factor
Cla017850_0	MYB	transcription factor	MYB transcription factor (Fragment) (AHRD V1 **-- A1DR87_CATRO); contains Interpro domain(s) IPR006447 Myb-like DNA-binding region, SHAQKYF class
Cla017966_0	MYB	transcription factor	MYB transcription factor (Fragment) (AHRD V1 **-* E7BJY5_MALDO); contains Interpro domain(s) IPR006447 Myb-like DNA-binding region, SHAQKYF class
Cla018121_0	MYB	transcription factor	MYB transcription factor (Fragment) (AHRD V1 **-* E7BJY5_MALDO); contains Interpro domain(s) IPR006447 Myb-like DNA-binding region, SHAQKYF class
Cla018139_0	MYB	transcription factor	MYB transcription factor-like protein (AHRD V1 **-* Q9LDW5_ARATH); contains Interpro domain(s) IPR015495 Myb transcription factor
Cla018308_0	MYB	transcription factor	Telomere repeat-binding protein 4 (AHRD V1 **-* TRP4_ARATH); contains Interpro domain(s) IPR001005 SANT, DNA-binding
Cla018325_0	MYB	transcription factor	MYB transcription factor (AHRD V1 ***- Q6R077_ARATH); contains Interpro domain(s) IPR015495 Myb transcription factor
Cla018501_0	MYB	transcription factor	MYB transcription factor (AHRD V1 *-** B4FU27_MAIZE); contains Interpro domain(s) IPR015495 Myb transcription factor
Cla018610_0	MYB	transcription factor	MYB transcription factor (AHRD V1 **-* Q9SN78_ARATH); contains Interpro domain(s) IPR015495 Myb transcription factor
Cla018631_0	MYB	transcription factor	At5g37260-like protein (Fragment) (AHRD V1 ***- E7CE53_SOLHA); contains Interpro domain(s) IPR006447 Myb-like DNA-binding region, SHAQKYF class
Cla018657_0	MYB	transcription factor	MYB transcription factor (AHRD V1 **** B9I4W4_POPTR); contains Interpro domain(s) IPR015495 Myb transcription factor
Cla018803_0	MYB	transcription factor	MYB transcription factor (AHRD V1 *--* Q9T066_ARATH); contains Interpro domain(s) IPR015495 Myb transcription factor
Cla018967_0	MYB	transcription factor	MYB transcription factor (AHRD V1 **** Q94FU0_ARATH); contains Interpro domain(s) IPR015495 Myb transcription factor
Cla018988_0	MYB	transcription factor	MYB transcription factor (AHRD V1 *-*- B7ZY89_MAIZE); contains Interpro domain(s) IPR006447 Myb-like DNA-binding region, SHAQKYF class
Cla019153_0	MYB	transcription factor	MYB transcription factor 1 (AHRD V1 ***- D3Y3F5_9ROSI); contains Interpro domain(s) IPR006447 Myb-like DNA-binding region, SHAQKYF class
Cla019199_0	MYB	transcription factor	Myb family transcription factor (AHRD V1 **-* D7M9F3_ARALL); contains Interpro domain(s) IPR015495 Myb transcription factor
Cla019223_0	MYB	transcription factor	MYB transcription factor (AHRD V1 *--* B4FF63_MAIZE); contains Interpro domain(s) IPR015495 Myb transcription factor
Cla019451_0	MYB	transcription factor	MYB transcription factor (AHRD V1 *-** Q9LDR8_ARATH); contains Interpro domain(s) IPR015495 Myb transcription factor
Cla019999_0	MYB	transcription factor	MYB transcription factor (AHRD V1 *--* B4FF63_MAIZE); contains Interpro domain(s) IPR015495 Myb transcription factor
Cla020042_0	MYB	transcription factor	MYB transcription factor (AHRD V1 **-- Q66RN1_HEVBR); contains Interpro domain(s) IPR006447 Myb-like DNA-binding region, SHAQKYF class
Cla020285_0	MYB	transcription factor	MYB transcription factor (AHRD V1 **** B9H191_POPTR); contains Interpro domain(s) IPR015495 Myb transcription factor
Cla020576_0	MYB	transcription factor	Nuclear receptor corepressor 2 (AHRD V1 *--- Q19LF0_PIG); contains Interpro domain(s) IPR014778 Myb, DNA-binding
Cla020633_0	MYB	transcription factor	MYB transcription factor (AHRD V1 **-* A3F8D7_CAPAN); contains Interpro domain(s) IPR015495 Myb transcription factor
Cla020702_0	MYB	transcription factor	MYB transcription factor (AHRD V1 **-* O23160_ARATH); contains Interpro domain(s) IPR015495 Myb transcription factor
Cla020765_0	MYB	transcription factor	Myb family transcription factor (Fragment) (AHRD V1 **-- D7KSM0_ARALL); contains Interpro domain(s) IPR017884 SANT, eukarya
Cla020901_0	MYB	transcription factor	MYB transcription factor (AHRD V1 *--* Q9T066_ARATH); contains Interpro domain(s) IPR015495 Myb transcription factor
Cla021212_0	MYB	transcription factor	MYB transcription factor (Fragment) (AHRD V1 **-- A1DR87_CATRO); contains Interpro domain(s) IPR006447 Myb-like DNA-binding region, SHAQKYF class
Cla021243_0	MYB	transcription factor	MYB transcription factor (AHRD V1 *-** Q6R098_ARATH); contains Interpro domain(s) IPR015495 Myb transcription factor
Cla021474_0	MYB	transcription factor	MYB transcription factor (AHRD V1 **** Q6R074_ARATH); contains Interpro domain(s) IPR015495 Myb transcription factor
Cla021520_0	MYB	transcription factor	Myb-related transcription factor (AHRD V1 **-* A7ULI0_DATME); contains Interpro domain(s) IPR015495 Myb transcription factor
Cla021725_0	MYB	transcription factor	Always early protein 3 (AHRD V1 **-- D7L0S7_ARALL); contains Interpro domain(s) IPR010561 DIRP
Cla021776_0	MYB	transcription factor	MYB transcription factor (AHRD V1 **** Q9FJ07_ARATH); contains Interpro domain(s) IPR015495 Myb transcription factor
Cla021810_0	MYB	transcription factor	MYB transcription factor (AHRD V1 *-** Q39550_CRAPL); contains Interpro domain(s) IPR015495 Myb transcription factor
Cla022224_0	MYB	transcription factor	MYB DNA binding protein/ transcription factor-like protein (Fragment) (AHRD V1 *--* B8CFV0_THAPS); contains Interpro domain(s) IPR015495 Myb transcription factor
Cla022488_0	MYB	transcription factor	Myb family transcription factor (Fragment) (AHRD V1 **-- D7KSM0_ARALL); contains Interpro domain(s) IPR017877 MYB-like
Cla022542_0	MYB	transcription factor	MYB transcription factor (AHRD V1 *--* O23160_ARATH); contains Interpro domain(s) IPR015495 Myb transcription factor
Cla022601_0	MYB	transcription factor	MYB transcription factor (AHRD V1 **-* A3F8D7_CAPAN); contains Interpro domain(s) IPR015495 Myb transcription factor
Cla022655_0	MYB	transcription factor	MYB transcription factor (AHRD V1 *-** Q9T066_ARATH); contains Interpro domain(s) IPR015495 Myb transcription factor
Cla022660_0	MYB	transcription factor	MYB transcription factor (AHRD V1 *--* Q9T066_ARATH); contains Interpro domain(s) IPR015495 Myb transcription factor
Cla022852_0	MYB	transcription factor	MYB transcription factor (AHRD V1 *--* Q9T066_ARATH); contains Interpro domain(s) IPR015495 Myb transcription factor
Cla023007_0	MYB	transcription factor	MYB DNA binding protein/ transcription factor-like protein (Fragment) (AHRD V1 *--* B8CFV0_THAPS); contains Interpro domain(s) IPR015495 Myb transcription factor
Cla023184_0	MYB	transcription factor	SWI/SNF complex subunit SMARCC2 (AHRD V1 *--- F1KT08_ASCSU); contains Interpro domain(s) IPR007526 SWIRM
Cla000378_0	NAC	transcription factor	NAC domain protein IPR003441 (AHRD V1 ***- B9MYC7_POPTR); contains Interpro domain(s) IPR003441 No apical meristem (NAM) protein
Cla001495_0	NAC	transcription factor	NAC domain protein IPR003441 (AHRD V1 ***- B9GZC3_POPTR); contains Interpro domain(s) IPR003441 No apical meristem (NAM) protein
Cla002170_0	NAC	transcription factor	NAC domain protein IPR003441 (AHRD V1 ***- B9N0W9_POPTR); contains Interpro domain(s) IPR003441 No apical meristem (NAM) protein
Cla002400_0	NAC	transcription factor	NAC domain protein IPR003441 (AHRD V1 ***- B9IDH0_POPTR); contains Interpro domain(s) IPR003441 No apical meristem (NAM) protein
Cla003039_0	NAC	transcription factor	NAC domain protein IPR003441 (AHRD V1 ***- B9HPW4_POPTR); contains Interpro domain(s) IPR003441 No apical meristem (NAM) protein
Cla003347_0	NAC	transcription factor	NAC domain protein IPR003441 (AHRD V1 *-*- B9IJW7_POPTR); contains Interpro domain(s) IPR003441 No apical meristem (NAM) protein
Cla004555_0	NAC	transcription factor	NAC domain protein IPR003441 (AHRD V1 *-*- B9GVP9_POPTR); contains Interpro domain(s) IPR003441 No apical meristem (NAM) protein
Cla004626_0	NAC	transcription factor	NAC domain protein IPR003441 (AHRD V1 ***- B9GI76_POPTR); contains Interpro domain(s) IPR003441 No apical meristem (NAM) protein
Cla005472_0	NAC	transcription factor	NAC domain protein IPR003441 (AHRD V1 ***- B9HYE4_POPTR); contains Interpro domain(s) IPR003441 No apical meristem (NAM) protein
Cla005508_0	NAC	transcription factor	NAC domain protein IPR003441 (AHRD V1 *-*- B9H638_POPTR); contains Interpro domain(s) IPR003441 No apical meristem (NAM) protein
Cla005677_0	NAC	transcription factor	NAC domain protein IPR003441 (AHRD V1 ***- B9N3P6_POPTR); contains Interpro domain(s) IPR003441 No apical meristem (NAM) protein
Cla005970_0	NAC	transcription factor	NAC domain protein IPR003441 (AHRD V1 ***- B9H8N9_POPTR); contains Interpro domain(s) IPR003441 No apical meristem (NAM) protein
Cla006268_0	NAC	transcription factor	NAC domain protein IPR003441 (AHRD V1 ***- B9I4M8_POPTR); contains Interpro domain(s) IPR003441 No apical meristem (NAM) protein
Cla006697_0	NAC	transcription factor	NAC domain protein IPR003441 (AHRD V1 ***- B9GRQ5_POPTR); contains Interpro domain(s) IPR003441 No apical meristem (NAM) protein
Cla006906_0	NAC	transcription factor	NAC domain protein IPR003441 (AHRD V1 ***- B9H1P6_POPTR); contains Interpro domain(s) IPR003441 No apical meristem (NAM) protein
Cla007853_0	NAC	transcription factor	NAC domain protein IPR003441 (AHRD V1 ***- B9H4N3_POPTR); contains Interpro domain(s) IPR003441 No apical meristem (NAM) protein
Cla008434_0	NAC	transcription factor	NAC domain protein IPR003441 (AHRD V1 *-*- B9MZ91_POPTR); contains Interpro domain(s) IPR003441 No apical meristem (NAM) protein
Cla008629_0	NAC	transcription factor	NAC domain protein IPR003441 (AHRD V1 ***- B9HQ28_POPTR); contains Interpro domain(s) IPR003441 No apical meristem (NAM) protein
Cla009127_0	NAC	transcription factor	NAC domain protein IPR003441 (AHRD V1 ***- B9H3G0_POPTR); contains Interpro domain(s) IPR003441 No apical meristem (NAM) protein
Cla009439_0	NAC	transcription factor	NAC domain protein IPR003441 (AHRD V1 ***- B9GZS1_POPTR); contains Interpro domain(s) IPR003441 No apical meristem (NAM) protein
Cla009648_0	NAC	transcription factor	NAC domain protein IPR003441 (AHRD V1 ***- B9H2Q1_POPTR); contains Interpro domain(s) IPR003441 No apical meristem (NAM) protein
Cla010181_0	NAC	transcription factor	NAC domain protein IPR003441 (AHRD V1 *-*- B9IJW7_POPTR); contains Interpro domain(s) IPR003441 No apical meristem (NAM) protein
Cla010201_0	NAC	transcription factor	NAC domain protein (AHRD V1 ***- B2ZGR6_SOYBN); contains Interpro domain(s) IPR003441 No apical meristem (NAM) protein
Cla010317_0	NAC	transcription factor	NAC domain protein IPR003441 (AHRD V1 ***- B9IK05_POPTR); contains Interpro domain(s) IPR003441 No apical meristem (NAM) protein
Cla010881_0	NAC	transcription factor	NAC domain protein IPR003441 (AHRD V1 ***- B9GZC3_POPTR); contains Interpro domain(s) IPR003441 No apical meristem (NAM) protein
Cla011058_0	NAC	transcription factor	NAC domain protein IPR003441 (AHRD V1 ***- B9HQ28_POPTR); contains Interpro domain(s) IPR003441 No apical meristem (NAM) protein
Cla011248_0	NAC	transcription factor	NAC domain protein IPR003441 (AHRD V1 ***- B9N5H6_POPTR); contains Interpro domain(s) IPR003441 No apical meristem (NAM) protein
Cla011315_0	NAC	transcription factor	NAC domain protein IPR003441 (AHRD V1 *-*- B9GPV5_POPTR); contains Interpro domain(s) IPR003441 No apical meristem (NAM) protein
Cla011325_0	NAC	transcription factor	NAC domain protein IPR003441 (AHRD V1 ***- B9GIS7_POPTR); contains Interpro domain(s) IPR003441 No apical meristem (NAM) protein
Cla011554_0	NAC	transcription factor	NAC domain protein IPR003441 (AHRD V1 ***- B9N3P6_POPTR); contains Interpro domain(s) IPR003441 No apical meristem (NAM) protein
Cla011760_0	NAC	transcription factor	NAC domain protein IPR003441 (AHRD V1 ***- B9HZY6_POPTR); contains Interpro domain(s) IPR003441 No apical meristem (NAM) protein
Cla011761_0	NAC	transcription factor	NAC domain protein IPR003441 (AHRD V1 ***- B9HZY3_POPTR); contains Interpro domain(s) IPR003441 No apical meristem (NAM) protein
Cla012144_0	NAC	transcription factor	NAC-domain containing protein (AHRD V1 ***- B5TZH2_CUCMA); contains Interpro domain(s) IPR003441 No apical meristem (NAM) protein
Cla012377_0	NAC	transcription factor	NAC domain protein IPR003441 (AHRD V1 ***- B9N1Q0_POPTR); contains Interpro domain(s) IPR003441 No apical meristem (NAM) protein
Cla013445_0	NAC	transcription factor	NAC domain protein IPR003441 (AHRD V1 ***- B9HYC2_POPTR); contains Interpro domain(s) IPR003441 No apical meristem (NAM) protein
Cla013474_0	NAC	transcription factor	NAC domain protein IPR003441 (AHRD V1 ***- B9H638_POPTR); contains Interpro domain(s) IPR003441 No apical meristem (NAM) protein
Cla013475_0	NAC	transcription factor	NAC domain protein IPR003441 (AHRD V1 ***- B9HH05_POPTR); contains Interpro domain(s) IPR003441 No apical meristem (NAM) protein
Cla013643_0	NAC	transcription factor	NAC domain protein IPR003441 (AHRD V1 ***- B9GT49_POPTR); contains Interpro domain(s) IPR003441 No apical meristem (NAM) protein
Cla013731_0	NAC	transcription factor	NAC domain containing protein 53 (AHRD V1 ***- Q949N0_ARATH); contains Interpro domain(s) IPR003441 No apical meristem (NAM) protein
Cla013922_0	NAC	transcription factor	NAC domain protein (AHRD V1 ***- B2ZGQ4_SOYBN); contains Interpro domain(s) IPR003441 No apical meristem (NAM) protein
Cla014269_0	NAC	transcription factor	NAC domain protein IPR003441 (AHRD V1 ***- B9HFJ5_POPTR); contains Interpro domain(s) IPR003441 No apical meristem (NAM) protein
Cla014910_0	NAC	transcription factor	NAC domain protein IPR003441 (AHRD V1 *-*- B9GRP6_POPTR); contains Interpro domain(s) IPR003441 No apical meristem (NAM) protein
Cla015772_0	NAC	transcription factor	NAC domain protein IPR003441 (AHRD V1 ***- B9H1P6_POPTR); contains Interpro domain(s) IPR003441 No apical meristem (NAM) protein
Cla016169_0	NAC	transcription factor	NAC domain protein IPR003441 (AHRD V1 ***- B9N2P7_POPTR); contains Interpro domain(s) IPR003441 No apical meristem (NAM) protein
Cla016331_0	NAC	transcription factor	NAC domain protein IPR003441 (AHRD V1 ***- B9GT49_POPTR); contains Interpro domain(s) IPR003441 No apical meristem (NAM) protein
Cla016810_0	NAC	transcription factor	NAC domain protein IPR003441 (AHRD V1 ***- B9H8X7_POPTR); contains Interpro domain(s) IPR003441 No apical meristem (NAM) protein
Cla016990_0	NAC	transcription factor	NAC domain protein (AHRD V1 ***- C0KLH1_PONTR); contains Interpro domain(s) IPR003441 No apical meristem (NAM) protein
Cla018411_0	NAC	transcription factor	NAC domain protein IPR003441 (AHRD V1 ***- B9HBX6_POPTR); contains Interpro domain(s) IPR003441 No apical meristem (NAM) protein
Cla018596_0	NAC	transcription factor	NAC domain protein IPR003441 (AHRD V1 ***- B9I557_POPTR); contains Interpro domain(s) IPR003441 No apical meristem (NAM) protein
Cla018634_0	NAC	transcription factor	NAC domain containing protein 57 (AHRD V1 ***- Q9LSH5_ARATH); contains Interpro domain(s) IPR003441 No apical meristem (NAM) protein
Cla018973_0	NAC	transcription factor	NAC domain protein IPR003441 (AHRD V1 *-*- B9IE38_POPTR); contains Interpro domain(s) IPR003441 No apical meristem (NAM) protein
Cla019099_0	NAC	transcription factor	NAC domain protein IPR003441 (AHRD V1 ***- B9I557_POPTR); contains Interpro domain(s) IPR003441 No apical meristem (NAM) protein
Cla019304_0	NAC	transcription factor	NAC domain protein (AHRD V1 ***- B2ZGQ7_SOYBN); contains Interpro domain(s) IPR003441 No apical meristem (NAM) protein
Cla019693_0	NAC	transcription factor	NAC domain protein IPR003441 (AHRD V1 ***- B9H2Q1_POPTR); contains Interpro domain(s) IPR003441 No apical meristem (NAM) protein
Cla020527_0	NAC	transcription factor	NAC domain containing protein 53 (AHRD V1 ***- Q949N0_ARATH); contains Interpro domain(s) IPR003441 No apical meristem (NAM) protein
Cla020528_0	NAC	transcription factor	NAC domain protein IPR003441 (AHRD V1 ***- A9PB02_POPTR); contains Interpro domain(s) IPR003441 No apical meristem (NAM) protein
Cla020655_0	NAC	transcription factor	NAC domain protein IPR003441 (AHRD V1 ***- B9MVT6_POPTR); contains Interpro domain(s) IPR003441 No apical meristem (NAM) protein
Cla021063_0	NAC	transcription factor	NAC domain protein IPR003441 (AHRD V1 *-*- B9IDH0_POPTR); contains Interpro domain(s) IPR003441 No apical meristem (NAM) protein
Cla021917_0	NAC	transcription factor	NAC domain protein IPR003441 (AHRD V1 *-*- B9GPP5_POPTR); contains Interpro domain(s) IPR003441 No apical meristem (NAM) protein
Cla022231_0	NAC	transcription factor	NAC domain protein IPR003441 (AHRD V1 ***- B9N6B5_POPTR); contains Interpro domain(s) IPR003441 No apical meristem (NAM) protein
Cla022514_0	NAC	transcription factor	NAC domain protein IPR003441 (AHRD V1 ***- B9MVE5_POPTR); contains Interpro domain(s) IPR003441 No apical meristem (NAM) protein
Cla023182_0	NAC	transcription factor	NAC domain protein IPR003441 (AHRD V1 ***- B9GU14_POPTR); contains Interpro domain(s) IPR003441 No apical meristem (NAM) protein
Cla023219_0	NAC	transcription factor	NAC domain protein (AHRD V1 ***- B2ZGS0_SOYBN); contains Interpro domain(s) IPR003441 No apical meristem (NAM) protein
Cla023239_0	NAC	transcription factor	NAC domain protein IPR003441 (AHRD V1 ***- B9GT11_POPTR); contains Interpro domain(s) IPR003441 No apical meristem (NAM) protein
Cla023357_0	NAC	transcription factor	NAC domain protein IPR003441 (AHRD V1 ***- B9N1D6_POPTR); contains Interpro domain(s) IPR003441 No apical meristem (NAM) protein
Cla023407_0	NAC	transcription factor	NAC domain protein (AHRD V1 ***- B2ZGR7_SOYBN); contains Interpro domain(s) IPR003441 No apical meristem (NAM) protein
Cla023408_0	NAC	transcription factor	NAC domain protein IPR003441 (AHRD V1 ***- B9N1L1_POPTR); contains Interpro domain(s) IPR003441 No apical meristem (NAM) protein
Cla023435_0	NOZZLE	transcription factor	Unknown Protein (AHRD V1)
Cla009415_0	OFP	transcription factor	Ovate family protein 11 (AHRD V1 *-*- O23341_ARATH); contains Interpro domain(s) IPR006458 Protein of unknown function DUF623, plant
Cla009713_0	OFP	transcription factor	Ovate family protein 5 (AHRD V1 *--- Q8VZN1_ARATH); contains Interpro domain(s) IPR006458 Protein of unknown function DUF623, plant
Cla012027_0	OFP	transcription factor	Plant-specific domain TIGR01568 family protein (AHRD V1 *--- B6U561_MAIZE); contains Interpro domain(s) IPR006458 Protein of unknown function DUF623, plant
Cla013682_0	OFP	transcription factor	Plant-specific domain TIGR01568 family protein (AHRD V1 **-- B6U9N9_MAIZE); contains Interpro domain(s) IPR006458 Protein of unknown function DUF623, plant
Cla014417_0	OFP	transcription factor	Plant-specific domain TIGR01568 family protein (AHRD V1 *--- B6U0L3_MAIZE); contains Interpro domain(s) IPR006458 Protein of unknown function DUF623, plant
Cla014529_0	OFP	transcription factor	Plant-specific domain TIGR01568 family protein (AHRD V1 *--- B6SHS0_MAIZE); contains Interpro domain(s) IPR006458 Protein of unknown function DUF623, plant
Cla014773_0	OFP	transcription factor	Ovate family protein 11 (AHRD V1 *--- O23341_ARATH); contains Interpro domain(s) IPR006458 Protein of unknown function DUF623, plant
Cla015433_0	OFP	transcription factor	ATOFP14/OFP14 (AHRD V1 *-*- D7KXN1_ARALL); contains Interpro domain(s) IPR006458 Protein of unknown function DUF623, plant
Cla016765_0	OFP	transcription factor	Plant-specific domain TIGR01568 family protein (AHRD V1 *--- B6U561_MAIZE); contains Interpro domain(s) IPR006458 Protein of unknown function DUF623, plant
Cla017650_0	OFP	transcription factor	Plant-specific domain TIGR01568 family protein (AHRD V1 *--- B6SHS0_MAIZE); contains Interpro domain(s) IPR006458 Protein of unknown function DUF623, plant
Cla017651_0	OFP	transcription factor	Plant-specific domain TIGR01568 family protein (AHRD V1 *--- B6UEQ7_MAIZE); contains Interpro domain(s) IPR006458 Protein of unknown function DUF623, plant
Cla018040_0	OFP	transcription factor	Plant-specific domain TIGR01568 family protein (AHRD V1 *--- B6U561_MAIZE); contains Interpro domain(s) IPR006458 Protein of unknown function DUF623, plant
Cla018425_0	OFP	transcription factor	Plant-specific domain TIGR01568 family protein (AHRD V1 **-- B6UEQ7_MAIZE); contains Interpro domain(s) IPR006458 Protein of unknown function DUF623, plant
Cla018426_0	OFP	transcription factor	Plant-specific domain TIGR01568 family protein (AHRD V1 *--- B6SZV1_MAIZE); contains Interpro domain(s) IPR006458 Protein of unknown function DUF623, plant
Cla020482_0	OFP	transcription factor	Plant-specific domain TIGR01568 family protein (AHRD V1 **-- B6U9N9_MAIZE); contains Interpro domain(s) IPR006458 Protein of unknown function DUF623, plant
Cla021625_0	OFP	transcription factor	Ovate family protein 12 (AHRD V1 *--- F4I8R6_ARATH); contains Interpro domain(s) IPR006458 Protein of unknown function DUF623, plant
Cla000165_0	Orphans	transcriptional regulator	Unknown Protein (AHRD V1); contains Interpro domain(s) IPR018467 CCT domain-like
Cla000685_0	Orphans	transcriptional regulator	Signal transduction histidine kinase (AHRD V1 **** Q7MHP6_VIBVY); contains Interpro domain(s) IPR006189 CHASE
Cla001407_0	Orphans	transcriptional regulator	Signal transduction histidine kinase-like protein (AHRD V1 *-** A8FX99_SHESH); contains Interpro domain(s) IPR006189 CHASE
Cla001651_0	Orphans	transcriptional regulator	Response regulator 6 (AHRD V1 ***- Q9FRY9_MAIZE); contains Interpro domain(s) IPR001789 Signal transduction response regulator, receiver region
Cla002444_0	Orphans	transcriptional regulator	CONSTANS-like zinc finger protein (AHRD V1 *--- D0EP05_SOYBN); contains Interpro domain(s) IPR000315 Zinc finger, B-box
Cla002891_0	Orphans	transcriptional regulator	Response regulator 6 (AHRD V1 ***- Q9FRY9_MAIZE); contains Interpro domain(s) IPR001789 Signal transduction response regulator, receiver region
Cla003658_0	Orphans	transcriptional regulator	Paired amphipathic helix protein Sin3-like 1 (AHRD V1 **-- F4JAQ8_ARATH); contains Interpro domain(s) IPR003822 Paired amphipathic helix
Cla003982_0	Orphans	transcriptional regulator	Zinc ion binding protein (AHRD V1 **-* D7LDT1_ARALL); contains Interpro domain(s) IPR001781 Zinc finger, LIM-type
Cla004250_0	Orphans	transcriptional regulator	Zinc finger protein CONSTANS-LIKE 5 (AHRD V1 *--- COL5_ARATH); contains Interpro domain(s) IPR010402 CCT domain
Cla004643_0	Orphans	transcriptional regulator	Zinc finger protein CONSTANS-LIKE 16 (AHRD V1 *--- B6TEI1_MAIZE); contains Interpro domain(s) IPR010402 CCT domain
Cla004898_0	Orphans	transcriptional regulator	Zinc finger protein CONSTANS-LIKE 5 (AHRD V1 *--- COL5_ARATH); contains Interpro domain(s) IPR010402 CCT domain
Cla005506_0	Orphans	transcriptional regulator	CONSTANS-like zinc finger protein (AHRD V1 *--- D0EP05_SOYBN); contains Interpro domain(s) IPR010402 CCT domain
Cla005549_0	Orphans	transcriptional regulator	Paired amphipathic helix protein Sin3-like 4 (AHRD V1 **-- F4I3W8_ARATH); contains Interpro domain(s) IPR013194 Histone deacetylase interacting
Cla005764_0	Orphans	transcriptional regulator	Ethylene receptor (AHRD V1 ***- A9CS85_CUCMN); contains Interpro domain(s) IPR014525 Signal transduction histidine kinase, hybrid-type, ethylene sensor
Cla005808_0	Orphans	transcriptional regulator	Signal transduction histidine kinase (AHRD V1 *-** A6F1K6_9ALTE); contains Interpro domain(s) IPR006189 CHASE
Cla005891_0	Orphans	transcriptional regulator	Response regulator 6 (AHRD V1 ***- Q9FRY9_MAIZE); contains Interpro domain(s) IPR001789 Signal transduction response regulator, receiver region
Cla006930_0	Orphans	transcriptional regulator	Flap endonuclease-1 (AHRD V1 *-*- B0I2X9_AERPX); contains Interpro domain(s) IPR006084 DNA repair protein (XPGC)/yeast Rad
Cla007015_0	Orphans	transcriptional regulator	Zinc finger protein CONSTANS-LIKE 1 (AHRD V1 **-- COL1_ARATH); contains Interpro domain(s) IPR000315 Zinc finger, B-box
Cla007395_0	Orphans	transcriptional regulator	CONSTANS-like zinc finger protein (AHRD V1 *-*- D0EP07_SOYBN); contains Interpro domain(s) IPR000315 Zinc finger, B-box
Cla007688_0	Orphans	transcriptional regulator	CONSTANS-like zinc finger protein (AHRD V1 *--- D0EP07_SOYBN); contains Interpro domain(s) IPR000315 Zinc finger, B-box
Cla008126_0	Orphans	transcriptional regulator	CONSTANS-like zinc finger protein (AHRD V1 *--- D0EP06_SOYBN); contains Interpro domain(s) IPR010402 CCT domain
Cla008515_0	Orphans	transcriptional regulator	Protein DA1-related 7 (AHRD V1 **-- F4K0N7_ARATH); contains Interpro domain(s) IPR001781 Zinc finger, LIM-type
Cla008907_0	Orphans	transcriptional regulator	Signal transduction histidine kinase (AHRD V1 *--* B0TFN9_HELMI); contains Interpro domain(s) IPR001789 Signal transduction response regulator, receiver region
Cla009424_0	Orphans	transcriptional regulator	Zinc finger protein CONSTANS-LIKE 3 (AHRD V1 *--- COL3_ARATH); contains Interpro domain(s) IPR000315 Zinc finger, B-box
Cla009939_0	Orphans	transcriptional regulator	Response regulator 6 (AHRD V1 ***- Q9FRY9_MAIZE); contains Interpro domain(s) IPR001789 Signal transduction response regulator, receiver region
Cla010122_0	Orphans	transcriptional regulator	Response regulator protein (AHRD V1 ***- Q9AXD7_DIACA); contains Interpro domain(s) IPR001789 Signal transduction response regulator, receiver region
Cla010127_0	Orphans	transcriptional regulator	Paired amphipathic helix protein Sin3-like 4 (AHRD V1 **-- F4I3W8_ARATH); contains Interpro domain(s) IPR013194 Histone deacetylase interacting
Cla010505_0	Orphans	transcriptional regulator	CONSTANS-like zinc finger protein (AHRD V1 *--- D0EP04_SOYBN); contains Interpro domain(s) IPR000315 Zinc finger, B-box
Cla010829_0	Orphans	transcriptional regulator	Kinase interacting family protein (AHRD V1 *--- Q9C6Q9_ARATH); contains Interpro domain(s) IPR015216 SANT associated
Cla011428_0	Orphans	transcriptional regulator	CONSTANS-like zinc finger protein (AHRD V1 *--- D0EP03_SOYBN); contains Interpro domain(s) IPR010402 CCT domain
Cla012793_0	Orphans	transcriptional regulator	Unknown Protein (AHRD V1); contains Interpro domain(s) IPR018467 CCT domain-like
Cla013468_1	Orphans	transcriptional regulator	Activator of sporamin LUC 2 (AHRD V1 *-*- Q9LDL9_ARATH); contains Interpro domain(s) IPR010402 CCT domain
Cla013929_0	Orphans	transcriptional regulator	Type-a response regulator (AHRD V1 ***- B9GU27_POPTR); contains Interpro domain(s) IPR001789 Signal transduction response regulator, receiver region
Cla014267_0	Orphans	transcriptional regulator	Zinc finger protein CONSTANS-LIKE 3 (AHRD V1 *--- COL3_ARATH); contains Interpro domain(s) IPR000315 Zinc finger, B-box
Cla015674_0	Orphans	transcriptional regulator	Signal transduction histidine kinase (AHRD V1 *-** A6D4P7_9VIBR); contains Interpro domain(s) IPR006189 CHASE
Cla015706_0	Orphans	transcriptional regulator	CONSTANS-like zinc finger protein (AHRD V1 **-- D0EP07_SOYBN); contains Interpro domain(s) IPR010402 CCT domain
Cla015894_0	Orphans	transcriptional regulator	Zinc finger protein CONSTANS-LIKE 3 (AHRD V1 *--- COL3_ARATH); contains Interpro domain(s) IPR000315 Zinc finger, B-box
Cla016899_0	Orphans	transcriptional regulator	Histidine kinase 2 (AHRD V1 **** A3QVR9_LOTJA); contains Interpro domain(s) IPR006189 CHASE
Cla019580_0	Orphans	transcriptional regulator	Protein TIFY 5A (AHRD V1 ***- TIF5A_ARATH); contains Interpro domain(s) IPR018467 CCT domain-like
Cla020179_0	Orphans	transcriptional regulator	Zinc ion binding protein (AHRD V1 **-* B6SPK3_MAIZE); contains Interpro domain(s) IPR001781 Zinc finger, LIM-type
Cla021055_0	Orphans	transcriptional regulator	Hybrid signal transduction histidine kinase J (AHRD V1 *-** DHKJ_DICDI); contains Interpro domain(s) IPR003594 ATP-binding region, ATPase-like
Cla021550_0	Orphans	transcriptional regulator	Ethylene receptor (AHRD V1 ***- A8QYK9_CUCMN); contains Interpro domain(s) IPR014525 Signal transduction histidine kinase, hybrid-type, ethylene sensor
Cla022447_0	Orphans	transcriptional regulator	CONSTANS-like zinc finger protein (AHRD V1 *--- D0EP05_SOYBN); contains Interpro domain(s) IPR000315 Zinc finger, B-box
Cla022523_0	Orphans	transcriptional regulator	Zinc ion binding protein (AHRD V1 **-* B6SPK3_MAIZE); contains Interpro domain(s) IPR001781 Zinc finger, LIM-type
Cla022781_0	Orphans	transcriptional regulator	CONSTANS-like zinc finger protein (AHRD V1 *-*- D0EP06_SOYBN); contains Interpro domain(s) IPR010402 CCT domain
Cla021884_0	PBF-2-like	transcription factor	DNA-binding protein p24 (AHRD V1 *--* Q9LL85_SOLTU); contains Interpro domain(s) IPR013742 Plant transcription factor
Cla001190_0	PHD	transcriptional regulator	PHD finger family protein (Fragment) (AHRD V1 *-*- D7LYQ6_ARALL); contains Interpro domain(s) IPR011011 Zinc finger, FYVE/PHD-type
Cla001477_0	PHD	transcriptional regulator	Sister chromatid cohesion protein SCC2/Nipped-B (AHRD V1 **-- Q2UMR0_ASPOR); contains Interpro domain(s) IPR016024 Armadillo-type fold
Cla004249_0	PHD	transcriptional regulator	Histone-lysine N-methyltransferase (AHRD V1 *-*- C9SG75_VERA1); contains Interpro domain(s) IPR001214 SET
Cla004590_0	PHD	transcriptional regulator	BAH-PHD domain-containing protein (Fragment) (AHRD V1 **-- A9S8N5_PHYPA); contains Interpro domain(s) IPR001025 Bromo adjacent region
Cla005048_0	PHD	transcriptional regulator	Sumo ligase (AHRD V1 *--- Q1DH54_AEDAE); contains Interpro domain(s) IPR004181 Zinc finger, MIZ-type
Cla005350_0	PHD	transcriptional regulator	Bromodomain adjacent to zinc finger domain protein 2B (AHRD V1 *--* F1KQV1_ASCSU); contains Interpro domain(s) IPR011011 Zinc finger, FYVE/PHD-type
Cla007799_0	PHD	transcriptional regulator	Histone-lysine N-methyltransferase ATXR5 (AHRD V1 ***- F4KFB9_ARATH); contains Interpro domain(s) IPR001214 SET
Cla008692_0	PHD	transcriptional regulator	RING/FYVE/PHD zinc finger-containing protein (AHRD V1 *--* F4K4G6_ARATH); contains Interpro domain(s) IPR019787 Zinc finger, PHD-finger
Cla008968_0	PHD	transcriptional regulator	Histone acetyltransferase (AHRD V1 **-- B9HG17_POPTR); contains Interpro domain(s) IPR009255 Transcriptional coactivation
Cla009409_0	PHD	transcriptional regulator	RING/FYVE/PHD zinc finger-containing protein (AHRD V1 *-** F4K4G6_ARATH); contains Interpro domain(s) IPR019787 Zinc finger, PHD-finger
Cla009882_0	PHD	transcriptional regulator	Chromodomain helicase DNA binding protein 5 (AHRD V1 *--* B1AK51_HUMAN); contains Interpro domain(s) IPR000330 SNF2-related
Cla010247_0	PHD	transcriptional regulator	Bromodomain adjacent to zinc finger domain protein 2B (AHRD V1 *--* F4WSF5_ACREC); contains Interpro domain(s) IPR011011 Zinc finger, FYVE/PHD-type
Cla011352_0	PHD	transcriptional regulator	RING/U-box protein (AHRD V1 *--- F4JN66_ARATH); contains Interpro domain(s) IPR019787 Zinc finger, PHD-finger
Cla013370_0	PHD	transcriptional regulator	RING/FYVE/PHD zinc finger-containing protein (AHRD V1 *--* F4K4G6_ARATH); contains Interpro domain(s) IPR019787 Zinc finger, PHD-finger
Cla015624_0	PHD	transcriptional regulator	BAH-PHD domain-containing protein (AHRD V1 **-- A9TRM7_PHYPA); contains Interpro domain(s) IPR001025 Bromo adjacent region
Cla017762_0	PHD	transcriptional regulator	Acyl-CoA N-acyltransferase with RING/FYVE/PHD-type zinc finger protein (Fragment) (AHRD V1 *-** C0SVH8_ARATH); contains Interpro domain(s) IPR019787 Zinc finger, PHD-finger
Cla017880_0	PHD	transcriptional regulator	Acyl-CoA N-acyltransferase with RING/FYVE/PHD-type zinc finger protein (Fragment) (AHRD V1 *--* C0SVH8_ARATH); contains Interpro domain(s) IPR019787 Zinc finger, PHD-finger
Cla018856_0	PHD	transcriptional regulator	PHD and RING finger domain-containing protein 1 (AHRD V1 *--- PHRF1_HUMAN); contains Interpro domain(s) IPR019787 Zinc finger, PHD-finger
Cla021013_0	PHD	transcriptional regulator	Chromodomain helicase DNA binding protein 3 (AHRD V1 **-* B1AR17_MOUSE); contains Interpro domain(s) IPR000330 SNF2-related
Cla023301_0	PHD	transcriptional regulator	Bromodomain and PHD finger-containing protein 3 (AHRD V1 *--- A8N8I5_COPC7); contains Interpro domain(s) IPR019787 Zinc finger, PHD-finger
Cla023339_0	PHD	transcriptional regulator	RING/FYVE/PHD zinc finger-containing protein (AHRD V1 *--* F4K4G6_ARATH); contains Interpro domain(s) IPR019787 Zinc finger, PHD-finger
Cla001054_0	PLATZ	transcription factor	PLATZ transcription factor (Fragment) (AHRD V1 **-- F1DJR5_MAIZE); contains Interpro domain(s) IPR006734 Protein of unknown function DUF597
Cla002205_0	PLATZ	transcription factor	PLATZ transcription factor family protein (AHRD V1 **-- A8MQN6_ARATH); contains Interpro domain(s) IPR006734 Protein of unknown function DUF597
Cla006659_0	PLATZ	transcription factor	PLATZ transcription factor (Fragment) (AHRD V1 *--- F1DJR5_MAIZE); contains Interpro domain(s) IPR006734 Protein of unknown function DUF597
Cla008817_0	PLATZ	transcription factor	PLATZ transcription factor (Fragment) (AHRD V1 **-- F1DJR5_MAIZE); contains Interpro domain(s) IPR006734 Protein of unknown function DUF597
Cla009878_0	PLATZ	transcription factor	PLATZ transcription factor (Fragment) (AHRD V1 *--- F1DJR5_MAIZE); contains Interpro domain(s) IPR006734 Protein of unknown function DUF597
Cla010241_0	PLATZ	transcription factor	PLATZ transcription factor (Fragment) (AHRD V1 **-- F1DJR5_MAIZE); contains Interpro domain(s) IPR006734 Protein of unknown function DUF597
Cla016206_0	PLATZ	transcription factor	PLATZ transcription factor (Fragment) (AHRD V1 **-- F1DJR5_MAIZE); contains Interpro domain(s) IPR006734 Protein of unknown function DUF597
Cla017755_0	PLATZ	transcription factor	PLATZ transcription factor (Fragment) (AHRD V1 **-- F1DJR5_MAIZE); contains Interpro domain(s) IPR006734 Protein of unknown function DUF597
Cla019334_0	PLATZ	transcription factor	PLATZ transcription factor (Fragment) (AHRD V1 **-- F1DJR5_MAIZE); contains Interpro domain(s) IPR006734 Protein of unknown function DUF597
Cla000304_0	Pseudo ARR-B	transcriptional regulator	Pseudo-response regulator 5 (AHRD V1 ***- D0PPG8_CASSA); contains Interpro domain(s) IPR001789 Signal transduction response regulator, receiver region
Cla018261_0	Pseudo ARR-B	transcriptional regulator	Pseudo response regulator (AHRD V1 ***- B9HM08_POPTR); contains Interpro domain(s) IPR001789 Signal transduction response regulator, receiver region
Cla018592_0	Pseudo ARR-B	transcriptional regulator	Pseudo response regulator (AHRD V1 ***- B9N4C8_POPTR); contains Interpro domain(s) IPR001789 Signal transduction response regulator, receiver region
Cla009920_0	RB	transcriptional regulator	Retinoblastoma-related protein 1 (AHRD V1 ***- Q9M7J0_9ROSI); contains Interpro domain(s) IPR002720 Retinoblastoma-associated protein, A-box
Cla007652_0	Rcd1-like	transcriptional regulator	Cell differentiation Rcd1-like protein (AHRD V1 ***- Q9LXU1_ARATH); contains Interpro domain(s) IPR007216 Cell differentiation, Rcd1-like
Cla012800_0	RWP-RK	transcription factor	Nodule inception protein (Fragment) (AHRD V1 *--- A9DME9_MEDTR); contains Interpro domain(s) IPR003035 Plant regulator RWP-RK
Cla012828_0	RWP-RK	transcription factor	Nodule inception protein (Fragment) (AHRD V1 *--- B4ER15_MEDTR); contains Interpro domain(s) IPR003035 Plant regulator RWP-RK
Cla020850_0	RWP-RK	transcription factor	RWP-RK domain containing protein (AHRD V1 *--- Q2QVF7_ORYSJ); contains Interpro domain(s) IPR003035 Plant regulator RWP-RK
Cla023449_0	RWP-RK	transcription factor	Nodule inception protein (Fragment) (AHRD V1 *--- A9DLX6_MEDTR); contains Interpro domain(s) IPR003035 Plant regulator RWP-RK
Cla017831_0	S1Fa-like	transcription factor	Unknown Protein (AHRD V1); contains Interpro domain(s) IPR006779 DNA binding protein S1FA
Cla018275_0	S1Fa-like	transcription factor	Unknown Protein (AHRD V1); contains Interpro domain(s) IPR006779 DNA binding protein S1FA
Cla001399_0	SAP	transcription factor	Transcriptional regulator STERILE APETALA (AHRD V1 ***- SAP_ARATH); contains Interpro domain(s) IPR017986 WD40 repeat, region
Cla001519_0	SBP	transcription factor	Squamosa promoter-binding protein (AHRD V1 ***- B8Y9B2_PONTR); contains Interpro domain(s) IPR004333 Transcription factor, SBP-box
Cla002232_0	SBP	transcription factor	Squamosa promoter binding-like protein (AHRD V1 ***- Q52UU1_BETPL); contains Interpro domain(s) IPR017238 Squamosa promoter-binding protein
Cla002630_0	SBP	transcription factor	Squamosa promoter-binding protein (AHRD V1 ***- B8Y9B2_PONTR); contains Interpro domain(s) IPR004333 Transcription factor, SBP-box
Cla004090_0	SBP	transcription factor	Squamosa promoter-binding protein (AHRD V1 ***- B8Y9B2_PONTR); contains Interpro domain(s) IPR004333 Transcription factor, SBP-box
Cla006667_0	SBP	transcription factor	Squamosa promoter binding protein-like protein (AHRD V1 ***- F5C0G5_SOLCH); contains Interpro domain(s) IPR004333 Transcription factor, SBP-box
Cla009629_0	SBP	transcription factor	Squamosa promoter binding-like protein (AHRD V1 *-*- Q0PY35_SOLLC); contains Interpro domain(s) IPR004333 Transcription factor, SBP-box
Cla017323_0	SBP	transcription factor	Squamosa promoter binding protein-like 1 (AHRD V1 *-*- Q56YT3_ARATH); contains Interpro domain(s) IPR004333 Transcription factor, SBP-box
Cla017529_0	SBP	transcription factor	Squamosa promoter-binding protein (AHRD V1 ***- B8Y9B1_PONTR); contains Interpro domain(s) IPR004333 Transcription factor, SBP-box
Cla017530_0	SBP	transcription factor	Squamosa promoter-binding protein (AHRD V1 ***- B8Y9B1_PONTR); contains Interpro domain(s) IPR004333 Transcription factor, SBP-box
Cla018546_0	SBP	transcription factor	Squamosa promoter binding protein 3 (AHRD V1 *-*- Q1MU26_9BRYO); contains Interpro domain(s) IPR004333 Transcription factor, SBP-box
Cla019041_0	SBP	transcription factor	Squamosa promoter-binding protein (AHRD V1 *-*- B8Y9B2_PONTR); contains Interpro domain(s) IPR004333 Transcription factor, SBP-box
Cla019286_0	SBP	transcription factor	Squamosa promoter-binding protein (AHRD V1 ***- B8Y9B2_PONTR); contains Interpro domain(s) IPR004333 Transcription factor, SBP-box
Cla021095_0	SBP	transcription factor	Squamosa promoter binding protein 3 (AHRD V1 *-*- Q1MU26_9BRYO); contains Interpro domain(s) IPR004333 Transcription factor, SBP-box
Cla021694_0	SBP	transcription factor	Squamosa promoter-binding-like protein 7 (AHRD V1 **** F4JZI4_ARATH); contains Interpro domain(s) IPR004333 Transcription factor, SBP-box
Cla023374_0	SBP	transcription factor	Squamosa promoter binding-like protein (AHRD V1 ***- Q52UU1_BETPL); contains Interpro domain(s) IPR017238 Squamosa promoter-binding protein
Cla000434_0	SET	transcriptional regulator	Histone-lysine N-methyltransferase-like protein (AHRD V1 *-*- A9RXF6_PHYPA); contains Interpro domain(s) IPR001214 SET
Cla001785_0	SET	transcriptional regulator	Histone-lysine n-methyltransferase (AHRD V1 *-*- B0XIT7_CULQU); contains Interpro domain(s) IPR001214 SET
Cla002797_0	SET	transcriptional regulator	SET and MYND domain-containing protein 3 (AHRD V1 **-- B5X414_SALSA); contains Interpro domain(s) IPR001214 SET
Cla002918_0	SET	transcriptional regulator	Histone-lysine n-methyltransferase (AHRD V1 ***- Q0IEE2_AEDAE); contains Interpro domain(s) IPR001214 SET
Cla003954_0	SET	transcriptional regulator	Histone-lysine N-methyltransferase setd3 (AHRD V1 **-- SETD3_HUMAN); contains Interpro domain(s) IPR001214 SET
Cla004700_0	SET	transcriptional regulator	Histone-lysine N-methyltransferase setd3 (AHRD V1 **-- SETD3_CALMO); contains Interpro domain(s) IPR001214 SET
Cla005572_0	SET	transcriptional regulator	Lysine methyltransferase (AHRD V1 *-*- B6K3N8_SCHJY); contains Interpro domain(s) IPR011192 Rubisco methyltransferase
Cla007068_0	SET	transcriptional regulator	Histone-lysine N-methyltransferase H3 lysine-9 specific 5 (AHRD V1 *-** F4X094_ACREC); contains Interpro domain(s) IPR001214 SET
Cla007698_0	SET	transcriptional regulator	Histone-lysine N-methyltransferase set-2 (AHRD V1 *--- F1KZE3_ASCSU); contains Interpro domain(s) IPR001214 SET
Cla010202_0	SET	transcriptional regulator	SET domain protein (AHRD V1 ***- B9HI95_POPTR); contains Interpro domain(s) IPR011990 Tetratricopeptide-like helical
Cla012172_0	SET	transcriptional regulator	Histone-lysine N-methyltransferase (AHRD V1 *-** B6K768_SCHJY); contains Interpro domain(s) IPR003105 SRA-YDG
Cla013207_0	SET	transcriptional regulator	Histone-lysine N-methyltransferase setd3 (AHRD V1 **-- SETD3_XENTR); contains Interpro domain(s) IPR001214 SET
Cla013641_0	SET	transcriptional regulator	Histone-lysine N-methyltransferase (AHRD V1 *-*- E9CTN6_COCPS); contains Interpro domain(s) IPR001214 SET
Cla013905_0	SET	transcriptional regulator	Histone-lysine N-methyltransferase (AHRD V1 *-*- B6K1E8_SCHJY); contains Interpro domain(s) IPR006560 AWS
Cla015700_0	SET	transcriptional regulator	Histone-lysine N-methyltransferase setd3 (AHRD V1 ***- SETD3_CALJA); contains Interpro domain(s) IPR015353 Rubisco LSMT substrate-binding
Cla017357_0	SET	transcriptional regulator	Histone-lysine N-methyltransferase MEDEA (AHRD V1 **-- MEDEA_ARATH); contains Interpro domain(s) IPR001214 SET
Cla017567_0	SET	transcriptional regulator	SET and MYND domain-containing protein 3 (AHRD V1 **-- B5X414_SALSA); contains Interpro domain(s) IPR001214 SET
Cla018760_0	SET	transcriptional regulator	Histone-lysine N-methyltransferase (AHRD V1 *-*- C0NDT8_AJECG); contains Interpro domain(s) IPR001214 SET
Cla020234_0	SET	transcriptional regulator	Histone-lysine N-methyltransferase MEDEA (AHRD V1 *--- MEDEA_ARATH); contains Interpro domain(s) IPR001214 SET
Cla021909_0	SET	transcriptional regulator	Histone-lysine N-methyltransferase (AHRD V1 *-*- F6MFW1_HUMAN); contains Interpro domain(s) IPR001214 SET
Cla022824_0	SET	transcriptional regulator	N-lysine methyltransferase SETD6 (AHRD V1 *--- SETD6_HUMAN); contains Interpro domain(s) IPR001214 SET
Cla004234_0	Sigma70-like	transcription factor	RNA polymerase sigma factor (AHRD V1 *-*- F5UG89_9CYAN); contains Interpro domain(s) IPR013325 RNA polymerase sigma factor, region 2
Cla006786_0	Sigma70-like	transcription factor	RNA polymerase sigma factor (AHRD V1 *-*- A5GQ42_SYNR3); contains Interpro domain(s) IPR013325 RNA polymerase sigma factor, region 2
Cla006978_0	Sigma70-like	transcription factor	RNA polymerase sigma factor (AHRD V1 *-*- D7E0K7_NOSA0); contains Interpro domain(s) IPR016262 RNA polymerase sigma factor, SigB/SigC/SigD, plastid
Cla017285_0	Sigma70-like	transcription factor	RNA polymerase sigma factor (AHRD V1 ***- Q59965_SYNP2); contains Interpro domain(s) IPR013325 RNA polymerase sigma factor, region 2
Cla018313_0	Sigma70-like	transcription factor	RNA polymerase sigma-70 factor (AHRD V1 ***- D7LJA3_ARALL); contains Interpro domain(s) IPR016262 RNA polymerase sigma factor, SigB/SigC/SigD, plastid
Cla022188_0	Sigma70-like	transcription factor	RNA polymerase sigma factor (AHRD V1 *-*- Q59965_SYNP2); contains Interpro domain(s) IPR013325 RNA polymerase sigma factor, region 2
Cla005967_0	SNF2	transcriptional regulator	Chromodomain-helicase-DNA-binding protein 2 (AHRD V1 *--* CHD2_HUMAN); contains Interpro domain(s) IPR000330 SNF2-related
Cla006717_0	SNF2	transcriptional regulator	Chromodomain-helicase-DNA-binding protein 1-like protein (AHRD V1 **-* F1KTD2_ASCSU); contains Interpro domain(s) IPR000330 SNF2-related
Cla007251_0	SNF2	transcriptional regulator	DNA repair and recombination protein RAD54 (AHRD V1 *--- B6K2I9_SCHJY); contains Interpro domain(s) IPR001650 DNA/RNA helicase, C-terminal
Cla008411_0	SNF2	transcriptional regulator	Chromodomain-helicase-DNA-binding protein 2 (AHRD V1 *--* CHD2_HUMAN); contains Interpro domain(s) IPR000330 SNF2-related
Cla008568_0	SNF2	transcriptional regulator	Chromodomain-helicase-DNA-binding protein (AHRD V1 **-* A8IDJ7_CHLRE); contains Interpro domain(s) IPR000330 SNF2-related
Cla009391_0	SNF2	transcriptional regulator	Uncharacterized ATP-dependent helicase C25A8.01c (AHRD V1 *--* YFC1_SCHPO); contains Interpro domain(s) IPR000330 SNF2-related
Cla010456_0	SNF2	transcriptional regulator	Chromodomain-helicase-DNA-binding protein 8 (AHRD V1 *--* CHD8_HUMAN); contains Interpro domain(s) IPR014001 DEAD-like helicase, N-terminal
Cla013209_0	SNF2	transcriptional regulator	Chromodomain-helicase-DNA-binding protein 1-like (AHRD V1 *--* CHD1L_HUMAN); contains Interpro domain(s) IPR000330 SNF2-related
Cla013552_0	SNF2	transcriptional regulator	Chromodomain-helicase-DNA-binding protein 2 (AHRD V1 *--* CHD2_HUMAN); contains Interpro domain(s) IPR000330 SNF2-related
Cla014526_0	SNF2	transcriptional regulator	Chromodomain-helicase-DNA-binding protein 8 (AHRD V1 **-* CHD8_MOUSE); contains Interpro domain(s) IPR000330 SNF2-related
Cla016428_0	SNF2	transcriptional regulator	Chromodomain-helicase-DNA-binding protein 1-like (AHRD V1 *--* CHD1L_MOUSE); contains Interpro domain(s) IPR014001 DEAD-like helicase, N-terminal
Cla016589_0	SNF2	transcriptional regulator	Chromodomain-helicase-DNA-binding protein 9 (AHRD V1 *--* CHD9_HUMAN); contains Interpro domain(s) IPR001650 DNA/RNA helicase, C-terminal
Cla016928_0	SNF2	transcriptional regulator	Chromodomain-helicase-DNA-binding protein 1-like (AHRD V1 **-* CHD1L_DANRE); contains Interpro domain(s) IPR000330 SNF2-related
Cla017536_0	SNF2	transcriptional regulator	Helicase SWR1 (AHRD V1 *--- Q7X9V2_ARATH); contains Interpro domain(s) IPR000330 SNF2-related
Cla018570_0	SNF2	transcriptional regulator	Activating signal cointegrator 1 complex subunit 3 (AHRD V1 **-- F4WEX0_ACREC); contains Interpro domain(s) IPR004179 Sec63 domain
Cla019081_0	SNF2	transcriptional regulator	Chromodomain-helicase-DNA-binding protein 1-like (AHRD V1 *--* CHD1L_DANRE); contains Interpro domain(s) IPR014001 DEAD-like helicase, N-terminal
Cla021229_0	SNF2	transcriptional regulator	Chromodomain-helicase-DNA-binding protein 1 (AHRD V1 *--* CHD1_DROME); contains Interpro domain(s) IPR000330 SNF2-related
Cla021547_0	SNF2	transcriptional regulator	Chromodomain-helicase-DNA-binding protein 9 (AHRD V1 *-** CHD9_MOUSE); contains Interpro domain(s) IPR000330 SNF2-related
Cla021699_0	SNF2	transcriptional regulator	ATP-dependent DNA helicase Snf22 (AHRD V1 *--* B6K540_SCHJY); contains Interpro domain(s) IPR000330 SNF2-related
Cla010693_0	SOH1	transcriptional regulator	Mediator of RNA polymerase II transcription subunit 31 (AHRD V1 **** F4K2N8_ARATH); contains Interpro domain(s) IPR008831 Mediator complex, subunit Med31
Cla007368_0	SRS	transcription factor	Lateral root primordium-related protein (AHRD V1 *--- Q9XGX0_ARATH); contains Interpro domain(s) IPR007818 Protein of unknown function DUF702
Cla008574_0	SRS	transcription factor	Lateral root primordium-related protein (AHRD V1 *--- Q9XGX0_ARATH); contains Interpro domain(s) IPR007818 Protein of unknown function DUF702
Cla009422_0	SRS	transcription factor	Lateral root primordium-related protein (AHRD V1 **-- Q9XGX0_ARATH); contains Interpro domain(s) IPR007818 Protein of unknown function DUF702
Cla009935_0	SRS	transcription factor	Lateral root primordium-related protein (AHRD V1 **-- Q9XGX0_ARATH); contains Interpro domain(s) IPR007818 Protein of unknown function DUF702
Cla014258_0	SRS	transcription factor	Lateral root primordium-related protein (AHRD V1 **-- Q9XGX0_ARATH); contains Interpro domain(s) IPR007818 Protein of unknown function DUF702
Cla014559_0	SRS	transcription factor	Lateral root primordium-related protein (AHRD V1 **-- Q9XGX0_ARATH); contains Interpro domain(s) IPR007818 Protein of unknown function DUF702
Cla020803_0	SRS	transcription factor	Lateral root primordium-related protein (AHRD V1 **-- Q9XGX0_ARATH); contains Interpro domain(s) IPR007818 Protein of unknown function DUF702
Cla022450_0	SRS	transcription factor	Lateral root primordium-related protein (AHRD V1 **-- Q9XGX0_ARATH); contains Interpro domain(s) IPR007818 Protein of unknown function DUF702
Cla003271_0	SWI/SNF-BAF60b	transcriptional regulator	SWIB/MDM2 domain containing protein (AHRD V1 ***- B6TD34_MAIZE); contains Interpro domain(s) IPR019835 SWIB domain
Cla006979_0	SWI/SNF-BAF60b	transcriptional regulator	SWIB complex BAF60b domain-containing protein (AHRD V1 *-*- D7LHX8_ARALL); contains Interpro domain(s) IPR003121 SWIB/MDM2 domain
Cla012923_0	SWI/SNF-BAF60b	transcriptional regulator	SWI/SNF-related matrix-associated actin-dependent regulator of chromatin subfamily D member 1 (AHRD V1 **-- E2BJ35_HARSA); contains Interpro domain(s) IPR019835 SWIB domain
Cla015890_0	SWI/SNF-BAF60b	transcriptional regulator	Zinc finger CCCH domain-containing protein 44 (AHRD V1 *--* C3H44_ARATH); contains Interpro domain(s) IPR018144 Plus-3 domain, subgroup
Cla016079_0	SWI/SNF-BAF60b	transcriptional regulator	SWIb domain-containing protein (AHRD V1 *-*- B6TTM2_MAIZE); contains Interpro domain(s) IPR019835 SWIB domain
Cla021082_0	SWI/SNF-BAF60b	transcriptional regulator	60S acidic ribosomal protein P1 (AHRD V1 *--- B6T361_MAIZE); contains Interpro domain(s) IPR001813 Ribosomal protein 60S
Cla021328_0	SWI/SNF-BAF60b	transcriptional regulator	SWIB/MDM2 domain containing protein (AHRD V1 *--- B6TD34_MAIZE); contains Interpro domain(s) IPR019835 SWIB domain
Cla010968_0	SWI/SNF-SWI3	transcriptional regulator	Transcriptional adapter 2 (AHRD V1 ***- F2QS00_PICP7); contains Interpro domain(s) IPR007526 SWIRM
Cla016305_0	SWI/SNF-SWI3	transcriptional regulator	Transcriptional adapter 2 (AHRD V1 ***- F2TS17_AJEDA); contains Interpro domain(s) IPR016827 Transcriptional adaptor 2
Cla022439_0	SWI/SNF-SWI3	transcriptional regulator	Lysine-specific histone demethylase 1 (AHRD V1 *--- F4J3R3_ARATH); contains Interpro domain(s) IPR002937 Amine oxidase
Cla023421_0	SWI/SNF-SWI3	transcriptional regulator	Lysine-specific histone demethylase 1B (Fragment) (AHRD V1 **-- F1KW54_ASCSU); contains Interpro domain(s) IPR002937 Amine oxidase
Cla002572_0	TAZ	transcription factor	BTB/POZ domain-containing protein (AHRD V1 ***- D2KTV8_LOTJA); contains Interpro domain(s) IPR000197 Zinc finger, TAZ-type
Cla014022_0	TAZ	transcription factor	BTB/POZ and TAZ domain-containing protein 4 (AHRD V1 **-- BT4_ARATH); contains Interpro domain(s) IPR000197 Zinc finger, TAZ-type
Cla018630_0	TAZ	transcription factor	BTB/POZ domain-containing protein (AHRD V1 ***- D2KTV8_LOTJA); contains Interpro domain(s) IPR000197 Zinc finger, TAZ-type
Cla001506_0	TCP	transcription factor	Transcription factor-like (AHRD V1 *-*- Q650T3_ORYSJ); contains Interpro domain(s) IPR005333 Transcription factor, TCP
Cla002428_0	TCP	transcription factor	Transcription factor (Fragment) (AHRD V1 *-*- D6MK40_9ASPA); contains Interpro domain(s) IPR005333 Transcription factor, TCP
Cla009096_0	TCP	transcription factor	Transcription factor-like (AHRD V1 *-*- Q650T3_ORYSJ); contains Interpro domain(s) IPR005333 Transcription factor, TCP
Cla009785_0	TCP	transcription factor	TB1-like TCP family transcription factor (Fragment) (AHRD V1 *-*- F5AII2_9ASTR); contains Interpro domain(s) IPR005333 Transcription factor, TCP
Cla010176_0	TCP	transcription factor	Transcription factor-like (AHRD V1 *-*- Q650T3_ORYSJ); contains Interpro domain(s) IPR005333 Transcription factor, TCP
Cla010762_0	TCP	transcription factor	TB1-like TCP family transcription factor (Fragment) (AHRD V1 *-*- F5AIH3_9ASTR); contains Interpro domain(s) IPR005333 Transcription factor, TCP
Cla013523_0	TCP	transcription factor	Transcription factor (Fragment) (AHRD V1 *-*- D6MK40_9ASPA); contains Interpro domain(s) IPR005333 Transcription factor, TCP
Cla016274_0	TCP	transcription factor	Transcription factor (Fragment) (AHRD V1 *-*- D6MK40_9ASPA); contains Interpro domain(s) IPR005333 Transcription factor, TCP
Cla018312_0	TCP	transcription factor	Transcription factor-like (AHRD V1 *-*- Q650T3_ORYSJ); contains Interpro domain(s) IPR005333 Transcription factor, TCP
Cla018516_0	TCP	transcription factor	CYCLOIDEA-like group 1B protein (Fragment) (AHRD V1 *-*- Q6VM69_9FABA); contains Interpro domain(s) IPR005333 Transcription factor, TCP
Cla018555_0	TCP	transcription factor	TB1-like TCP family transcription factor (Fragment) (AHRD V1 *-*- F5AII9_9ASTR); contains Interpro domain(s) IPR005333 Transcription factor, TCP
Cla018622_0	TCP	transcription factor	Transcription factor-like (AHRD V1 *-*- Q650T3_ORYSJ); contains Interpro domain(s) IPR005333 Transcription factor, TCP
Cla018993_0	TCP	transcription factor	Cycloidea-like protein group 1A (Fragment) (AHRD V1 *-*- Q6VM24_LUPTE); contains Interpro domain(s) IPR005333 Transcription factor, TCP
Cla019050_0	TCP	transcription factor	TB1-like TCP family transcription factor (Fragment) (AHRD V1 *-*- F5AIJ3_9ASTR); contains Interpro domain(s) IPR005333 Transcription factor, TCP
Cla019117_0	TCP	transcription factor	Transcription factor-like (AHRD V1 *-*- Q650T3_ORYSJ); contains Interpro domain(s) IPR005333 Transcription factor, TCP
Cla019567_0	TCP	transcription factor	TB1-like TCP family transcription factor (Fragment) (AHRD V1 *-*- F5AIM6_HELAN); contains Interpro domain(s) IPR005333 Transcription factor, TCP
Cla020050_0	TCP	transcription factor	Transcription factor-like (AHRD V1 *-*- Q650T3_ORYSJ); contains Interpro domain(s) IPR005333 Transcription factor, TCP
Cla020363_0	TCP	transcription factor	Cycloidea-like protein group 1A (Fragment) (AHRD V1 *-*- Q19BX3_9FABA); contains Interpro domain(s) IPR005333 Transcription factor, TCP
Cla022939_0	TCP	transcription factor	Transcription factor-like (AHRD V1 *-*- Q650T3_ORYSJ); contains Interpro domain(s) IPR005333 Transcription factor, TCP
Cla023342_0	TCP	transcription factor	Transcription factor (Fragment) (AHRD V1 *-*- D6MK40_9ASPA); contains Interpro domain(s) IPR005333 Transcription factor, TCP
Cla001487_0	Tify	transcription factor	Protein TIFY 9 (AHRD V1 **-- TIF9_ARATH); contains Interpro domain(s) IPR010399 Tify
Cla003391_0	Tify	transcription factor	Protein TIFY 6B (AHRD V1 ***- A8MR24_ARATH); contains Interpro domain(s) IPR010399 Tify
Cla009781_0	Tify	transcription factor	Protein TIFY 5A (AHRD V1 ***- TIF5A_ARATH); contains Interpro domain(s) IPR010399 Tify
Cla012536_0	Tify	transcription factor	Protein TIFY 7 (AHRD V1 *--- F4I6W0_ARATH); contains Interpro domain(s) IPR010399 Tify
Cla015533_0	Tify	transcription factor	Protein TIFY 3B (AHRD V1 *--- TIF3B_ARATH); contains Interpro domain(s) IPR010399 Tify
Cla018445_0	Tify	transcription factor	Protein TIFY 6B (AHRD V1 ***- A8MR24_ARATH); contains Interpro domain(s) IPR010399 Tify
Cla020951_0	Tify	transcription factor	Protein TIFY 8 (AHRD V1 *-*- TIF8_ARATH); contains Interpro domain(s) IPR010399 Tify
Cla022284_0	Tify	transcription factor	Protein TIFY 8 (AHRD V1 *-*- TIF8_ARATH); contains Interpro domain(s) IPR010399 Tify
Cla002899_0	TRAF	transcriptional regulator	NPR1-like protein (Fragment) (AHRD V1 ***- Q2QBV6_PYRCO); contains Interpro domain(s) IPR013069 BTB/POZ
Cla003073_0	TRAF	transcriptional regulator	BTB/POZ domain containing protein expressed (AHRD V1 ***- Q10C73_ORYSJ); contains Interpro domain(s) IPR013089 Kelch related
Cla003709_0	TRAF	transcriptional regulator	Ankyrin repeat and BTB/POZ domain protein (AHRD V1 *--- A1CMQ3_ASPCL); contains Interpro domain(s) IPR013089 Kelch related
Cla005426_0	TRAF	transcriptional regulator	NPR1-2 protein (Fragment) (AHRD V1 ***- B8XQT6_SOYBN); contains Interpro domain(s) IPR008949 Terpenoid synthase
Cla005575_0	TRAF	transcriptional regulator	Kelch repeat and BTB domain-containing protein 8 (AHRD V1 *--- KBTB8_HUMAN); contains Interpro domain(s) IPR013089 Kelch related
Cla005593_0	TRAF	transcriptional regulator	BTB/POZ domain-containing protein (AHRD V1 **-- D7KN20_ARALL); contains Interpro domain(s) IPR013089 Kelch related
Cla006619_0	TRAF	transcriptional regulator	POZ domain protein (AHRD V1 ***- Q2L3T3_WHEAT); contains Interpro domain(s) IPR013089 Kelch related
Cla009186_0	TRAF	transcriptional regulator	NPR1-2 protein (Fragment) (AHRD V1 ***- B8XQT6_SOYBN); contains Interpro domain(s) IPR013069 BTB/POZ
Cla009365_0	TRAF	transcriptional regulator	BTB/POZ domain containing protein expressed (AHRD V1 ***- Q10C73_ORYSJ); contains Interpro domain(s) IPR013089 Kelch related
Cla021745_0	TRAF	transcriptional regulator	Kelch-like protein 3 (AHRD V1 *--- KLHL3_HUMAN); contains Interpro domain(s) IPR013069 BTB/POZ
Cla023225_0	TRAF	transcriptional regulator	BTB/POZ domain-containing protein (AHRD V1 *-*- F4I487_ARATH); contains Interpro domain(s) IPR016024 Armadillo-type fold
Cla001480_0	Trihelix	transcription factor	Sh4 homologue protein (AHRD V1 *--- B6ZKH4_ECHCG); contains Interpro domain(s) IPR017877 MYB-like
Cla001961_0	Trihelix	transcription factor	Trihelix transcription factor (AHRD V1 *-*- B0EW03_SOYBN); contains Interpro domain(s) IPR017877 MYB-like
Cla001964_0	Trihelix	transcription factor	Trihelix transcription factor (AHRD V1 *-*- B0EW03_SOYBN); contains Interpro domain(s) IPR013169 mRNA splicing factor, Cwf18
Cla002257_0	Trihelix	transcription factor	Transcription factor (AHRD V1 **-- D7LW59_ARALL)
Cla003748_0	Trihelix	transcription factor	Trihelix transcription factor (AHRD V1 *-*- B0EW04_SOYBN); contains Interpro domain(s) IPR017877 MYB-like
Cla004965_0	Trihelix	transcription factor	Trihelix transcription factor (AHRD V1 *--- Q6Q6T0_ARATH); contains Interpro domain(s) IPR017877 MYB-like
Cla007790_0	Trihelix	transcription factor	Trihelix transcription factor (AHRD V1 ***- B0EW03_SOYBN); contains Interpro domain(s) IPR017877 MYB-like
Cla009053_0	Trihelix	transcription factor	Trihelix transcription factor (AHRD V1 *--- B0EW03_SOYBN); contains Interpro domain(s) IPR017877 MYB-like
Cla009694_0	Trihelix	transcription factor	Transcription factor (AHRD V1 ***- D7LW59_ARALL)
Cla009931_0	Trihelix	transcription factor	Transcription factor (AHRD V1 **-- D7LUT4_ARALL)
Cla012835_0	Trihelix	transcription factor	Trihelix transcription factor GT-3b (AHRD V1 *--- TGT3B_ARATH); contains Interpro domain(s) IPR017877 MYB-like
Cla013819_0	Trihelix	transcription factor	Homeodomain-like (AHRD V1 *-*- A7UQU9_MEDTR)
Cla014948_0	Trihelix	transcription factor	Transcription factor (AHRD V1 *-*- D7LLP9_ARALL); contains Interpro domain(s) IPR006578 MADF domain
Cla015430_0	Trihelix	transcription factor	Transcription factor (AHRD V1 *--- D7L9U5_ARALL); contains Interpro domain(s) IPR006578 MADF domain
Cla017721_0	Trihelix	transcription factor	Trihelix transcription factor (AHRD V1 *-*- Q6Q6T0_ARATH); contains Interpro domain(s) IPR017877 MYB-like
Cla017741_0	Trihelix	transcription factor	Uridylate kinase (AHRD V1 *-*- B4FSB1_MAIZE); contains Interpro domain(s) IPR015963 Uridylate kinase, bacteria
Cla017995_0	Trihelix	transcription factor	Trihelix transcription factor (AHRD V1 *--- B0EW03_SOYBN); contains Interpro domain(s) IPR017877 MYB-like
Cla018100_0	Trihelix	transcription factor	Trihelix transcription factor GT-3b (AHRD V1 *--- TGT3B_ARATH); contains Interpro domain(s) IPR017877 MYB-like
Cla019268_0	Trihelix	transcription factor	Metallo-beta-lactamase family protein (AHRD V1 *-*- A3ERL5_9BACT); contains Interpro domain(s) IPR001279 Beta-lactamase-like
Cla019668_0	Trihelix	transcription factor	Transcription factor (AHRD V1 *-*- D7LW59_ARALL)
Cla020507_0	Trihelix	transcription factor	Trihelix transcription factor (AHRD V1 ***- Q6Q6T0_ARATH); contains Interpro domain(s) IPR017877 MYB-like
Cla022708_0	Trihelix	transcription factor	Trihelix transcription factor (AHRD V1 *-*- B0EW03_SOYBN); contains Interpro domain(s) IPR017877 MYB-like
Cla002103_0	TUB	transcription factor	Tubby-like F-box protein 6 (AHRD V1 ***- F4HT64_ARATH); contains Interpro domain(s) IPR000007 Tubby, C-terminal
Cla005381_0	TUB	transcription factor	TUBBY protein (AHRD V1 ***- B7EHT3_ORYSJ); contains Interpro domain(s) IPR000007 Tubby, C-terminal
Cla009333_0	TUB	transcription factor	Tubby protein (AHRD V1 ***- B6T7S6_MAIZE); contains Interpro domain(s) IPR000007 Tubby, C-terminal
Cla013055_0	TUB	transcription factor	Tubby-like F-box protein 6 (AHRD V1 ***- F4HT64_ARATH); contains Interpro domain(s) IPR000007 Tubby, C-terminal
Cla013817_0	TUB	transcription factor	Tubby-like F-box protein 6 (AHRD V1 ***- F4HT64_ARATH); contains Interpro domain(s) IPR000007 Tubby, C-terminal
Cla014217_0	TUB	transcription factor	Tubby-like F-box protein 6 (AHRD V1 ***- F4HT64_ARATH); contains Interpro domain(s) IPR000007 Tubby, C-terminal
Cla015309_0	TUB	transcription factor	Tubby-like protein 8 (AHRD V1 ***- F4I2T3_ARATH); contains Interpro domain(s) IPR000007 Tubby, C-terminal
Cla021702_0	TUB	transcription factor	Tubby protein (AHRD V1 ***- B6T7S6_MAIZE); contains Interpro domain(s) IPR000007 Tubby, C-terminal
Cla007730_0	ULT	transcription factor	Transcription factor (AHRD V1 *-*- D6MK93_9ASPA); contains Interpro domain(s) IPR013785 Aldolase-type TIM barrel
Cla009655_0	VOZ	transcription factor	One zinc finger protein (AHRD V1 **-- Q75PR0_9BRYO)
Cla002084_0	WRKY	transcription factor	WRKY transcription factor-b (AHRD V1 *-** Q5DJU0_CAPAN); contains Interpro domain(s) IPR003657 DNA-binding WRKY
Cla002243_0	WRKY	transcription factor	WRKY transcription factor 5 (AHRD V1 *-** A7UGD2_SOLTU); contains Interpro domain(s) IPR003657 DNA-binding WRKY
Cla003370_0	WRKY	transcription factor	WRKY transcription factor (AHRD V1 **** A3FBG3_WHEAT); contains Interpro domain(s) IPR003657 DNA-binding WRKY
Cla004233_0	WRKY	transcription factor	WRKY transcription factor 27 (AHRD V1 **** C9DI16_9ROSI); contains Interpro domain(s) IPR003657 DNA-binding WRKY
Cla004431_0	WRKY	transcription factor	WRKY transcription factor 35 (AHRD V1 **** Q7XAA6_ORYSJ); contains Interpro domain(s) IPR003657 DNA-binding WRKY
Cla004492_0	WRKY	transcription factor	WRKY transcription factor 78 (AHRD V1 **** Q5HZ67_ORYSA); contains Interpro domain(s) IPR003657 DNA-binding WRKY
Cla004938_0	WRKY	transcription factor	WRKY transcription factor (AHRD V1 **** E5GBD4_CUCME); contains Interpro domain(s) IPR003657 DNA-binding WRKY
Cla005515_0	WRKY	transcription factor	WRKY transcription factor 29 (AHRD V1 **** C9DI18_9ROSI); contains Interpro domain(s) IPR003657 DNA-binding WRKY
Cla006015_0	WRKY	transcription factor	WRKY transcription factor 39 (AHRD V1 **** C5H8V9_BRANA); contains Interpro domain(s) IPR003657 DNA-binding WRKY
Cla006772_0	WRKY	transcription factor	WRKY transcription factor 26 (AHRD V1 **** C9DI15_9ROSI); contains Interpro domain(s) IPR003657 DNA-binding WRKY
Cla007306_0	WRKY	transcription factor	WRKY transcription factor 75 (AHRD V1 *-** Q6IEK6_ORYSI); contains Interpro domain(s) IPR003657 DNA-binding WRKY
Cla007307_0	WRKY	transcription factor	WRKY transcription factor 70 (AHRD V1 *-** C5H9Z8_BRANA); contains Interpro domain(s) IPR003657 DNA-binding WRKY
Cla007656_0	WRKY	transcription factor	WRKY transcription factor (AHRD V1 **** D0PSE9_9LAMI); contains Interpro domain(s) IPR003657 DNA-binding WRKY
Cla007761_0	WRKY	transcription factor	WRKY family transcription factor (AHRD V1 *-** D7LBR5_ARALL); contains Interpro domain(s) IPR003657 DNA-binding WRKY
Cla008346_0	WRKY	transcription factor	WRKY transcription factor 73 (AHRD V1 *-** Q6IEK8_ORYSI); contains Interpro domain(s) IPR003657 DNA-binding WRKY
Cla008480_0	WRKY	transcription factor	WRKY transcription factor 10 (Fragment) (AHRD V1 *-** C9DHZ9_9ROSI); contains Interpro domain(s) IPR003657 DNA-binding WRKY
Cla009557_0	WRKY	transcription factor	WRKY transcription factor 42 (Fragment) (AHRD V1 *-** B2KJ82_HORVD); contains Interpro domain(s) IPR003657 DNA-binding WRKY
Cla009748_0	WRKY	transcription factor	WRKY transcription factor 29 (AHRD V1 *-** C9DI18_9ROSI); contains Interpro domain(s) IPR003657 DNA-binding WRKY
Cla009853_0	WRKY	transcription factor	WRKY transcription factor 37 (AHRD V1 *-** Q6IEP4_ORYSJ); contains Interpro domain(s) IPR003657 DNA-binding WRKY
Cla009969_0	WRKY	transcription factor	WRKY transcription factor 11 (AHRD V1 **** D7MB53_ARALL); contains Interpro domain(s) IPR003657 DNA-binding WRKY
Cla010216_0	WRKY	transcription factor	WRKY transcription factor-c (AHRD V1 **** Q5DJV3_CAPAN); contains Interpro domain(s) IPR003657 DNA-binding WRKY
Cla010867_0	WRKY	transcription factor	WRKY transcription factor 72 (AHRD V1 *-** Q6IEK9_ORYSI); contains Interpro domain(s) IPR003657 DNA-binding WRKY
Cla010918_0	WRKY	transcription factor	WRKY transcription factor 21 (AHRD V1 **** C9DI10_9ROSI); contains Interpro domain(s) IPR003657 DNA-binding WRKY
Cla013052_0	WRKY	transcription factor	WRKY transcription factor 32 (AHRD V1 *-** Q6IEP9_ORYSJ); contains Interpro domain(s) IPR003657 DNA-binding WRKY
Cla013402_0	WRKY	transcription factor	WRKY transcription factor 1 (AHRD V1 **** C9DHZ0_9ROSI); contains Interpro domain(s) IPR003657 DNA-binding WRKY
Cla013485_0	WRKY	transcription factor	WRKY transcription factor 29 (AHRD V1 *-** C9DI18_9ROSI); contains Interpro domain(s) IPR003657 DNA-binding WRKY
Cla013967_0	WRKY	transcription factor	WRKY transcription factor 26 (AHRD V1 **** C9DI15_9ROSI); contains Interpro domain(s) IPR003657 DNA-binding WRKY
Cla014433_0	WRKY	transcription factor	WRKY transcription factor (AHRD V1 **** D0PSE9_9LAMI); contains Interpro domain(s) IPR003657 DNA-binding WRKY
Cla014818_0	WRKY	transcription factor	WRKY transcription factor 25 (AHRD V1 **** C9DI14_9ROSI); contains Interpro domain(s) IPR003657 DNA-binding WRKY
Cla015003_0	WRKY	transcription factor	WRKY transcription factor 6 (AHRD V1 **** C9DHZ5_9ROSI); contains Interpro domain(s) IPR003657 DNA-binding WRKY
Cla015673_0	WRKY	transcription factor	WRKY transcription factor 2 (AHRD V1 **** C9DHZ1_9ROSI); contains Interpro domain(s) IPR003657 DNA-binding WRKY
Cla016540_0	WRKY	transcription factor	WRKY transcription factor-c (AHRD V1 **** Q5DJV3_CAPAN); contains Interpro domain(s) IPR003657 DNA-binding WRKY
Cla017213_0	WRKY	transcription factor	WRKY transcription factor 4 (AHRD V1 **** E7BTN1_VITVI); contains Interpro domain(s) IPR003657 DNA-binding WRKY
Cla017345_0	WRKY	transcription factor	WRKY transcription factor (AHRD V1 **** A0MVX6_POPCN); contains Interpro domain(s) IPR003657 DNA-binding WRKY
Cla017355_0	WRKY	transcription factor	WRKY transcription factor 3 (AHRD V1 *-** C9DHZ2_9ROSI); contains Interpro domain(s) IPR003657 DNA-binding WRKY
Cla017851_0	WRKY	transcription factor	WRKY transcription factor (Fragment) (AHRD V1 *-** A8KRX2_CAPCH); contains Interpro domain(s) IPR003657 DNA-binding WRKY
Cla018026_0	WRKY	transcription factor	WRKY transcription factor 17 (AHRD V1 **** C9DI06_9ROSI); contains Interpro domain(s) IPR003657 DNA-binding WRKY
Cla018059_0	WRKY	transcription factor	WRKY transcription factor 6 (AHRD V1 **** A7UGD3_SOLTU); contains Interpro domain(s) IPR003657 DNA-binding WRKY
Cla018197_0	WRKY	transcription factor	WRKY transcription factor 36 (Fragment) (AHRD V1 *-** B2KJ86_HORVU); contains Interpro domain(s) IPR003657 DNA-binding WRKY
Cla018733_0	WRKY	transcription factor	WRKY transcription factor (AHRD V1 **** D4P3Y2_9ROSI); contains Interpro domain(s) IPR003657 DNA-binding WRKY
Cla018870_0	WRKY	transcription factor	WRKY transcription factor 11 (AHRD V1 **** D7MB53_ARALL); contains Interpro domain(s) IPR003657 DNA-binding WRKY
Cla019127_0	WRKY	transcription factor	WRKY transcription factor 72 (AHRD V1 *-** C5H9Z9_BRANA); contains Interpro domain(s) IPR003657 DNA-binding WRKY
Cla019646_0	WRKY	transcription factor	WRKY transcription factor 8 (AHRD V1 **** C9DHZ7_9ROSI); contains Interpro domain(s) IPR003657 DNA-binding WRKY
Cla019756_0	WRKY	transcription factor	WRKY transcription factor 37 (AHRD V1 *-** Q6IEP4_ORYSJ); contains Interpro domain(s) IPR003657 DNA-binding WRKY
Cla020642_0	WRKY	transcription factor	WRKY transcription factor 2 (AHRD V1 **** A7UGC9_SOLTU); contains Interpro domain(s) IPR003657 DNA-binding WRKY
Cla021067_0	WRKY	transcription factor	WRKY family transcription factor (AHRD V1 **** D7LBR5_ARALL); contains Interpro domain(s) IPR003657 DNA-binding WRKY
Cla021170_0	WRKY	transcription factor	WRKY transcription factor 6 (AHRD V1 **** C9DHZ5_9ROSI); contains Interpro domain(s) IPR003657 DNA-binding WRKY
Cla021203_0	WRKY	transcription factor	WRKY transcription factor (Fragment) (AHRD V1 *-** F1DK13_MAIZE); contains Interpro domain(s) IPR003657 DNA-binding WRKY
Cla021207_0	WRKY	transcription factor	WRKY transcription factor 23 (AHRD V1 **** C9DI12_9ROSI); contains Interpro domain(s) IPR003657 DNA-binding WRKY
Cla021806_0	WRKY	transcription factor	WRKY transcription factor 31 (AHRD V1 **** C9DI20_9ROSI); contains Interpro domain(s) IPR003657 DNA-binding WRKY
Cla021984_0	WRKY	transcription factor	WRKY transcription factor 7 (AHRD V1 *-** Q20DQ1_ORYSA); contains Interpro domain(s) IPR003657 DNA-binding WRKY
Cla022362_0	WRKY	transcription factor	WRKY transcription factor 3 (AHRD V1 **** E7BTN0_VITVI); contains Interpro domain(s) IPR003657 DNA-binding WRKY
Cla001881_0	zf-HD	transcription factor	Zinc finger-homeodomain protein 1 (Fragment) (AHRD V1 **-- B0LK17_YUCFI); contains Interpro domain(s) IPR006456 ZF-HD homeobox protein Cys/His-rich dimerisation region
Cla010184_0	zf-HD	transcription factor	Zinc finger-homeodomain protein 1 (Fragment) (AHRD V1 **-- B0LK19_CUCSA); contains Interpro domain(s) IPR006456 ZF-HD homeobox protein Cys/His-rich dimerisation region
Cla010330_0	zf-HD	transcription factor	Zinc finger-homeodomain protein 1 (Fragment) (AHRD V1 **-- B0LK19_CUCSA); contains Interpro domain(s) IPR006456 ZF-HD homeobox protein Cys/His-rich dimerisation region
Cla014215_0	zf-HD	transcription factor	Zinc finger-homeodomain protein 1 (Fragment) (AHRD V1 **-- B0LK17_YUCFI); contains Interpro domain(s) IPR006456 ZF-HD homeobox protein Cys/His-rich dimerisation region
Cla014583_0	zf-HD	transcription factor	Zinc finger-homeodomain protein 1 (Fragment) (AHRD V1 **-- B0LK17_YUCFI); contains Interpro domain(s) IPR006456 ZF-HD homeobox protein Cys/His-rich dimerisation region
Cla017011_0	zf-HD	transcription factor	Zinc finger-homeodomain protein 1 (Fragment) (AHRD V1 **-- B0LK19_CUCSA); contains Interpro domain(s) IPR006456 ZF-HD homeobox protein Cys/His-rich dimerisation region
Cla018430_0	zf-HD	transcription factor	Zinc finger-homeodomain protein 3 (Fragment) (AHRD V1 **-- B0LK11_ESCCA); contains Interpro domain(s) IPR006455 Homeobox domain, ZF-HD class
Cla018609_0	zf-HD	transcription factor	Zinc finger-homeodomain protein 1 (Fragment) (AHRD V1 **-- B0LK17_YUCFI); contains Interpro domain(s) IPR006456 ZF-HD homeobox protein Cys/His-rich dimerisation region
Cla019114_0	zf-HD	transcription factor	Zinc finger-homeodomain protein 2 (Fragment) (AHRD V1 **-- B0LK10_ESCCA); contains Interpro domain(s) IPR006456 ZF-HD homeobox protein Cys/His-rich dimerisation region
Cla022132_0	zf-HD	transcription factor	Zinc finger-homeodomain protein 3 (Fragment) (AHRD V1 **-- B0LK14_SARHE); contains Interpro domain(s) IPR006456 ZF-HD homeobox protein Cys/His-rich dimerisation region
Cla022489_0	zf-HD	transcription factor	Zinc finger-homeodomain protein 2 (Fragment) (AHRD V1 **-- B0LK10_ESCCA); contains Interpro domain(s) IPR006456 ZF-HD homeobox protein Cys/His-rich dimerisation region
