# Supplementary material for: Genome-wide expression profiling of leaves and roots of watermelon in response to low nitrogen
Source: BMC Genomics. 2018 Jun 13;19:456. doi: 10.1186/s12864-018-4856-x (PMC6001020; doi:10.1186/s12864-018-4856-x)
Supplement: Supplementary file 4 — The expression pattern of different genes in the leaf tissues of watermelon exposed to different levels of nitrogen (0.2 mM, 9 mM) (XLSX 1109 kb) [file 12864_2018_4856_MOESM4_ESM.xlsx]

## Sheet: Sheet1
The expression pattern of different genes in the leaf tissues of watermelon exposed to different levels of nitrogen (0.2 mM, 9 mM)
Gene ID	Read count LLN	Read count LHN	Log 2 fold change	P value	P adjusted	Description
Cla000827	1075.4	6.59644	7.349	4.9875e-227	1.6229e-223	Nuclear transcription factor Y subunit A-7 (AHRD V1 *-** F4I6C2_ARATH); contains Interpro domain(s) IPR001289 CCAAT-binding transcription factor, subunit B
Cla008422	47.3847	0.367813	7.0093	0.0020813	0.0054823	Unknown Protein (AHRD V1)
Cla012491	48.0459	0.378258	6.9889	4.235e-11	3.163e-10	Transmembrane protein 205 (AHRD V1 *--- TM205_HUMAN)
Cla010389	76.0502	0.639228	6.8945	6.4947e-10	4.3364e-09	Receptor-like protein kinase 1-like (AHRD V1 **** Q5ZBN0_ORYSJ); contains Interpro domain(s) IPR002290 Serine/threonine protein kinase
Cla006500	43.191	0.378258	6.8352	3.1213e-17	3.8181e-16	Unknown Protein (AHRD V1)
Cla019446	41.8437	0.367813	6.8299	1.3656e-16	1.5955e-15	Receptor-like kinase (AHRD V1 **** P93068_BRAOL); contains Interpro domain(s) IPR002290 Serine/threonine protein kinase
Cla015936	31.8338	0.319614	6.6381	0.0025055	0.0064831	Organ-specific protein S2 (AHRD V1 ***- OSS2_PEA)
Cla019481	521.695	7.01245	6.2171	0.00017128	0.00055714	Polyphenol oxidase (AHRD V1 ***- F6MFD3_9ROSA); contains Interpro domain(s) IPR016213 Polyphenol oxidase, plant
Cla021956	190.564	2.79149	6.0931	2.2722e-08	1.2817e-07	Dimethylaniline monooxygenase (AHRD V1 ***- C1GPZ2_PARBA); contains Interpro domain(s) IPR012143 Dimethylaniline monooxygenase, N-oxide-forming
Cla021706	23.2171	0.378258	5.9397	1.377e-06	6.2028e-06	CASP-like protein RCOM_0679870 (AHRD V1 ***- CSPL5_RICCO); contains Interpro domain(s) IPR006459 Uncharacterised protein family UPF0497, trans-membrane plant subgroup
Cla005105	19.7563	0.378258	5.7068	2.2928e-07	1.1404e-06	Unknown Protein (AHRD V1)
Cla000846	19.3912	0.378258	5.6799	0.0079441	0.018307	Major latex-like protein (AHRD V1 **-- O65884_RUBID); contains Interpro domain(s) IPR000916 Bet v I allergen
Cla016876	16.2229	0.319614	5.6656	0.011487	0.025492	Major latex protein (AHRD V1 **-- Q71HN2_FICAW); contains Interpro domain(s) IPR000916 Bet v I allergen
Cla004805	18.023	0.367813	5.6147	0.010976	0.02447	Beta-glucosidase (AHRD V1 ***- B1B611_ROSHC); contains Interpro domain(s) IPR001360 Glycoside hydrolase, family 1
Cla016098	195.151	4.18321	5.5438	4.169e-10	2.8202e-09	Expansin-like protein (AHRD V1 ***- Q0WRS3_ARATH); contains Interpro domain(s) IPR007112 Expansin 45, endoglucanase-like
Cla005507	25.7845	0.639228	5.334	1.8825e-09	1.1956e-08	LOB domain protein 4 (AHRD V1 *-*- D7KL24_ARALL); contains Interpro domain(s) IPR004883 Lateral organ boundaries, LOB
Cla019361	12.8261	0.319614	5.3266	3.0786e-05	0.00011338	Unknown Protein (AHRD V1)
Cla022290	264.731	6.86877	5.2683	2.4938e-33	7.0662e-32	Unknown Protein (AHRD V1)
Cla009343	14.2026	0.378258	5.2306	0.0046288	0.011276	Peroxidase (AHRD V1 ***- Q07446_SOLLC); contains Interpro domain(s) IPR002016 Haem peroxidase, plant/fungal/bacterial
Cla012903	50.5144	1.3853	5.1884	2.4286e-17	2.9858e-16	Unknown Protein (AHRD V1)
Cla011332	25.0592	0.687427	5.188	2.5123e-05	9.3673e-05	Susceptibility homeodomain transcription factor (Fragment) (AHRD V1 ***- Q8SAA7_ORYSA); contains Interpro domain(s) IPR007493 Protein of unknown function DUF538
Cla012548	11.6189	0.319614	5.184	0.00010935	0.00036732	GDSL esterase/lipase (AHRD V1 ***- F4KBC2_ARATH); contains Interpro domain(s) IPR001087 Lipase, GDSL
Cla014341	26.0804	0.746071	5.1275	0.0061313	0.014536	Chitinase (AHRD V1 ***- O80404_9ROSI); contains Interpro domain(s) IPR016283 Glycoside hydrolase, family 19
Cla007326	374.651	10.7628	5.1214	3.5287e-12	2.9068e-11	Protein FANTASTIC FOUR 3 (AHRD V1 *-*- FAF3_ARATH)
Cla007012	905.687	26.4935	5.0953	7.798e-80	1.0874e-77	Pore-forming toxin-like protein Hfr-2 (AHRD V1 **-- Q4JEV5_WHEAT); contains Interpro domain(s) IPR008998 Agglutinin
Cla019311	25.3909	0.746071	5.0889	1.6022e-05	6.1563e-05	Transcription factor (AHRD V1 *-*- D6MKM4_9ASPA); contains Interpro domain(s) IPR011598 Helix-loop-helix DNA-binding
Cla012905	71.013	2.13137	5.0582	3.1285e-23	5.4828e-22	Unknown Protein (AHRD V1)
Cla022838	10.411	0.319614	5.0256	0.0025217	0.0065207	Choline dehydrogenase (AHRD V1 ***- A0QXW0_MYCS2); contains Interpro domain(s) IPR012132 Glucose-methanol-choline oxidoreductase
Cla008007	11.8824	0.378258	4.9733	8.2208e-05	0.00028241	Unknown Protein (AHRD V1)
Cla006398	9.99762	0.319614	4.9672	0.012818	0.028097	Sulfate transporter 1 (AHRD V1 ***- Q9AT48_SOLLC); contains Interpro domain(s) IPR001902 Sulphate anion transporter
Cla005185	11.3072	0.367813	4.9421	0.0001214	0.00040403	Calmodulin binding protein-like protein (Fragment) (AHRD V1 ***- C0SVV6_ARATH); contains Interpro domain(s) IPR012416 Calmodulin binding protein-like
Cla001950	554.858	18.6932	4.8915	2.4605e-11	1.8743e-10	Unknown Protein (AHRD V1)
Cla009837	77.2279	2.6742	4.8519	0.0083453	0.019132	Germin-like protein 5 (AHRD V1 ***- A8QK91_VITVI); contains Interpro domain(s) IPR014710 RmlC-like jelly roll fold
Cla019485	4475.29	156.673	4.8362	2.2677e-33	6.4537e-32	Polyphenol oxidase (AHRD V1 ***- E5Q8T0_ZIZJJ); contains Interpro domain(s) IPR016213 Polyphenol oxidase, plant
Cla002541	10.0377	0.367813	4.7703	0.021506	0.044459	Jasmonate-induced protein (AHRD V1 ***- B6SJJ4_MAIZE)
Cla002453	28.1582	1.05524	4.7379	1.9613e-06	8.6296e-06	Unknown Protein (AHRD V1)
Cla001298	301.273	11.6221	4.6961	0.00016114	0.00052635	2-oxoglutarate-dependent dioxygenase (AHRD V1 **-- B9GL08_POPTR); contains Interpro domain(s) IPR005123 Oxoglutarate and iron-dependent oxygenase
Cla009994	9.46405	0.367813	4.6854	0.024432	0.049728	Hydroxycinnamoyl CoA quinate transferase (AHRD V1 **-* D6BK25_CYNSC); contains Interpro domain(s) IPR003480 Transferase
Cla002314	17.6439	0.687427	4.6818	2.1293e-06	9.3146e-06	Plant-specific domain TIGR01570 family protein (AHRD V1 ***- B6TX93_MAIZE); contains Interpro domain(s) IPR006460 Protein of unknown function DUF617, plant
Cla013037	47.1315	1.84951	4.6715	0.0075608	0.01751	Preproricin (Fragment) (AHRD V1 **-- D6MWJ0_RICCO); contains Interpro domain(s) IPR000772 Ricin B lectin
Cla003193	76.6141	3.11752	4.6191	0.0065655	0.015443	Peroxidase (AHRD V1 ***- Q39652_CUCSA); contains Interpro domain(s) IPR002016 Haem peroxidase, plant/fungal/bacterial
Cla012223	26.6347	1.10344	4.5932	0.0083858	0.019215	Blue copper protein (AHRD V1 *--- B6TT37_MAIZE); contains Interpro domain(s) IPR008972 Cupredoxin
Cla009286	2034.19	87.8985	4.5325	2.856e-33	8.069e-32	Unknown Protein (AHRD V1)
Cla010020	1708.78	76.055	4.4898	6.5578e-115	2.5605e-112	Cytochrome P450 (AHRD V1 ***- B9HLE4_POPTR); contains Interpro domain(s) IPR001128 Cytochrome P450
Cla008810	40.4023	1.8222	4.4707	0.0098619	0.022248	Unknown Protein (AHRD V1)
Cla017700	7.08234	0.319614	4.4698	0.0056773	0.013566	Unknown Protein (AHRD V1)
Cla006606	69.0897	3.2075	4.4289	1.3079e-20	1.9763e-19	Laccase (AHRD V1 ***- Q9ZP47_POPTR); contains Interpro domain(s) IPR017761 Laccase
Cla020621	355.794	16.6767	4.4151	5.6266e-06	2.3234e-05	Cytochrome P450 (AHRD V1 ***- B9IBV4_POPTR); contains Interpro domain(s) IPR001128 Cytochrome P450
Cla023121	418.843	19.8007	4.4028	3.4299e-87	5.9788e-85	Class E vacuolar protein-sorting machinery protein HSE1 (AHRD V1 *--- HSE1_USTMA); contains Interpro domain(s) IPR018205 VHS subgroup
Cla018176	6.65057	0.319614	4.3791	0.0091157	0.020735	Unknown Protein (AHRD V1)
Cla022975	250.268	12.1008	4.3703	7.37e-08	3.9078e-07	Caffeoyl-CoA O-methyltransferase (AHRD V1 **** F4IAT5_ARATH); contains Interpro domain(s) IPR002935 O-methyltransferase, family 3
Cla011472	28.4349	1.3853	4.3594	2.8271e-09	1.7567e-08	Unknown Protein (AHRD V1)
Cla018191	304.083	14.9469	4.3465	9.0574e-41	3.4946e-39	Lectin-like receptor kinase 72 (AHRD V1 **** Q6UY59_MEDTR); contains Interpro domain(s) IPR001220 Legume lectin, beta chain
Cla017105	27.1944	1.3371	4.3461	2.499e-08	1.4036e-07	Polygalacturonase 1 (AHRD V1 ***- C0SPH4_PRUPE); contains Interpro domain(s) IPR012334 Pectin lyase fold
Cla007515	14.9192	0.746071	4.3217	1.8083e-05	6.8885e-05	Non-specific lipid-transfer protein (AHRD V1 **** F6HDR8_VITVI); contains Interpro domain(s) IPR013770 Plant lipid transfer protein and hydrophobic protein, helical
Cla013402	13.721	0.687427	4.319	6.1521e-05	0.00021536	WRKY transcription factor 1 (AHRD V1 **** C9DHZ0_9ROSI); contains Interpro domain(s) IPR003657 DNA-binding WRKY
Cla006499	48.6838	2.49918	4.2839	8.1884e-15	8.5169e-14	Unknown Protein (AHRD V1)
Cla006526	678.554	35.2327	4.2675	5.6984e-115	2.2704e-112	Unknown Protein (AHRD V1)
Cla006229	13.3477	0.697872	4.2575	0.0012966	0.0035652	MADS box transcription factor 7 (AHRD V1 ***- D9IFM3_ONCHC); contains Interpro domain(s) IPR002100 Transcription factor, MADS-box
Cla020106	13.8939	0.746071	4.219	4.8527e-05	0.00017332	Exocyst complex component 7 (AHRD V1 **** O80625_ARATH); contains Interpro domain(s) IPR004140 Exo70 exocyst complex subunit
Cla014491	709.528	38.3678	4.2089	1.0472e-115	4.2592e-113	Sulfate transporter (AHRD V1 ***- A7YGI3_POPCN); contains Interpro domain(s) IPR001902 Sulphate anion transporter
Cla006233	206.759	11.3065	4.1927	9.302e-30	2.2672e-28	Catalytic/ protein phosphatase type 2C/ protein serine/threonine phosphatase (AHRD V1 *-** B6TPM6_MAIZE); contains Interpro domain(s) IPR015655 Protein phosphatase 2C
Cla006045	6.51842	0.367813	4.1475	0.0093931	0.021289	Non-specific lipid-transfer protein (AHRD V1 ***- C5WY15_SORBI); contains Interpro domain(s) IPR003612 Plant lipid transfer protein/seed storage/trypsin-alpha amylase inhibitor
Cla014774	13.221	0.746071	4.1474	9.8093e-05	0.00033242	Late embryogenesis abundant protein D-34 (AHRD V1 **-- B6UH67_MAIZE); contains Interpro domain(s) IPR007011 Seed maturation protein
Cla014111	6.6313	0.378258	4.1318	0.0089894	0.020481	Unknown Protein (AHRD V1)
Cla011133	12.7765	0.756516	4.078	0.00013344	0.00044021	Pectinesterase (AHRD V1 ***- F6HGM2_VITVI); contains Interpro domain(s) IPR000070 Pectinesterase, catalytic
Cla012904	74.7933	4.43867	4.0747	6.7099e-21	1.0311e-19	Unknown Protein (AHRD V1)
Cla015292	16.0865	0.958843	4.0684	2.5437e-05	9.4734e-05	Non-specific lipid-transfer protein (AHRD V1 **** B9N6K5_POPTR); contains Interpro domain(s) IPR013770 Plant lipid transfer protein and hydrophobic protein, helical
Cla004998	170.69	10.2264	4.061	5.66e-41	2.1925e-39	Methyltransferase type 11 (AHRD V1 ***- D5CUP8_SIDLE); contains Interpro domain(s) IPR013216 Methyltransferase type 11
Cla011420	34.429	2.07273	4.054	0.0040415	0.009994	Beta-carotene hydroxylase (AHRD V1 ***- D7MFY1_ARALL); contains Interpro domain(s) IPR006694 Fatty acid hydroxylase
Cla005777	241.267	14.5582	4.0507	1.0501e-43	4.4278e-42	heat shock protein (AHRD V1 ***- B2D2G5_CAPSN); contains Interpro domain(s) IPR013126 Heat shock protein 70
Cla014932	368.206	22.3898	4.0396	2.3339e-73	2.4764e-71	Ureide permease 2 (AHRD V1 ***- B6U6B9_MAIZE); contains Interpro domain(s) IPR009834 Fatty acid elongase 3-ketoacyl-CoA synthase 1
Cla008796	5.95451	0.367813	4.0169	0.020066	0.041827	AT-hook DNA-binding protein (Fragment) (AHRD V1 **-- A1DR79_CATRO); contains Interpro domain(s) IPR014476 Predicted AT-hook DNA-binding
Cla019738	41.4686	2.56827	4.0131	0.016818	0.035795	FAD-binding domain-containing protein (AHRD V1 **-- D7MMH3_ARALL); contains Interpro domain(s) IPR006094 FAD linked oxidase, N-terminal
Cla019007	5.89516	0.367813	4.0025	0.016097	0.034405	Ethylene-responsive transcription factor 1 (AHRD V1 *-** ERF1_ORYSJ); contains Interpro domain(s) IPR001471 Pathogenesis-related transcriptional factor and ERF, DNA-binding
Cla018175	5.80461	0.367813	3.9802	0.01662	0.035418	Unknown Protein (AHRD V1)
Cla019961	324.215	21.2888	3.9288	4.9491e-53	2.8586e-51	K(+)-insensitive pyrophosphate-energized proton pump (AHRD V1 ***- HPPA2_METMA); contains Interpro domain(s) IPR004131 Inorganic H+ pyrophosphatase
Cla009266	161.208	10.7846	3.9019	4.4234e-38	1.5124e-36	Zinc finger protein 6 (AHRD V1 *-*- B6T066_MAIZE); contains Interpro domain(s) IPR007087 Zinc finger, C2H2-type
Cla008408	233.703	15.7243	3.8936	1.7151e-29	4.1389e-28	Acetyl esterase (AHRD V1 *--- AES_SALSV); contains Interpro domain(s) IPR013094 Alpha/beta hydrolase fold-3
Cla009287	2437.09	166.3	3.8733	2.9235e-35	9.031e-34	Unknown Protein (AHRD V1)
Cla011503	3614.23	248.266	3.8637	6.9754e-91	1.297e-88	Senescence-inducible chloroplast stay-green protein 2 (AHRD V1 **-- Q5EMP6_SOYBN)
Cla018769	177.262	12.3354	3.845	0.00023731	0.00075139	Unknown Protein (AHRD V1)
Cla009759	15.3854	1.07613	3.8376	4.8612e-05	0.00017356	Beta-1 4-xylosidase (AHRD V1 ***- D7LA14_ARALL); contains Interpro domain(s) IPR001764 Glycoside hydrolase, family 3, N-terminal
Cla010080	10655.6	745.73	3.8368	2.5041e-18	3.2855e-17	Galactinol synthase (AHRD V1 ***- Q8S9H2_CUCME); contains Interpro domain(s) IPR002495 Glycosyl transferase, family 8
Cla023266	97.4406	6.86786	3.8266	1.3449e-07	6.8989e-07	VQ motif-containing protein (AHRD V1 *-*- D7L1L0_ARALL); contains Interpro domain(s) IPR008889 VQ
Cla014625	179.17	12.8324	3.8035	3.0872e-40	1.1568e-38	Subtilisin-like protease (AHRD V1 **-- F4JMC8_ARATH); contains Interpro domain(s) IPR015500 Peptidase S8, subtilisin-related
Cla006183	9.37588	0.697872	3.7479	0.0023625	0.0061477	Glycosyltransferase CAZy family GT90 (Fragment) (AHRD V1 **-- D8RT95_SELML); contains Interpro domain(s) IPR008539 Protein of unknown function DUF821, CAP10-like
Cla004243	1064.64	79.6772	3.7401	3.2526e-08	1.804e-07	Catalytic/ protein phosphatase type 2C/ protein serine/threonine phosphatase (AHRD V1 **** B6TPM6_MAIZE); contains Interpro domain(s) IPR015655 Protein phosphatase 2C
Cla022579	9.22598	0.697872	3.7247	0.0024814	0.006427	Glutamate receptor (AHRD V1 ***- A5BU55_VITVI); contains Interpro domain(s) IPR015683 Glutamate receptor-related
Cla010865	491.122	37.2099	3.7223	3.2686e-42	1.3185e-40	Unknown Protein (AHRD V1)
Cla022967	768.744	59.2037	3.6987	8.0128e-48	3.9704e-46	Cytochrome P450 (AHRD V1 ***- B9GMJ2_POPTR); contains Interpro domain(s) IPR001128 Cytochrome P450
Cla011760	319.706	24.8641	3.6846	1.5928e-12	1.3532e-11	NAC domain protein IPR003441 (AHRD V1 ***- B9HZY6_POPTR); contains Interpro domain(s) IPR003441 No apical meristem (NAM) protein
Cla019625	36.0326	2.8188	3.6761	9.3618e-06	3.743e-05	Nuclear protein (AHRD V1 *-*- B6U7S5_MAIZE); contains Interpro domain(s) IPR007608 Protein of unknown function DUF584
Cla007688	62.1897	4.91883	3.6603	0.0012791	0.0035242	CONSTANS-like zinc finger protein (AHRD V1 *--- D0EP07_SOYBN); contains Interpro domain(s) IPR000315 Zinc finger, B-box
Cla006145	42.1327	3.35118	3.6522	3.7965e-11	2.8463e-10	Unknown Protein (AHRD V1)
Cla006963	26.7689	2.21732	3.5937	9.3206e-08	4.885e-07	AT2G45380 protein (Fragment) (AHRD V1 **-- B9DGW8_ARATH)
Cla004674	8.81349	0.735626	3.5827	0.0038079	0.0094702	CASP-like protein At2g39530 (AHRD V1 ***- CSPLC_ARATH); contains Interpro domain(s) IPR006459 Uncharacterised protein family UPF0497, trans-membrane plant subgroup
Cla012312	468.438	39.7079	3.5604	7.6542e-10	5.081e-09	WD repeat-containing protein 5 homolog (AHRD V1 *--- WDR5_DICDI); contains Interpro domain(s) IPR017986 WD40 repeat, region
Cla016834	23.7048	2.01408	3.557	1.4348e-06	6.4497e-06	BHLH transcription factor (AHRD V1 *--- Q5SMX4_ORYSJ); contains Interpro domain(s) IPR011598 Helix-loop-helix DNA-binding
Cla008813	108.068	9.19605	3.5548	0.015204	0.032719	Glycine-rich protein-2 (Fragment) (AHRD V1 *-*- Q9ZWM2_CUCSA)
Cla003616	12.4968	1.06569	3.5517	0.00048013	0.0014377	Blue copper protein (AHRD V1 *--- B6T8E0_MAIZE); contains Interpro domain(s) IPR003245 Plastocyanin-like
Cla014488	971.065	83.1382	3.546	4.7965e-80	6.8352e-78	Unknown Protein (AHRD V1); contains Interpro domain(s) IPR007650 Protein of unknown function DUF581
Cla014924	94.3569	8.20184	3.5241	2.0886e-13	1.9343e-12	S-ribonuclease (Fragment) (AHRD V1 **** A8R5I2_PRUMU); contains Interpro domain(s) IPR001568 Ribonuclease T2
Cla002264	12.114	1.06569	3.5068	0.0007311	0.0021099	Basic helix-loop-helix domain-containing protein (AHRD V1 ***- F4JIJ7_ARATH)
Cla011395	97.2468	8.59366	3.5003	2.5205e-11	1.9185e-10	Aluminum-activated malate transporter-like (AHRD V1 *-*- Q5JND7_ORYSJ); contains Interpro domain(s) IPR006214 Uncharacterised protein family UPF0005
Cla008934	24.6188	2.17957	3.4976	5.8132e-07	2.7522e-06	CoA ligase (AHRD V1 ***- F5IKP2_ACIBA); contains Interpro domain(s) IPR000873 AMP-dependent synthetase and ligase
Cla018149	47.2883	4.19365	3.4952	5.7151e-12	4.6144e-11	Glutathione S-transferase (AHRD V1 ***- D8UY87_GLYSO); contains Interpro domain(s) IPR004046 Glutathione S-transferase, C-terminal
Cla002641	85.5051	7.60348	3.4913	1.8579e-13	1.7281e-12	Bidirectional sugar transporter N3 (AHRD V1 ***- NOD3_MEDTR); contains Interpro domain(s) IPR018179 RAG1-activating protein 1 homologue IPR004316 RAG1-activating protein-1-related
Cla021881	7.72793	0.687427	3.4908	0.0086107	0.019685	AP2-like ethylene-responsive transcription factor (AHRD V1 *-** A8MQS2_ARATH); contains Interpro domain(s) IPR001471 Pathogenesis-related transcriptional factor and ERF, DNA-binding
Cla017863	10.7745	0.958843	3.4902	0.0017731	0.0047347	ABC transporter G family member 9 (AHRD V1 ***- F4JIV3_ARATH); contains Interpro domain(s) IPR013525 ABC-2 type transporter
Cla008815	152.329	13.6461	3.4806	0.021389	0.044253	Glycine-rich protein-2 (Fragment) (AHRD V1 *-*- Q9ZWM2_CUCSA)
Cla017797	116.93	10.5878	3.4652	9.2905e-26	1.8584e-24	MYB transcription factor (AHRD V1 *--* Q9T066_ARATH); contains Interpro domain(s) IPR015495 Myb transcription factor
Cla019182	89.1109	8.07814	3.4635	2.0978e-20	3.1336e-19	Spermidine synthase (AHRD V1 ***- A0EVX4_9FABA); contains Interpro domain(s) IPR001045 Spermine synthase
Cla003960	34.1609	3.10066	3.4617	1.2964e-05	5.067e-05	RNA-dependent RNA polymerase (AHRD V1 **** E5GB63_CUCME); contains Interpro domain(s) IPR007855 RNA-dependent RNA polymerase, eukaryotic-type
Cla003382	944.904	86.5916	3.4479	7.0195e-103	1.9302e-100	Peroxidase (AHRD V1 ***- C0KKH7_9CARY); contains Interpro domain(s) IPR002016 Haem peroxidase, plant/fungal/bacterial
Cla013474	18.4305	1.69447	3.4432	2.863e-05	0.00010594	NAC domain protein IPR003441 (AHRD V1 ***- B9H638_POPTR); contains Interpro domain(s) IPR003441 No apical meristem (NAM) protein
Cla012825	2044.41	188.427	3.4396	3.8635e-08	2.1211e-07	Cellulose synthase (AHRD V1 ***- Q2HT12_MEDTR); contains Interpro domain(s) IPR005150 Cellulose synthase
Cla003233	3265.66	304.309	3.4238	8.4921e-10	5.6011e-09	Light regulated protein-like protein (AHRD V1 **-- Q8S2S6_THEHA); contains Interpro domain(s) IPR009856 Light regulated Lir1
Cla004300	5102.8	479.661	3.4112	3.8576e-61	2.8745e-59	Leucine-rich repeat receptor-like tyrosine-protein kinase At2g41820 (AHRD V1 *--- Y2182_ARATH); contains Interpro domain(s) IPR013210 Leucine-rich repeat, N-terminal
Cla017251	6.79962	0.639228	3.4111	0.01826	0.038455	Cytochrome P450 (AHRD V1 ***- B9HNL2_POPTR); contains Interpro domain(s) IPR001128 Cytochrome P450
Cla021559	115.057	10.876	3.4031	1.1853e-08	6.8891e-08	Protease inhibitor 1 (AHRD V1 ***- D3W0X2_9ROSI); contains Interpro domain(s) IPR000864 Proteinase inhibitor I13, potato inhibitor I
Cla016027	44.4056	4.26916	3.3787	5.727e-11	4.2368e-10	UDP glycosyltransferase (AHRD V1 ***- C1JIE1_9SOLA); contains Interpro domain(s) IPR002213 UDP-glucuronosyl/UDP-glucosyltransferase
Cla019384	2101.77	202.433	3.3761	2.704e-06	1.1659e-05	mRNA clone RTFL01-44-P14 (AHRD V1 **-- E4MY81_THEHA); contains Interpro domain(s) IPR007608 Protein of unknown function DUF584
Cla005103	37.2269	3.5962	3.3718	1.808e-09	1.1505e-08	BEL1-like homeodomain 5 (AHRD V1 *--- F4IFQ2_ARATH); contains Interpro domain(s) IPR006563 POX
Cla019734	48.4583	4.72053	3.3597	2.2953e-11	1.7561e-10	FAD-binding domain-containing protein (AHRD V1 **-- D7MMH8_ARALL); contains Interpro domain(s) IPR006094 FAD linked oxidase, N-terminal
Cla011131	65.3674	6.38367	3.3561	3.3269e-08	1.8426e-07	Sucrose synthase (AHRD V1 **** F1BX57_GOSHE); contains Interpro domain(s) IPR012820 Sucrose synthase, plants and cyanobacteria IPR000368 Sucrose synthase
Cla003657	14.0527	1.37485	3.3535	0.00042676	0.0012889	Cysteine/Histidine-rich C1 domain family protein (AHRD V1 *-*- F4I4Z0_ARATH); contains Interpro domain(s) IPR011424 C1-like
Cla010854	54.0579	5.29067	3.353	2.0283e-05	7.683e-05	GDSL esterase/lipase At1g28570 (AHRD V1 *--- GDL6_ARATH); contains Interpro domain(s) IPR001395 Aldo/keto reductase
Cla021733	21.138	2.08317	3.343	8.1687e-06	3.2916e-05	Flowering promoting factor-like 1 (Fragment) (AHRD V1 *--- A6MZJ6_ORYSI)
Cla009589	7.02232	0.697872	3.3309	0.016817	0.035795	Beta-1 3-glucanase (AHRD V1 ***- Q944B1_PRUPE); contains Interpro domain(s) IPR000490 Glycoside hydrolase, family 17
Cla010066	992.349	98.8301	3.3278	1.244e-50	6.672e-49	Nitrate transporter (AHRD V1 ***- Q5K409_9ROSI); contains Interpro domain(s) IPR016196 Major facilitator superfamily, general substrate transporter
Cla007011	15323.2	1530.8	3.3234	6.3933e-39	2.2777e-37	Pore-forming toxin-like protein Hfr-2 (AHRD V1 ***- Q4JEV5_WHEAT); contains Interpro domain(s) IPR008998 Agglutinin
Cla011406	11.1285	1.11388	3.3206	0.001311	0.0036022	Late embryogenesis abundant hydroxyproline-rich glycoprotein (AHRD V1 **-- O82354_ARATH); contains Interpro domain(s) IPR010847 Harpin-induced 1
Cla009995	14.6848	1.47125	3.3192	0.023662	0.048383	Hydroxycinnamoyl CoA quinate transferase (AHRD V1 **-* D6BK25_CYNSC); contains Interpro domain(s) IPR003480 Transferase
Cla021754	10.5037	1.05524	3.3153	0.0021664	0.0056831	Unknown Protein (AHRD V1)
Cla015165	102.316	10.305	3.3116	1.9145e-05	7.2717e-05	Myb-like transcription factor Myb 5 (AHRD V1 **** Q94JN5_GOSHI); contains Interpro domain(s) IPR015495 Myb transcription factor
Cla003998	14.1255	1.42305	3.3112	0.00033067	0.0010205	Glycerol-3-phosphate acyltransferase 5 (AHRD V1 ***- D7LAN0_ARALL); contains Interpro domain(s) IPR002123 Phospholipid/glycerol acyltransferase
Cla004642	56.5155	5.75488	3.2958	1.5354e-10	1.0881e-09	Pectate lyase (AHRD V1 ***- Q9M505_VITVI); contains Interpro domain(s) IPR002022 Pectate lyase/Amb allergen
Cla005520	1078.84	110.042	3.2934	9.3603e-98	2.1499e-95	ER glycerol-phosphate acyltransferase (AHRD V1 ***- B9T753_RICCO); contains Interpro domain(s) IPR002123 Phospholipid/glycerol acyltransferase
Cla020255	288.239	30.2534	3.2521	5.3631e-24	9.7399e-23	Unknown Protein (AHRD V1)
Cla021762	50.6411	5.3244	3.2496	3.5202e-10	2.4114e-09	Polygalacturonase (AHRD V1 ***- Q2M4X6_LILLO); contains Interpro domain(s) IPR000743 Glycoside hydrolase, family 28
Cla008176	39.5974	4.18321	3.2427	1.4871e-09	9.5627e-09	Cytochrome P450 (AHRD V1 ***- A9PF77_POPTR); contains Interpro domain(s) IPR001128 Cytochrome P450
Cla023300	290.043	30.643	3.2426	5.2045e-48	2.5987e-46	1-aminocyclopropane-1-carboxylate oxidase 1 (AHRD V1 **-- ACCO1_MALDO); contains Interpro domain(s) IPR005123 Oxoglutarate and iron-dependent oxygenase
Cla018778	888.561	94.9903	3.2256	9.0554e-18	1.1502e-16	Glutamate receptor (AHRD V1 ***- B9IM39_POPTR); contains Interpro domain(s) IPR017103 Ionotropic glutamate-like receptor, plant
Cla012263	341.178	36.7071	3.2164	0.0015189	0.0041168	Aspartate racemase (AHRD V1 ***- E5YH62_9ENTR); contains Interpro domain(s) IPR004380 Aspartate racemase
Cla004898	2160.33	233.083	3.2123	3.1509e-06	1.347e-05	Zinc finger protein CONSTANS-LIKE 5 (AHRD V1 *--- COL5_ARATH); contains Interpro domain(s) IPR010402 CCT domain
Cla016373	128.519	13.9694	3.2016	2.4367e-24	4.5091e-23	Multidrug resistance protein mdtK (AHRD V1 **-- MDTK_ERWAM); contains Interpro domain(s) IPR002528 Multi antimicrobial extrusion protein MatE
Cla002767	73.4566	8.06127	3.1878	4.7379e-10	3.194e-09	Os01g0611000 protein (Fragment) (AHRD V1 ***- Q0JLB5_ORYSJ); contains Interpro domain(s) IPR006946 Protein of unknown function DUF642
Cla004217	10.1304	1.12433	3.1716	0.0027489	0.007055	Acidic chitinase (AHRD V1 **-- Q71HN4_FICAW); contains Interpro domain(s) IPR001223 Glycoside hydrolase, family 18, catalytic domain
Cla016083	15.32	1.71536	3.1588	0.0011913	0.0033088	Unknown Protein (AHRD V1)
Cla006657	2622.33	294.708	3.1535	8.1683e-16	9.1282e-15	UDP-glycosyltransferase 74 F1 (AHRD V1 ***- F4IS54_ARATH); contains Interpro domain(s) IPR002213 UDP-glucuronosyl/UDP-glucosyltransferase
Cla006387	185.381	21.0478	3.1387	3.6688e-05	0.0001337	Heavy metal-associated domain containing protein expressed (AHRD V1 *--* Q84TB9_ORYSJ); contains Interpro domain(s) IPR006121 Heavy metal transport/detoxification protein
Cla002624	62.1334	7.06468	3.1367	1.4927e-13	1.3991e-12	Molybdenum cofactor sulfurase (AHRD V1 *--- C0S2Y3_PARBP)
Cla017037	3618.11	411.396	3.1366	3.7052e-20	5.4423e-19	ATP binding / ATPase/ nucleoside-triphosphatase/ nucleotide binding protein (AHRD V1 **-* Q9LJJ5_ARATH); contains Interpro domain(s) IPR003959 ATPase, AAA-type, core
Cla019868	69.079	7.90221	3.1279	8.3897e-08	4.4197e-07	Kunitz trypsin inhibitor 1 (AHRD V1 **** Q8RXD5_ARATH); contains Interpro domain(s) IPR011065 Kunitz inhibitor ST1-like
Cla019108	22.2154	2.54738	3.1245	7.4041e-06	2.9996e-05	GDSL esterase/lipase (AHRD V1 ***- F4JZZ2_ARATH); contains Interpro domain(s) IPR001087 Lipase, GDSL
Cla002516	61.0502	7.0229	3.1199	3.3213e-13	3.0229e-12	Heat stress transcription factor (AHRD V1 ***- D4QAU8_CARPA); contains Interpro domain(s) IPR000232 Heat shock factor (HSF)-type, DNA-binding
Cla011385	58.782	6.77879	3.1163	1.9338e-08	1.0988e-07	Protein-tyrosine kinase 6 (AHRD V1 *-** PTK6_MOUSE); contains Interpro domain(s) IPR010632 Protein of unknown function DUF1221
Cla017664	306.573	35.3773	3.1153	8.5389e-20	1.2222e-18	Auxin response factor 21 (AHRD V1 *-*- D9HNU8_MAIZE); contains Interpro domain(s) IPR003340 Transcriptional factor B3
Cla018984	7118.22	821.825	3.1146	7.2826e-23	1.2461e-21	Aspartic proteinase nepenthesin-2 (AHRD V1 **-- B6TBA8_MAIZE); contains Interpro domain(s) IPR001461 Peptidase A1
Cla020591	21.7778	2.52007	3.1113	0.022717	0.046684	Serine carboxypeptidase-like 13 (AHRD V1 ***- A8MQG4_ARATH); contains Interpro domain(s) IPR001563 Peptidase S10, serine carboxypeptidase
Cla017095	20.1207	2.34414	3.1015	3.6875e-05	0.00013426	AT4G20050-like protein (Fragment) (AHRD V1 *-*- D6PQZ2_9BRAS); contains Interpro domain(s) IPR011050 Pectin lyase fold/virulence factor
Cla001623	3056.69	357.292	3.0968	0.00024223	0.00076548	Pathogenesis-related protein 1a (AHRD V1 ***- Q00MX6_MALDO); contains Interpro domain(s) IPR001283 Allergen V5/Tpx-1 related
Cla004250	876.532	102.537	3.0957	9.5493e-16	1.0611e-14	Zinc finger protein CONSTANS-LIKE 5 (AHRD V1 *--- COL5_ARATH); contains Interpro domain(s) IPR010402 CCT domain
Cla015950	3093.19	363.881	3.0876	4.1769e-61	3.1006e-59	Membrane transporter D1 (AHRD V1 **** GTR1_LEIDO); contains Interpro domain(s) IPR003663 Sugar/inositol transporter
Cla018770	1180.43	138.883	3.0874	1.0935e-100	2.809e-98	Unknown Protein (AHRD V1)
Cla020653	782.389	92.7046	3.0772	3.8788e-14	3.8207e-13	Hydroxycinnamoyl transferase (AHRD V1 **-* E8ZAP2_SOLSC); contains Interpro domain(s) IPR003480 Transferase
Cla005879	146.888	17.4188	3.076	2.8661e-05	0.00010602	Unknown Protein (AHRD V1)
Cla012103	556.747	66.3558	3.0687	1.4479e-11	1.1298e-10	Alpha-glucosidase-like (AHRD V1 ***- Q5NBJ1_ORYSJ); contains Interpro domain(s) IPR000322 Glycoside hydrolase, family 31
Cla007564	576.24	68.7335	3.0676	1.5862e-33	4.5472e-32	Cellulose synthase (AHRD V1 ***- B9IMB3_POPTR); contains Interpro domain(s) IPR005150 Cellulose synthase
Cla015424	190.706	22.8123	3.0635	3.7203e-15	3.9665e-14	Unknown Protein (AHRD V1)
Cla017745	57.7855	7.00201	3.0449	4.8709e-09	2.9542e-08	Late embryogenesis abundant protein-like (AHRD V1 **-- Q9LF88_ARATH); contains Interpro domain(s) IPR004238 Late embryogenesis abundant protein
Cla006748	869.47	105.696	3.0402	7.3269e-85	1.1822e-82	Cytochrome P450-like protein (AHRD V1 ***- Q8LCN8_ARATH); contains Interpro domain(s) IPR001128 Cytochrome P450
Cla018686	20615.8	2513.36	3.0361	1.3234e-31	3.482e-30	Dimethylaniline monooxygenase (AHRD V1 ***- C1GPZ2_PARBA); contains Interpro domain(s) IPR000960 Flavin-containing monooxygenase FMO
Cla023313	885.59	109.001	3.0223	8.5485e-85	1.3569e-82	Receptor-like protein kinase (AHRD V1 **** C6FF64_SOYBN); contains Interpro domain(s) IPR002290 Serine/threonine protein kinase
Cla013890	703.713	86.8275	3.0188	2.5753e-11	1.9578e-10	Receptor-like protein kinase At3g21340 (AHRD V1 *-** RLK6_ARATH); contains Interpro domain(s) IPR002290 Serine/threonine protein kinase
Cla006954	131.768	16.3049	3.0146	2.7243e-24	5.0175e-23	Fimbrin (AHRD V1 ***- FIMB_DICDI); contains Interpro domain(s) IPR018248 EF hand
Cla012599	4496.13	557.031	3.0129	1.7164e-69	1.6589e-67	Aminopeptidase (AHRD V1 **** E5GB92_CUCME); contains Interpro domain(s) IPR015568 Peptidase M1, puromycin-sensitive aminopeptidase
Cla014575	33.7694	4.22499	2.9987	0.0002215	0.00070624	ATP-dependent zinc metalloprotease FtsH 2 (AHRD V1 *--* FTSH2_RHOBA); contains Interpro domain(s) IPR003959 ATPase, AAA-type, core
Cla018440	442.567	55.5784	2.9933	1.1485e-57	7.7318e-56	Unknown Protein (AHRD V1)
Cla016169	50.8636	6.39411	2.9918	1.9073e-05	7.2471e-05	NAC domain protein IPR003441 (AHRD V1 ***- B9N2P7_POPTR); contains Interpro domain(s) IPR003441 No apical meristem (NAM) protein
Cla022563	2236.74	282.527	2.9849	1.4052e-40	5.3896e-39	EF hand family protein (AHRD V1 ***- B4G1S0_MAIZE); contains Interpro domain(s) IPR011992 EF-Hand type
Cla008460	107.362	13.5865	2.9822	2.7503e-08	1.5385e-07	Nodulin MtN21 family protein (AHRD V1 ***- D7MSI8_ARALL); contains Interpro domain(s) IPR000620 Protein of unknown function DUF6, transmembrane
Cla008502	2548.35	322.494	2.9822	6.9057e-12	5.5322e-11	LHC-related protein (AHRD V1 **-- D8SUY7_SELML)
Cla021683	14423	1835.73	2.9739	1.4988e-28	3.471e-27	Pyruvate phosphate dikinase (AHRD V1 **** Q84N32_SORBI); contains Interpro domain(s) IPR010121 Pyruvate, phosphate dikinase
Cla001322	48.0613	6.12178	2.9729	5.2617e-09	3.1773e-08	Receptor-like protein kinase (AHRD V1 **** C6ZRS0_SOYBN); contains Interpro domain(s) IPR002290 Serine/threonine protein kinase
Cla020913	742.433	94.8528	2.9685	4.5056e-76	5.299e-74	Receptor-like kinase (AHRD V1 **** Q9LL52_ORYSA); contains Interpro domain(s) IPR002290 Serine/threonine protein kinase
Cla004097	28.0986	3.59218	2.9676	1.0341e-06	4.7335e-06	5&apos-methylthioadenosine nucleosidase/ S-adenosylhomocysteine nucleosidase (AHRD V1 ***- F7QFT3_9BRAD); contains Interpro domain(s) IPR018017 Nucleoside phosphorylase, family 1
Cla003924	19.8388	2.53694	2.9672	5.0106e-05	0.00017841	B3 domain-containing protein At2g31420 (AHRD V1 *-*- Y2142_ARATH); contains Interpro domain(s) IPR005508 Protein of unknown function DUF313
Cla006727	7.85703	1.00704	2.9639	0.017412	0.036889	Carotenoid cleavage dioxygenase 7 (AHRD V1 ***- E1AVV3_CUCSA); contains Interpro domain(s) IPR004294 Carotenoid oxygenase
Cla017458	2188.14	282.227	2.9548	8.6462e-53	4.9647e-51	Remorin (AHRD V1 ***- E5GBY5_CUCME); contains Interpro domain(s) IPR005516 Remorin, C-terminal region
Cla014206	47.7289	6.21268	2.9416	1.9858e-10	1.3951e-09	Late embryogenesis abundant protein (AHRD V1 ***- Q3I3Y9_PICGL)
Cla022767	135.315	17.6524	2.9384	1.5176e-07	7.7319e-07	Transcription Factor (AHRD V1 **-- Q84LF9_ORYSA); contains Interpro domain(s) IPR011598 Helix-loop-helix DNA-binding
Cla018507	2182.59	285.545	2.9343	2.2774e-09	1.4292e-08	Unknown Protein (AHRD V1)
Cla017305	7.28491	0.958843	2.9255	0.023636	0.048334	Unknown Protein (AHRD V1)
Cla012804	131.707	17.3433	2.9249	2.5501e-07	1.2613e-06	Unknown Protein (AHRD V1)
Cla019441	242.277	31.9288	2.9237	2.5676e-37	8.5688e-36	G-type lectin S-receptor-like serine/threonine-protein kinase At4g27290 (AHRD V1 ***- Y4729_ARATH); contains Interpro domain(s) IPR001480 Curculin-like (mannose-binding) lectin
Cla021121	586.39	77.3211	2.9229	4.1654e-07	2.0084e-06	Homeobox leucine zipper protein (AHRD V1 ***- B8YIB0_MIRJA); contains Interpro domain(s) IPR001356 Homeobox
Cla008156	375.414	49.6672	2.9181	1.5638e-50	8.3644e-49	Unknown Protein (AHRD V1)
Cla018114	1403.32	187.32	2.9053	2.5812e-97	5.7265e-95	Clathrin light chain protein (AHRD V1 *-** O04209_ARATH); contains Interpro domain(s) IPR000996 Clathrin light chain
Cla013774	984.578	131.433	2.9052	1.9933e-09	1.2623e-08	Tyrosine-specific transport protein (AHRD V1 ***- F8KUV7_9CHLA); contains Interpro domain(s) IPR018227 Tryptophan/tyrosine permease
Cla012528	680.777	91.0869	2.9019	3.8831e-05	0.00014091	Cytochrome P450 (AHRD V1 ***- Q0PNH1_CAPCH); contains Interpro domain(s) IPR001128 Cytochrome P450
Cla005404	1450.2	195.053	2.8943	6.6378e-14	6.3963e-13	9-cis-epoxycarotenoid dioxygenase 1 (AHRD V1 ***- Q5SGD1_VITVI); contains Interpro domain(s) IPR004294 Carotenoid oxygenase
Cla012635	575.26	77.767	2.887	3.0143e-63	2.3825e-61	Receptor-like protein kinase (AHRD V1 **** Q9FN95_ARATH); contains Interpro domain(s) IPR002290 Serine/threonine protein kinase
Cla019162	98.7866	13.3688	2.8854	3.8509e-18	4.9921e-17	Alpha-N-acetylglucosaminidase family (AHRD V1 ***- D7M5V5_ARALL); contains Interpro domain(s) IPR007781 Alpha-N-acetylglucosaminidase
Cla010665	8280.21	1123.65	2.8815	1.9638e-55	1.2288e-53	1-aminocyclopropane-1-carboxylate oxidase 5 (AHRD V1 **-- ACCO5_ARATH); contains Interpro domain(s) IPR005123 Oxoglutarate and iron-dependent oxygenase
Cla004111	22.9886	3.12797	2.8776	1.985e-05	7.525e-05	Ring H2 finger protein (AHRD V1 *-*- D9ZHD8_HYPPE); contains Interpro domain(s) IPR018957 Zinc finger, C3HC4 RING-type
Cla023439	10.9541	1.49214	2.876	0.0065203	0.015342	AT1G76250-like protein (Fragment) (AHRD V1 *-*- D6PP03_9BRAS)
Cla020723	47.6002	6.50004	2.8724	3.3879e-08	1.8737e-07	Cytochrome P450 (AHRD V1 ***- B9NBP7_POPTR); contains Interpro domain(s) IPR001128 Cytochrome P450
Cla015169	236.978	32.3754	2.8718	0.0086642	0.019802	Unknown Protein (AHRD V1)
Cla010655	21.3423	2.93609	2.8618	0.0033386	0.0084167	Dynein light chain 1 cytoplasmic (AHRD V1 ***- Q7RN10_PLAYO); contains Interpro domain(s) IPR001372 Dynein light chain, type 1 and 2
Cla010724	764.03	105.159	2.8611	2.3047e-73	2.4587e-71	Membrane transporter D1 (AHRD V1 **** GTR1_LEIDO); contains Interpro domain(s) IPR003663 Sugar/inositol transporter
Cla018967	9.27646	1.27846	2.8592	0.011228	0.024973	MYB transcription factor (AHRD V1 **** Q94FU0_ARATH); contains Interpro domain(s) IPR015495 Myb transcription factor
Cla019534	178.842	24.6763	2.8575	2.2748e-14	2.2822e-13	Nodulin MtN21 family protein (AHRD V1 ***- D7LP41_ARALL); contains Interpro domain(s) IPR000620 Protein of unknown function DUF6, transmembrane
Cla000693	42.4364	5.90901	2.8443	9.097e-09	5.351e-08	Unknown Protein (AHRD V1)
Cla018162	1215.17	169.537	2.8415	4.5714e-24	8.3408e-23	Glutathione S-transferase (AHRD V1 ***- B4XRA3_GOSHI); contains Interpro domain(s) IPR004046 Glutathione S-transferase, C-terminal
Cla015243	7.70713	1.07613	2.8403	0.017777	0.037573	Susceptibility homeodomain transcription factor (Fragment) (AHRD V1 ***- Q8SAA7_ORYSA); contains Interpro domain(s) IPR007493 Protein of unknown function DUF538
Cla006642	13222.2	1847.67	2.8392	6.4306e-17	7.6833e-16	BCL-2-associated athanogene 6 (AHRD V1 *-*- O82345_ARATH); contains Interpro domain(s) IPR003103 Apoptosis regulator Bcl-2 protein, BAG
Cla019442	82.9822	11.5988	2.8388	2.3658e-15	2.5645e-14	Receptor kinase 5 (AHRD V1 **** Q948X2_BRACM); contains Interpro domain(s) IPR002290 Serine/threonine protein kinase
Cla006079	1101.74	154.152	2.8374	8.046e-86	1.3426e-83	Circadian clock coupling factor ZGT (AHRD V1 ***- Q94FM9_TOBAC)
Cla002367	196.894	27.7223	2.8283	6.4787e-13	5.7388e-12	Uncharacterized oxidoreductase Mb1385 (AHRD V1 **-- Y1385_MYCBO); contains Interpro domain(s) IPR002198 Short-chain dehydrogenase/reductase SDR
Cla006688	3929.56	553.276	2.8283	9.7865e-121	4.66e-118	Cytochrome P450 (AHRD V1 ***- B9I921_POPTR); contains Interpro domain(s) IPR001128 Cytochrome P450
Cla005453	107581	15356.7	2.8085	2.1307e-142	1.9808e-139	9-cis-epoxycarotenoid dioxygenase 1 (AHRD V1 ***- Q6YVJ0_ORYSJ); contains Interpro domain(s) IPR004294 Carotenoid oxygenase
Cla007586	280.564	40.0773	2.8075	2.2889e-05	8.6032e-05	Myb-related transcription factor (AHRD V1 **-* A7ULI0_DATME); contains Interpro domain(s) IPR015495 Myb transcription factor
Cla018647	304.411	43.7309	2.7993	7.9868e-07	3.7125e-06	Fiber expressed protein (AHRD V1 *-*- B6TWK6_MAIZE); contains Interpro domain(s) IPR008480 Protein of unknown function DUF761, plant
Cla002832	10.0111	1.44394	2.7935	0.0067491	0.015824	Unknown Protein (AHRD V1)
Cla013989	48.5445	7.03334	2.787	1.1245e-09	7.3205e-09	Zinc finger protein 7 (AHRD V1 ***- B6TUW1_MAIZE); contains Interpro domain(s) IPR007087 Zinc finger, C2H2-type
Cla010201	1758.18	256.438	2.7774	1.6981e-97	3.8548e-95	NAC domain protein (AHRD V1 ***- B2ZGR6_SOYBN); contains Interpro domain(s) IPR003441 No apical meristem (NAM) protein
Cla006590	28.1907	4.11815	2.7752	3.976e-06	1.6724e-05	Anthranilate synthase component I-1 (AHRD V1 ***- B4F8P4_MAIZE); contains Interpro domain(s) IPR005256 Anthranilate synthase component I
Cla021303	12.5442	1.83265	2.775	0.0021432	0.0056262	F-box family protein (AHRD V1 ***- B9GME8_POPTR); contains Interpro domain(s) IPR001810 Cyclin-like F-box
Cla015040	1354.08	198.583	2.7695	2.4246e-15	2.6268e-14	Unknown Protein (AHRD V1); contains Interpro domain(s) IPR006706 Extensin-like region
Cla001396	24.5572	3.61215	2.7652	2.9234e-05	0.00010801	Dirigent-like protein (AHRD V1 ***- Q9SDR1_THUPL); contains Interpro domain(s) IPR004265 Plant disease resistance response protein
Cla015367	16589.6	2441.83	2.7642	7.2447e-17	8.6191e-16	TPR domain protein (AHRD V1 *--- B6U810_MAIZE); contains Interpro domain(s) IPR011990 Tetratricopeptide-like helical
Cla020535	532.222	78.4501	2.7622	1.3456e-20	2.0317e-19	Nodulin family protein (AHRD V1 **-- D7MWD3_ARALL); contains Interpro domain(s) IPR010658 Nodulin-like
Cla003329	353.08	52.6242	2.7462	1.0217e-19	1.4581e-18	RING zinc finger protein-like (AHRD V1 **-* Q8LR65_ORYSJ); contains Interpro domain(s) IPR018957 Zinc finger, C3HC4 RING-type
Cla017496	38.5418	5.78128	2.737	0.001639	0.0044086	MYB transcription factor (AHRD V1 *-** C0HGB2_MAIZE); contains Interpro domain(s) IPR015495 Myb transcription factor
Cla023182	2325.26	348.79	2.737	1.519e-55	9.5355e-54	NAC domain protein IPR003441 (AHRD V1 ***- B9GU14_POPTR); contains Interpro domain(s) IPR003441 No apical meristem (NAM) protein
Cla011169	20.9778	3.1593	2.7312	7.2416e-05	0.00025085	Growth-regulating factor 5 (AHRD V1 *-*- Q8L8A6_ARATH); contains Interpro domain(s) IPR014977 WRC
Cla002931	23.9858	3.61307	2.7309	1.6709e-05	6.3924e-05	IQ-domain 12 (AHRD V1 ***- D7LXD7_ARALL); contains Interpro domain(s) IPR000048 IQ calmodulin-binding region
Cla006571	968.386	146.463	2.725	6.2495e-18	7.9848e-17	Solute carrier family 35 member E1 (AHRD V1 **-- B7ZTJ7_XENTR); contains Interpro domain(s) IPR004853 Protein of unknown function DUF250
Cla014721	2721.07	411.612	2.7248	2.3799e-39	8.6203e-38	GID1-like gibberellin receptor (AHRD V1 **-- A7MAQ4_HORVU); contains Interpro domain(s) IPR013094 Alpha/beta hydrolase fold-3
Cla016029	27.9793	4.24185	2.7216	4.6398e-06	1.9339e-05	UDP glycosyltransferase (AHRD V1 ***- C1JIE1_9SOLA); contains Interpro domain(s) IPR002213 UDP-glucuronosyl/UDP-glucosyltransferase
Cla003970	1317.85	199.891	2.7209	1.5538e-86	2.661e-84	Unknown Protein (AHRD V1)
Cla018138	11.8913	1.8222	2.7061	0.0033526	0.0084445	Laccase (AHRD V1 ***- B1PXG7_SOLLC); contains Interpro domain(s) IPR017761 Laccase
Cla000965	241.08	37.1703	2.6973	2.4901e-21	3.9268e-20	U-box domain-containing protein 10 (AHRD V1 *--- B3H660_ARATH); contains Interpro domain(s) IPR011989 Armadillo-like helical
Cla013732	73.0076	11.3434	2.6862	4.7365e-11	3.5254e-10	Ras-related protein Rab-18 (AHRD V1 ***- B6TSE5_MAIZE); contains Interpro domain(s) IPR013753 Ras
Cla023291	49.254	7.65662	2.6855	3.7934e-06	1.604e-05	Cytochrome P450 (AHRD V1 ***- A9ZT56_COPJA); contains Interpro domain(s) IPR001128 Cytochrome P450
Cla010033	31.4608	4.89153	2.6852	1.9042e-06	8.3905e-06	Fe-S metabolism associated SufE (AHRD V1 *-*- B8IUZ8_METNO); contains Interpro domain(s) IPR003808 Fe-S metabolism associated SufE
Cla020533	410.404	64.3183	2.6737	3.4054e-17	4.1474e-16	Nodulin family protein (AHRD V1 **-- D7MWD3_ARALL); contains Interpro domain(s) IPR010658 Nodulin-like
Cla014800	134.983	21.182	2.6719	2.9807e-05	0.00011005	Calcium-transporting ATPase 1 (AHRD V1 ***- Q7XBH9_CERRI); contains Interpro domain(s) IPR006408 ATPase, P-type, calcium-transporting, PMCA-type
Cla010615	10.4548	1.64627	2.6669	0.008592	0.019649	MtN21 nodulin protein-like (AHRD V1 ***- B6TBZ6_MAIZE); contains Interpro domain(s) IPR000620 Protein of unknown function DUF6, transmembrane
Cla006064	11.2078	1.774	2.6594	0.0046004	0.011217	Aluminum-activated malate transporter (AHRD V1 ***- B2LUQ7_SOYBN); contains Interpro domain(s) IPR006214 Uncharacterised protein family UPF0005
Cla006196	159.721	25.3379	2.6562	1.4944e-06	6.696e-06	Terminal flower 1 (Fragment) (AHRD V1 **-- E3TPY4_HELAN); contains Interpro domain(s) IPR008914 Phosphatidylethanolamine-binding protein PEBP
Cla006175	136.9	21.7193	2.6561	3.4611e-07	1.6846e-06	PAR-1a protein (AHRD V1 **-- Q43587_TOBAC); contains Interpro domain(s) IPR009489 PAR1
Cla020682	659.26	105.123	2.6488	5.4012e-07	2.5681e-06	Polcalcin Bet v 4 (AHRD V1 ***- POLC4_BETPN); contains Interpro domain(s) IPR011992 EF-Hand type
Cla023292	3219.56	514.971	2.6443	2.7299e-55	1.6973e-53	Cytochrome P450 (AHRD V1 ***- B9NEQ9_POPTR); contains Interpro domain(s) IPR001128 Cytochrome P450
Cla014694	2439.54	391.315	2.6402	2.9054e-58	1.9972e-56	Glutaredoxin (AHRD V1 ***- E9NZT8_PHAVU); contains Interpro domain(s) IPR011905 Glutaredoxin-like, plant II
Cla005121	175.457	28.4653	2.6238	1.3529e-14	1.3778e-13	High affinity nitrate transporter (AHRD V1 ***- Q0VH26_MAIZE); contains Interpro domain(s) IPR016605 Transporter, high affinity nitrate, Nar2
Cla020870	54.9066	8.96239	2.615	4.3835e-10	2.9612e-09	Cytochrome P450 (AHRD V1 ***- B9HDD3_POPTR); contains Interpro domain(s) IPR001128 Cytochrome P450
Cla019724	14.7175	2.40279	2.6148	0.0016588	0.0044582	FAD-binding domain-containing protein (AHRD V1 **-- D7MMH5_ARALL); contains Interpro domain(s) IPR006094 FAD linked oxidase, N-terminal
Cla021546	14.7175	2.40279	2.6148	0.0016588	0.0044582	Enoyl-CoA hydratase/isomerase family protein (AHRD V1 ***- D7MH17_ARALL); contains Interpro domain(s) IPR001753 Crotonase, core
Cla022307	32.1656	5.25934	2.6126	1.7198e-06	7.6395e-06	Unknown Protein (AHRD V1)
Cla000165	47.0177	7.69988	2.6103	1.1078e-08	6.4635e-08	Unknown Protein (AHRD V1); contains Interpro domain(s) IPR018467 CCT domain-like
Cla015204	10831.5	1774.02	2.6101	2.9678e-33	8.3729e-32	Hydrolase alpha/beta fold family protein (AHRD V1 ***- D7M5W5_ARALL); contains Interpro domain(s) IPR000073 Alpha/beta hydrolase fold-1
Cla016088	970.555	159.263	2.6074	1.1025e-12	9.5368e-12	Zinc-finger protein 1 (AHRD V1 ***- Q9XEU0_DATGL); contains Interpro domain(s) IPR007087 Zinc finger, C2H2-type
Cla005880	145.105	23.8884	2.6027	8.1403e-05	0.00027989	BZip transcription factor (AHRD V1 **** Q9AT29_PHAVU); contains Interpro domain(s) IPR011616 bZIP transcription factor, bZIP-1
Cla015970	12.5657	2.07273	2.5999	0.0034735	0.0087107	Cytochrome P450 allene oxide synthase (AHRD V1 **-- B9GP05_POPTR); contains Interpro domain(s) IPR001128 Cytochrome P450
Cla012819	1588.25	262.395	2.5976	1.1509e-85	1.9042e-83	Auxin response factor 9 (AHRD V1 ***- D7R605_SOLLC); contains Interpro domain(s) IPR010525 Auxin response factor
Cla022912	340.304	56.3609	2.5941	2.3145e-05	8.6819e-05	MtN21 nodulin protein-like (AHRD V1 ***- Q9FL41_ARATH); contains Interpro domain(s) IPR000620 Protein of unknown function DUF6, transmembrane
Cla006317	2220.5	370.046	2.5851	6.9489e-93	1.3171e-90	Unknown Protein (AHRD V1)
Cla007418	101.781	17.0292	2.5794	4.5134e-16	5.138e-15	Protein-tyrosine kinase 6 (AHRD V1 *-** PTK6_MOUSE); contains Interpro domain(s) IPR015783 ATMRK serine/threonine protein kinase-like
Cla010669	121.134	20.2744	2.5789	1.7233e-18	2.2841e-17	Myosin heavy chain-related protein (AHRD V1 *--- Q9SMQ3_ARATH)
Cla011542	17041.1	2859.25	2.5753	1.1688e-29	2.8382e-28	Amine oxidase (AHRD V1 **** B9RBR2_RICCO); contains Interpro domain(s) IPR000269 Copper amine oxidase
Cla020387	14.518	2.45099	2.5664	0.0019686	0.0052127	Glycolipid transfer protein domain-containing protein 1 (AHRD V1 ***- E5T3V6_TRISP); contains Interpro domain(s) IPR014830 Glycolipid transfer protein, GLTP
Cla008212	5773.84	976.668	2.5636	1.6739e-22	2.7883e-21	Catalytic/ protein phosphatase type 2C/ protein serine/threonine phosphatase (AHRD V1 *-** B6TPM6_MAIZE); contains Interpro domain(s) IPR015655 Protein phosphatase 2C
Cla018492	176.024	29.7796	2.5634	6.2978e-15	6.6139e-14	Calmodulin-binding protein (Fragment) (AHRD V1 ***- C0SV51_ARATH); contains Interpro domain(s) IPR012416 Calmodulin binding protein-like
Cla010486	84.7866	14.3559	2.5622	3.5451e-14	3.5114e-13	Ras-related protein Rab-18 (AHRD V1 *-*- C1BRC7_9MAXI); contains Interpro domain(s) IPR017231 Small GTPase, Tem1
Cla020839	8072.87	1370.03	2.5589	2.6174e-111	9.2907e-109	Gibberellin-regulated family protein (AHRD V1 *--- F4IQJ4_ARATH); contains Interpro domain(s) IPR003854 Gibberellin regulated protein
Cla008706	234.967	39.9492	2.5562	9.4686e-31	2.4007e-29	Xyloglucan endotransglucosylase/hydrolase 9 (AHRD V1 ***- C0IRI2_MALDO); contains Interpro domain(s) IPR016455 Xyloglucan endotransglucosylase/hydrolase
Cla006277	1706.52	291.884	2.5476	1.7978e-11	1.3884e-10	Unknown Protein (AHRD V1)
Cla006913	1150.45	197.032	2.5457	6.0259e-17	7.2086e-16	Cytokinin riboside 5&apos;-monophosphate phosphoribohydrolase LOG (AHRD V1 **-- LOG_ORYSJ); contains Interpro domain(s) IPR005269 Conserved hypothetical protein CHP00730
Cla020720	92.2047	15.9202	2.534	1.3157e-11	1.0299e-10	Cytochrome P450 (AHRD V1 ***- B9NBP7_POPTR); contains Interpro domain(s) IPR001128 Cytochrome P450
Cla021538	27.2685	4.72695	2.5283	6.9288e-05	0.00024087	1-aminocyclopropane-1-carboxylate oxidase-2 (AHRD V1 **-- F4IDQ0_ARATH); contains Interpro domain(s) IPR005123 Oxoglutarate and iron-dependent oxygenase
Cla015286	674.292	116.984	2.5271	1.8925e-17	2.3518e-16	Oxidoreductase/ transition metal ion binding protein (AHRD V1 ***- D7MW82_ARALL)
Cla018059	5299.57	920.25	2.5258	1.3727e-09	8.8503e-09	WRKY transcription factor 6 (AHRD V1 **** A7UGD3_SOLTU); contains Interpro domain(s) IPR003657 DNA-binding WRKY
Cla017036	1721.61	299.102	2.525	1.4094e-07	7.2089e-07	ATP binding / ATPase/ nucleoside-triphosphatase/ nucleotide binding protein (AHRD V1 **-* Q9LJJ5_ARATH); contains Interpro domain(s) IPR003959 ATPase, AAA-type, core
Cla014671	65.8734	11.4511	2.5242	1.4231e-09	9.1634e-09	Protein LURP-one-related 17 (AHRD V1 ***- LOR17_ARATH); contains Interpro domain(s) IPR007612 Protein of unknown function DUF567
Cla020073	48.8114	8.51504	2.5191	8.287e-09	4.8952e-08	LOB domain protein 1 (AHRD V1 ***- D7KHW8_ARALL); contains Interpro domain(s) IPR004883 Lateral organ boundaries, LOB
Cla007427	1351.33	236.056	2.5172	1.4932e-19	2.1079e-18	Nucleoredoxin (Fragment) (AHRD V1 **-- B4ZFY3_AMPCA); contains Interpro domain(s) IPR012335 Thioredoxin fold
Cla002905	62.1063	10.8687	2.5146	4.0748e-07	1.9681e-06	Ankyrin repeat domain-containing protein 50 (AHRD V1 **-- B6SWZ3_MAIZE); contains Interpro domain(s) IPR001360 Glycoside hydrolase, family 1
Cla004740	67.1271	11.7603	2.513	2.3791e-11	1.8143e-10	DNA polymerase (AHRD V1 **** B9MYH6_POPTR); contains Interpro domain(s) IPR013697 Region of unknown function DUF1744
Cla021120	2665.3	470.669	2.5015	2.6933e-92	5.0559e-90	SAUR-like auxin-responsive protein (AHRD V1 *-*- Q2V359_ARATH); contains Interpro domain(s) IPR003676 Auxin responsive SAUR protein
Cla007578	463.278	81.8606	2.5006	7.3782e-24	1.3276e-22	Ethylene-responsive transcription factor (AHRD V1 **** F2Y9E9_COFAR); contains Interpro domain(s) IPR001471 Pathogenesis-related transcriptional factor and ERF, DNA-binding
Cla012677	652.796	115.505	2.4987	3.7226e-55	2.2999e-53	Unknown Protein (AHRD V1)
Cla006692	32.2926	5.71713	2.4978	0.022334	0.04598	MYC2 transcription factor (Fragment) (AHRD V1 *--- B6DQ59_CUCSA); contains Interpro domain(s) IPR011598 Helix-loop-helix DNA-binding
Cla022656	255.49	45.2712	2.4966	0.00072663	0.0020994	Branched-chain-amino-acid aminotransferase (AHRD V1 **** C6TLT9_SOYBN); contains Interpro domain(s) IPR005786 Branched-chain amino acid aminotransferase II
Cla006286	705.91	125.263	2.4945	7.0042e-22	1.131e-20	Transcription factor jumonji (JmjC) domain-containing protein (AHRD V1 **-- Q9LT40_ARATH); contains Interpro domain(s) IPR003347 Transcription factor jumonji/aspartyl beta-hydroxylase
Cla010602	509.26	90.49	2.4926	6.7584e-49	3.445e-47	Unknown Protein (AHRD V1)
Cla002572	6574.99	1169.63	2.4909	3.7934e-104	1.058e-101	BTB/POZ domain-containing protein (AHRD V1 ***- D2KTV8_LOTJA); contains Interpro domain(s) IPR000197 Zinc finger, TAZ-type
Cla006442	88.1923	15.7412	2.4861	4.6501e-05	0.00016645	Nucleobase ascorbate transporter (AHRD V1 **-- B9HN10_POPTR); contains Interpro domain(s) IPR006043 Xanthine/uracil/vitamin C permease
Cla006143	12.3022	2.20046	2.483	0.0041117	0.010153	DUF21 and CBS domain-containing protein (AHRD V1 *--- F2PY44_TRIEC); contains Interpro domain(s) IPR002550 Protein of unknown function DUF21
Cla008302	15.1731	2.7224	2.4786	0.0019783	0.0052352	Glycosyltransferase-like protein (AHRD V1 **-- D8RX86_SELML); contains Interpro domain(s) IPR006740 Protein of unknown function DUF604
Cla015969	1704.17	306.572	2.4748	2.6484e-80	3.8299e-78	Allene oxide synthase (AHRD V1 **-- Q8H1X6_SOLTU); contains Interpro domain(s) IPR001128 Cytochrome P450
Cla021338	1920.46	347.832	2.465	6.6453e-83	1.0057e-80	Glutathione S-transferase (AHRD V1 ***- D8UY87_GLYSO); contains Interpro domain(s) IPR004046 Glutathione S-transferase, C-terminal
Cla011629	17.7173	3.23481	2.4534	0.00056936	0.0016794	Amino acid permease (AHRD V1 ***- B9NHU6_POPTR); contains Interpro domain(s) IPR013057 Amino acid transporter, transmembrane
Cla001435	1546.21	282.815	2.4508	1.6857e-35	5.2655e-34	Alcohol dehydrogenase zinc-binding domain protein (AHRD V1 **-* A3QG31_SHELP); contains Interpro domain(s) IPR002085 Alcohol dehydrogenase superfamily, zinc-containing
Cla018303	11.3304	2.07273	2.4506	0.0090442	0.020591	Phenylalanine ammonia-lyase (AHRD V1 ***- B6S390_ROBPS); contains Interpro domain(s) IPR005922 Phenylalanine ammonia-lyase
Cla010663	82.9721	15.2705	2.4419	3.9709e-06	1.6715e-05	Unknown Protein (AHRD V1)
Cla003808	3269.55	603.141	2.4385	6.8397e-75	7.6742e-73	Unknown Protein (AHRD V1)
Cla019897	66.02	12.1868	2.4376	0.0011556	0.0032174	Lipoxygenase (AHRD V1 ***- Q93YI8_CORAV); contains Interpro domain(s) IPR013819 Lipoxygenase, C-terminal IPR000907 Lipoxygenase
Cla019803	367.993	68.1013	2.4339	1.1157e-20	1.696e-19	Pathogenesis-related protein 4B (Fragment) (AHRD V1 **-- Q6LBM4_TOBAC); contains Interpro domain(s) IPR001153 Barwin
Cla009648	15.1123	2.80835	2.4279	0.0019681	0.005212	NAC domain protein IPR003441 (AHRD V1 ***- B9H2Q1_POPTR); contains Interpro domain(s) IPR003441 No apical meristem (NAM) protein
Cla006063	75.2276	14.0298	2.4228	5.8742e-12	4.735e-11	Embryo-abundant protein (Fragment) (AHRD V1 **-- Q3I3X0_PICAB); contains Interpro domain(s) IPR002902 Protein of unknown function DUF26
Cla021954	814.868	152.088	2.4217	9.6817e-07	4.4527e-06	Glutamate receptor (AHRD V1 ***- B9RNQ8_RICCO); contains Interpro domain(s) IPR015683 Glutamate receptor-related IPR017103 Ionotropic glutamate-like receptor, plant
Cla010825	257.682	48.1523	2.4199	5.0677e-17	6.0921e-16	Hydroxycinnamoyl CoA quinate transferase (AHRD V1 **-* Q70G32_SOLLC); contains Interpro domain(s) IPR003480 Transferase
Cla010118	318.676	59.595	2.4188	2.1951e-08	1.2393e-07	IAA-amino acid hydrolase (AHRD V1 **-* D5FTH2_POPTO); contains Interpro domain(s) IPR010168 Peptidase M20D, amidohydrolase
Cla020512	11598.5	2180.55	2.4112	1.2023e-22	2.0218e-21	Proline transporter (AHRD V1 ***- B9HL46_POPTR); contains Interpro domain(s) IPR013057 Amino acid transporter, transmembrane
Cla010881	4091.61	771.277	2.4073	2.006e-93	3.8776e-91	NAC domain protein IPR003441 (AHRD V1 ***- B9GZC3_POPTR); contains Interpro domain(s) IPR003441 No apical meristem (NAM) protein
Cla011761	1321.41	249.664	2.404	8.93e-72	9.0332e-70	NAC domain protein IPR003441 (AHRD V1 ***- B9HZY3_POPTR); contains Interpro domain(s) IPR003441 No apical meristem (NAM) protein
Cla010601	61.1143	11.5844	2.3993	1.1578e-08	6.7396e-08	Esterase/lipase/thioesterase family protein (AHRD V1 **-- F1VYL4_9BURK); contains Interpro domain(s) IPR002018 Carboxylesterase, type B
Cla017901	32.7304	6.20774	2.3985	6.7568e-06	2.7591e-05	Membrane protein (AHRD V1 **** A6MD08_9ORYZ); contains Interpro domain(s) IPR002610 Peptidase S54, rhomboid
Cla008507	544.966	103.391	2.3981	1.4178e-09	9.1322e-09	Geranylgeranyl pyrophosphate synthase (AHRD V1 ***- Q8LSC5_9ROSI); contains Interpro domain(s) IPR000092 Polyprenyl synthetase
Cla004909	264.689	50.3629	2.3939	9.5247e-15	9.8595e-14	Bidirectional sugar transporter SWEET4 (AHRD V1 ***- SWET4_ORYSJ); contains Interpro domain(s) IPR018179 RAG1-activating protein 1 homologue IPR004316 RAG1-activating protein-1-related
Cla002204	38.1545	7.27342	2.3911	4.5937e-05	0.00016464	U-box domain-containing protein (AHRD V1 ***- D7MID4_ARALL); contains Interpro domain(s) IPR003613 U box domain
Cla001434	2522.96	480.987	2.391	1.8299e-26	3.7965e-25	Oxidoreductase zinc-binding dehydrogenase family protein (AHRD V1 **-* F3MJY2_9BACL); contains Interpro domain(s) IPR002085 Alcohol dehydrogenase superfamily, zinc-containing
Cla003403	6890.45	1319.79	2.3843	2.1675e-97	4.864e-95	1-aminocyclopropane-1-carboxylate oxidase (AHRD V1 **-- B6SUN2_MAIZE); contains Interpro domain(s) IPR005123 Oxoglutarate and iron-dependent oxygenase
Cla011414	848.66	163.206	2.3785	2.163e-15	2.3539e-14	Heavy-metal-associated domain-containing protein (AHRD V1 *--* O03982_ARATH); contains Interpro domain(s) IPR006121 Heavy metal transport/detoxification protein
Cla004568	13.0479	2.50963	2.3783	0.0040021	0.0099066	class IV heat shock protein (AHRD V1 ***- B6T3F5_MAIZE); contains Interpro domain(s) IPR002068 Heat shock protein Hsp20
Cla019418	803.906	154.718	2.3774	5.0358e-18	6.4722e-17	Receptor-like kinase (AHRD V1 **** P93068_BRAOL); contains Interpro domain(s) IPR002290 Serine/threonine protein kinase
Cla016054	177.34	34.18	2.3753	5.3732e-23	9.2998e-22	UDP-glucosyltransferase 1 (AHRD V1 ***- C6ZRH7_CAPAN); contains Interpro domain(s) IPR002213 UDP-glucuronosyl/UDP-glucosyltransferase
Cla011590	144.573	27.8764	2.3747	3.0616e-11	2.314e-10	Matrix metalloproteinase (AHRD V1 **-* D7LBU9_ARALL); contains Interpro domain(s) IPR001818 Peptidase M10A and M12B, matrixin and adamalysin
Cla015453	1785.81	344.845	2.3726	5.8366e-09	3.5071e-08	Homeobox-leucine zipper protein ATHB-14 (AHRD V1 ***- ATB14_ARATH); contains Interpro domain(s) IPR002913 Lipid-binding START
Cla020600	57.4196	11.1251	2.3677	2.1266e-09	1.3397e-08	Unknown Protein (AHRD V1)
Cla007521	1148.17	222.562	2.3671	0.0048216	0.011696	Homocysteine s-methyltransferase (AHRD V1 **** B9HUS6_POPTR); contains Interpro domain(s) IPR003726 Homocysteine S-methyltransferase
Cla021632	272.238	52.7847	2.3667	1.3766e-30	3.4679e-29	Heat shock protein 1 (AHRD V1 ***- B6SXY0_MAIZE); contains Interpro domain(s) IPR013126 Heat shock protein 70
Cla013168	166.798	32.4498	2.3618	4.8289e-17	5.8194e-16	Unknown Protein (AHRD V1)
Cla019247	596.561	116.217	2.3598	3.2986e-06	1.4052e-05	Peptide methionine sulfoxide reductase MsrA (AHRD V1 ***- D9PWB9_METTM); contains Interpro domain(s) IPR002569 Methionine sulphoxide reductase A
Cla022242	487.028	95.0652	2.357	0.0015021	0.0040757	Cation transport regulator-like protein 2 (AHRD V1 ***- E6ZHP2_DICLA); contains Interpro domain(s) IPR006840 ChaC-like protein
Cla022857	52.3649	10.2473	2.3534	1.4107e-08	8.1338e-08	Xyloglucan endotransglucosylase/hydrolase 8 (AHRD V1 ***- C0IRI1_MALDO); contains Interpro domain(s) IPR016455 Xyloglucan endotransglucosylase/hydrolase
Cla001970	24.6092	4.86422	2.3389	0.00013621	0.00044874	Unknown Protein (AHRD V1)
Cla017068	94.7047	18.7332	2.3378	4.6144e-06	1.9245e-05	Alpha-dioxygenase (AHRD V1 **-- Q5GQ66_PEA); contains Interpro domain(s) IPR002007 Haem peroxidase, animal
Cla023205	909.618	180.176	2.3359	3.659e-59	2.5882e-57	Unknown Protein (AHRD V1); contains Interpro domain(s) IPR005134 Uncharacterised protein family UPF0114
Cla021540	48.4666	9.60803	2.3347	4.5774e-08	2.492e-07	1-aminocyclopropane-1-carboxylate oxidase-2 (AHRD V1 **-- F4IDQ0_ARATH); contains Interpro domain(s) IPR005123 Oxoglutarate and iron-dependent oxygenase
Cla003226	172.332	34.1983	2.3332	7.6829e-22	1.2376e-20	Mitochondrial phosphate carrier protein (AHRD V1 ***- B9GFH9_POPTR); contains Interpro domain(s) IPR001993 Mitochondrial substrate carrier
Cla014249	48.7536	9.68665	2.3314	6.4933e-08	3.4618e-07	Peroxidase (AHRD V1 ***- Q0ZA68_9ROSI); contains Interpro domain(s) IPR002016 Haem peroxidase, plant/fungal/bacterial
Cla007324	13.9266	2.7706	2.3296	0.0042946	0.010552	U-box domain-containing protein 24 (AHRD V1 ***- D7LAS1_ARALL); contains Interpro domain(s) IPR003613 U box domain
Cla015034	299.815	59.749	2.3271	5.5012e-32	1.4632e-30	Pathogenesis-related protein (AHRD V1 ***- A8MS14_ARATH)
Cla007078	585.504	117.737	2.3141	1.5409e-08	8.8506e-08	Cytochrome P450 (AHRD V1 ***- B9I724_POPTR); contains Interpro domain(s) IPR001128 Cytochrome P450
Cla018399	29.6205	6.00541	2.3023	2.2483e-05	8.4572e-05	Unknown Protein (AHRD V1)
Cla015616	49.6747	10.0818	2.3008	7.7411e-08	4.0968e-07	Unknown Protein (AHRD V1)
Cla012921	2236.51	453.976	2.3006	1.5661e-76	1.8874e-74	Isochorismatase hydrolase (AHRD V1 ***- B6TNR9_MAIZE); contains Interpro domain(s) IPR000868 Isochorismatase-like
Cla010042	458.809	93.3854	2.2966	2.852e-40	1.0728e-38	Leucine-rich repeat family protein (AHRD V1 ***- D7KPE5_ARALL); contains Interpro domain(s) IPR001611 Leucine-rich repeat
Cla000885	16.1281	3.28301	2.2965	0.0017384	0.004651	DS synthase (AHRD V1 ***- F4YF84_PANQU); contains Interpro domain(s) IPR018333 Squalene cyclase
Cla011745	53.2699	10.896	2.2895	0.00049739	0.0014841	Wound-induced protein (AHRD V1 ***- B5M1W4_RHEAU)
Cla021610	24.6669	5.0779	2.2803	0.00010005	0.00033853	Non-specific lipid-transfer protein (AHRD V1 *-*- B9SFI6_RICCO); contains Interpro domain(s) IPR003612 Plant lipid transfer protein/seed storage/trypsin-alpha amylase inhibitor
Cla018614	2061.85	425.109	2.278	5.386e-44	2.2909e-42	Glutathione S-transferase (AHRD V1 ***- Q9FUT0_ARATH); contains Interpro domain(s) IPR004046 Glutathione S-transferase, C-terminal
Cla012128	10262.5	2118.8	2.2761	5.1449e-54	3.0163e-52	Unknown Protein (AHRD V1)
Cla004220	1429.69	295.639	2.2738	2.6738e-39	9.6488e-38	Multidrug resistance protein ABC transporter family (AHRD V1 **-- B9GX56_POPTR); contains Interpro domain(s) IPR001140 ABC transporter, transmembrane region
Cla019295	136.035	28.172	2.2716	1.3305e-17	1.6715e-16	Hydroxycinnamoyl-CoA shikimate/quinate hydroxycinnamoyl transferase (AHRD V1 **-* D1GJ94_COFAR); contains Interpro domain(s) IPR003480 Transferase
Cla016764	1294.15	271.197	2.2546	6.7034e-46	3.0721e-44	Heat stress transcription factor A3 (AHRD V1 *-*- D1M7W9_SOLLC); contains Interpro domain(s) IPR000232 Heat shock factor (HSF)-type, DNA-binding
Cla011460	2959.38	620.29	2.2543	4.7212e-56	3.022e-54	2-succinylbenzoate-CoA ligase (AHRD V1 ***- F2RRT1_TRIT1); contains Interpro domain(s) IPR000873 AMP-dependent synthetase and ligase
Cla018215	47.882	10.0376	2.2541	2.1609e-07	1.0779e-06	Unknown Protein (AHRD V1)
Cla008118	18.3185	3.84673	2.2516	0.006454	0.015208	EPIDERMAL PATTERNING FACTOR-like protein 6 (AHRD V1 *-*- EPFL6_ARATH)
Cla022285	52.1559	10.966	2.2498	4.6989e-08	2.5525e-07	Gibberellin 3-beta-hydroxylase (Fragment) (AHRD V1 ***- D9ZZU8_9FABA); contains Interpro domain(s) IPR005123 Oxoglutarate and iron-dependent oxygenase
Cla011891	130.666	27.4797	2.2494	1.0199e-16	1.2009e-15	LL-diaminopimelate aminotransferase (AHRD V1 *-*- A8IW39_CHLRE); contains Interpro domain(s) IPR004839 Aminotransferase, class I and II
Cla002957	495.709	104.371	2.2478	1.3785e-40	5.2976e-39	Ubiquitin-conjugating enzyme E2 D4 (AHRD V1 *-*- C1BWP7_ESOLU); contains Interpro domain(s) IPR000608 Ubiquitin-conjugating enzyme, E2
Cla018120	230.7	48.7043	2.2439	1.3707e-25	2.7167e-24	Hydroxycinnamoyl transferase (AHRD V1 **-* F1AH94_SALMI); contains Interpro domain(s) IPR003480 Transferase
Cla006705	15.1829	3.2075	2.2429	0.0035934	0.008986	Dof zinc finger protein 2 (AHRD V1 *-*- A5HWF1_HORVD); contains Interpro domain(s) IPR003851 Zinc finger, Dof-type
Cla014681	184.936	39.1579	2.2397	9.4705e-07	4.3607e-06	Potassium transporter (AHRD V1 ***- A9SMZ3_PHYPA); contains Interpro domain(s) IPR018519 Potassium uptake protein, kup IPR003855 K+ potassium transporter
Cla019699	1927.8	410.615	2.2311	0.008757	0.019996	Ethylene-responsive transcription factor 4 (AHRD V1 *-** B6T615_MAIZE); contains Interpro domain(s) IPR001471 Pathogenesis-related transcriptional factor and ERF, DNA-binding
Cla005124	24.9607	5.32843	2.2279	0.0001201	0.00040007	Cytochrome P450 (AHRD V1 ***- B9IGU2_POPTR); contains Interpro domain(s) IPR001128 Cytochrome P450
Cla009629	2461.63	525.968	2.2266	5.0287e-47	2.4241e-45	Squamosa promoter binding-like protein (AHRD V1 *-*- Q0PY35_SOLLC); contains Interpro domain(s) IPR004333 Transcription factor, SBP-box
Cla003652	938.654	200.611	2.2262	9.3444e-25	1.7643e-23	NBS/LRR resistance protein-like protein (Fragment) (AHRD V1 ***- Q945Z3_THECC); contains Interpro domain(s) IPR002182 NB-ARC
Cla014562	56.7709	12.1649	2.2224	2.0129e-08	1.1404e-07	Beta-galactosidase (AHRD V1 ***- Q5I190_PRUPE); contains Interpro domain(s) IPR001944 Glycoside hydrolase, family 35
Cla016574	1508.03	323.195	2.2222	0.0035134	0.0088028	Glucose-1-phosphate adenylyltransferase (AHRD V1 **** O22658_CITLA); contains Interpro domain(s) IPR011831 Glucose-1-phosphate adenylyltransferase IPR005836 ADP-glucose pyrophosphorylase, conserved site
Cla017433	44.622	9.57431	2.2205	0.0015034	0.0040783	Nodulin MtN21 family protein (Fragment) (AHRD V1 *-*- C0KY45_9BRAS); contains Interpro domain(s) IPR000620 Protein of unknown function DUF6, transmembrane
Cla009603	1266.71	273.032	2.2139	3.2704e-61	2.4463e-59	Epoxide hydrolase (AHRD V1 ***- Q9ZP87_TOBAC); contains Interpro domain(s) IPR000073 Alpha/beta hydrolase fold-1
Cla002600	147.074	31.7987	2.2095	7.0915e-18	9.0312e-17	AtIII18x5-like protein (Fragment) (AHRD V1 *-*- D9YU68_ARAHA)
Cla000225	1604.22	349.386	2.199	2.3784e-23	4.2137e-22	Cytochrome P450 (AHRD V1 ***- B9I3I6_POPTR); contains Interpro domain(s) IPR001128 Cytochrome P450
Cla015437	95.7066	20.851	2.1985	8.5647e-06	3.4405e-05	Receptor-like kinase (AHRD V1 **** Q8LJZ0_SORBI); contains Interpro domain(s) IPR002290 Serine/threonine protein kinase
Cla008403	11.1359	2.4301	2.1961	0.015121	0.032569	Syntaxin-1A (AHRD V1 ***- F1L8P1_ASCSU); contains Interpro domain(s) IPR010989 t-SNARE
Cla019578	87.4471	19.0914	2.1955	8.815e-07	4.0742e-06	9-cis-epoxycarotenoid dioxygenase 2 (AHRD V1 ***- Q1G7I4_CITSI); contains Interpro domain(s) IPR004294 Carotenoid oxygenase
Cla018543	19.8194	4.32781	2.1952	0.00066252	0.0019291	Universal stress protein family protein (AHRD V1 **** D7KWY1_ARALL); contains Interpro domain(s) IPR006016 UspA
Cla018516	28.7709	6.29772	2.1917	6.0732e-05	0.00021279	CYCLOIDEA-like group 1B protein (Fragment) (AHRD V1 *-*- Q6VM69_9FABA); contains Interpro domain(s) IPR005333 Transcription factor, TCP
Cla007712	28.9431	6.34189	2.1902	5.8542e-05	0.0002056	Tic20-IV (AHRD V1 ***- E0Y424_ARATH); contains Interpro domain(s) IPR019109 Chloroplast protein import component , Ti20-like
Cla007846	270.578	59.4196	2.187	2.0907e-06	9.1559e-06	Myb-like transcription factor 1 (AHRD V1 **-* Q8H271_GOSHI); contains Interpro domain(s) IPR015495 Myb transcription factor
Cla009900	489.906	107.603	2.1868	1.6227e-39	5.9106e-38	Vacuolar sorting receptor 6 (AHRD V1 ***- F4I7T2_ARATH); contains Interpro domain(s) IPR003137 Protease-associated PA
Cla017829	2219.21	490.531	2.1776	0.00088676	0.0025214	Peroxidase (AHRD V1 ***- C1KA92_POPTR); contains Interpro domain(s) IPR002016 Haem peroxidase, plant/fungal/bacterial
Cla018923	1316.03	291.258	2.1758	8.6374e-35	2.6348e-33	C2 domain-containing protein (AHRD V1 ***- D7KD31_ARALL); contains Interpro domain(s) IPR018029 C2 membrane targeting protein
Cla010119	15.5336	3.44758	2.1717	0.0036481	0.0091112	Zinc finger protein (AHRD V1 *-*- B6UHX4_MAIZE); contains Interpro domain(s) IPR007087 Zinc finger, C2H2-type
Cla014629	592.078	131.753	2.168	6.6552e-43	2.7296e-41	Hydroxyproline-rich glycoprotein family protein (AHRD V1 ***- D7MRR7_ARALL)
Cla017486	361.307	80.5462	2.1653	4.3592e-14	4.2659e-13	ABC transporter G family member 42 (AHRD V1 ***- F4JJF4_ARATH)
Cla016800	11.1367	2.48874	2.1618	0.017111	0.036342	Multidrug resistance protein mdtK (AHRD V1 **-- MDTK_ERWAM); contains Interpro domain(s) IPR002528 Multi antimicrobial extrusion protein MatE
Cla007345	10.9474	2.45099	2.1592	0.015593	0.033427	Heat stress transcription factor (AHRD V1 ***- D4QAU8_CARPA); contains Interpro domain(s) IPR000232 Heat shock factor (HSF)-type, DNA-binding
Cla005373	1047.56	234.606	2.1587	1.7679e-34	5.2774e-33	UNE1-like protein (AHRD V1 **-- E5GC28_CUCME); contains Interpro domain(s) IPR006943 Protein of unknown function DUF641, plant
Cla007535	358.783	80.4669	2.1566	4.552e-32	1.2157e-30	Sulfate adenylyltransferase (AHRD V1 **-* Q43183_SOLTU); contains Interpro domain(s) IPR002650 ATP-sulfurylase
Cla011530	256.57	57.5734	2.1559	9.5706e-26	1.9105e-24	AT hook motif DNA-binding family protein (AHRD V1 **** O49658_ARATH); contains Interpro domain(s) IPR005175 Protein of unknown function DUF296
Cla005574	24294.3	5461.46	2.1533	9.5558e-10	6.2729e-09	Cysteine proteinase inhibitor (AHRD V1 **** Q30KW6_ZEAMP); contains Interpro domain(s) IPR000010 Proteinase inhibitor I25, cystatin
Cla002091	2351.81	529.912	2.1499	2.8522e-69	2.7162e-67	Short-chain dehydrogenase/reductase SDR (AHRD V1 **-- B8D5N9_DESK1); contains Interpro domain(s) IPR002198 Short-chain dehydrogenase/reductase SDR
Cla015359	146.654	33.0672	2.1489	2.2533e-06	9.8062e-06	Blue copper protein (Fragment) (AHRD V1 *--- O82576_MAIZE); contains Interpro domain(s) IPR003245 Plastocyanin-like
Cla014315	1167.87	264.017	2.1452	5.7344e-16	6.4788e-15	Aspartyl protease-like protein (AHRD V1 **-- Q8VYV9_ARATH); contains Interpro domain(s) IPR001461 Peptidase A1
Cla018013	23.9472	5.41841	2.1439	0.0008232	0.0023541	PEBP family protein (AHRD V1 **-- B3QSF2_CHLT3); contains Interpro domain(s) IPR005247 YbhB and YbcL
Cla013176	9.67053	2.19002	2.1427	0.024247	0.049387	Unknown Protein (AHRD V1)
Cla004194	81.2365	18.4363	2.1396	1.3429e-09	8.6612e-09	Unknown Protein (AHRD V1)
Cla004921	242.21	55.0675	2.137	9.9715e-05	0.00033751	Acidic chitinase (AHRD V1 ***- Q9S7G9_SOYBN); contains Interpro domain(s) IPR001579 Glycoside hydrolase, chitinase active site
Cla016262	704.717	160.319	2.1361	4.2873e-46	1.9976e-44	O-acyltransferase (WSD1-like) family protein (AHRD V1 **** Q9M3B3_ARATH); contains Interpro domain(s) IPR004255 Uncharacterised protein family UPF0089
Cla011284	745.902	169.741	2.1356	1.6437e-15	1.8089e-14	Cytochrome P450 (AHRD V1 ***- B9NB94_POPTR); contains Interpro domain(s) IPR001128 Cytochrome P450
Cla009928	443.781	101.544	2.1277	6.3048e-07	2.9732e-06	Sigma factor binding protein 1 (AHRD V1 ***- D1MWZ4_CITLA); contains Interpro domain(s) IPR008889 VQ
Cla022668	40207.7	9200.94	2.1276	5.3866e-86	9.0657e-84	Legumain/vacuolar processing enzyme (AHRD V1 **-- E3PQU2_9MAGN); contains Interpro domain(s) IPR001096 Peptidase C13, legumain
Cla006636	114.534	26.2252	2.1267	9.3768e-14	8.9342e-13	Late embryogenesis abundant hydroxyproline-rich glycoprotein (AHRD V1 **-- O82354_ARATH); contains Interpro domain(s) IPR010847 Harpin-induced 1
Cla006384	102.689	23.5197	2.1263	9.9755e-13	8.6788e-12	Receptor-like kinase (AHRD V1 **** A7VM18_MARPO); contains Interpro domain(s) IPR002290 Serine/threonine protein kinase
Cla022834	1060.46	243.551	2.1224	4.2835e-12	3.5005e-11	Choline dehydrogenase (AHRD V1 ***- A0QXW0_MYCS2); contains Interpro domain(s) IPR012132 Glucose-methanol-choline oxidoreductase
Cla018501	170.105	39.1844	2.1181	3.2024e-16	3.6798e-15	MYB transcription factor (AHRD V1 *-** B4FU27_MAIZE); contains Interpro domain(s) IPR015495 Myb transcription factor
Cla010875	286.944	66.1288	2.1174	1.8374e-27	4.0486e-26	Bcl-2-associated athanogene-like protein (AHRD V1 ***- D1MIX4_VITVI); contains Interpro domain(s) IPR003103 Apoptosis regulator Bcl-2 protein, BAG
Cla010058	466.001	107.429	2.1169	1.606e-36	5.1995e-35	Lipase (AHRD V1 ***- B6UAB9_MAIZE)
Cla005668	5679.28	1323.48	2.1014	1.0385e-76	1.2832e-74	Hypothetical YFW family protein 5 (AHRD V1 *--- Q5AP84_CANAL); contains Interpro domain(s) IPR009836 Protein of unknown function DUF1399
Cla021358	1124.46	262.32	2.0998	7.0987e-24	1.2809e-22	Multidrug resistance protein ABC transporter family (AHRD V1 **-- B9IB53_POPTR); contains Interpro domain(s) IPR001140 ABC transporter, transmembrane region
Cla014160	1874.3	439.137	2.0936	8.7946e-17	1.0412e-15	Mediator of aba-regulated dormancy 1 (AHRD V1 *--- D7LTE7_ARALL); contains Interpro domain(s) IPR007650 Protein of unknown function DUF581
Cla001836	253.806	59.5745	2.091	1.2738e-19	1.806e-18	Receptor protein kinase-like protein (AHRD V1 **** C6ZS08_SOYBN); contains Interpro domain(s) IPR002290 Serine/threonine protein kinase
Cla007644	7820.8	1837.5	2.0896	1.06e-45	4.8124e-44	Ammonium transporter (AHRD V1 ***- B9HSW3_POPTR); contains Interpro domain(s) IPR001905 Ammonium transporter
Cla013633	265.599	62.425	2.0891	1.0074e-08	5.9009e-08	Ss18 protein (Fragment) (AHRD V1 *--- Q6P1I1_MOUSE); contains Interpro domain(s) IPR007726 SSXT
Cla000901	585.346	138.081	2.0838	1.6003e-40	6.1021e-39	Histidine phosphotransfer protein (AHRD V1 ***- B9GGM6_POPTR); contains Interpro domain(s) IPR008207 Signal transduction histidine kinase, phosphotransfer (Hpt) region
Cla018613	4417.33	1042.8	2.0827	4.722e-24	8.5996e-23	Glutathione S-transferase (AHRD V1 ***- Q9FUT0_ARATH); contains Interpro domain(s) IPR004046 Glutathione S-transferase, C-terminal
Cla018475	3181.58	751.389	2.0821	0.0047923	0.011628	Alpha/beta fold family hydrolase (AHRD V1 *--- F8C8P0_MYXFU)
Cla003169	22.395	5.30754	2.0771	0.0006574	0.0019144	Phytoene synthase (AHRD V1 ***- F8U9A7_CUCME); contains Interpro domain(s) IPR002060 Squalene/phytoene synthase
Cla012436	159.164	37.7269	2.0768	1.6439e-11	1.2766e-10	Receptor lectin protein kinase-like (AHRD V1 **** Q5DMV1_CUCME); contains Interpro domain(s) IPR001220 Legume lectin, beta chain
Cla015701	208.234	49.3771	2.0763	6.634e-21	1.0214e-19	Long-chain-fatty-acid--CoA ligase 4 (AHRD V1 ***- C0HA93_SALSA); contains Interpro domain(s) IPR000873 AMP-dependent synthetase and ligase
Cla008466	16.1608	3.83629	2.0747	0.010267	0.023064	Unknown Protein (AHRD V1)
Cla013631	81.2136	19.2833	2.0744	1.2947e-07	6.6517e-07	Unknown Protein (AHRD V1); contains Interpro domain(s) IPR008889 VQ
Cla003590	3220.89	767.051	2.0701	6.3177e-05	0.00022053	Receptor protein kinase-like protein (AHRD V1 **** C6ZS08_SOYBN); contains Interpro domain(s) IPR002290 Serine/threonine protein kinase
Cla011951	26.4604	6.30413	2.0695	0.00023749	0.00075181	Transmembrane protein 205 (AHRD V1 *--- TM205_MOUSE)
Cla012633	1773.1	424.493	2.0625	1.3305e-12	1.1398e-11	BHLH transcription factor-like (AHRD V1 *-*- Q8S0N2_ORYSJ); contains Interpro domain(s) IPR011598 Helix-loop-helix DNA-binding
Cla007157	14.6781	3.51667	2.0614	0.0061355	0.014542	Non-specific lipid-transfer protein (AHRD V1 ***- D7SVF0_VITVI); contains Interpro domain(s) IPR003612 Plant lipid transfer protein/seed storage/trypsin-alpha amylase inhibitor
Cla021103	221.939	53.2801	2.0585	9.568e-05	0.00032509	Phosphoglycerate mutase-like protein (AHRD V1 ***- F4JBU0_ARATH); contains Interpro domain(s) IPR012398 PRIB5
Cla011747	528.547	127.345	2.0533	3.6441e-37	1.2038e-35	Unknown Protein (AHRD V1)
Cla004729	772.3	186.193	2.0524	9.3183e-45	4.0607e-43	Elongation factor 1-alpha (AHRD V1 ***- B9SPV9_RICCO); contains Interpro domain(s) IPR004539 Translation elongation factor EF1A, eukaryotic and archaeal
Cla014416	68321.6	16483.4	2.0513	1.0373e-68	9.6895e-67	Plastid-lipid-associated protein, chloroplastic (AHRD V1 **-- PAP_CITUN); contains Interpro domain(s) IPR006843 PAP fibrillin
Cla011237	9409.51	2271.12	2.0507	3.6724e-76	4.3452e-74	Zinc finger CCCH domain-containing protein 37 (AHRD V1 *-** E9CEA3_CAPO3); contains Interpro domain(s) IPR000571 Zinc finger, CCCH-type
Cla010531	58.1895	14.0498	2.0502	6.1477e-08	3.2864e-07	Unknown Protein (AHRD V1)
Cla009935	239.346	57.8536	2.0486	7.4507e-23	1.2715e-21	Lateral root primordium-related protein (AHRD V1 **-- Q9XGX0_ARATH); contains Interpro domain(s) IPR007818 Protein of unknown function DUF702
Cla017771	712.449	172.23	2.0485	8.5179e-11	6.2074e-10	UDP glycosyltransferase (AHRD V1 ***- C1JIE1_9SOLA); contains Interpro domain(s) IPR002213 UDP-glucuronosyl/UDP-glucosyltransferase
Cla017737	40.7794	9.86259	2.0478	3.9048e-05	0.00014159	Unknown Protein (AHRD V1)
Cla006337	17.7598	4.3005	2.046	0.002644	0.0068161	Cytochrome P450 (AHRD V1 ***- B9I6X7_POPTR); contains Interpro domain(s) IPR001128 Cytochrome P450
Cla003718	47.7228	11.5635	2.0451	3.8727e-05	0.00014056	Unknown Protein (AHRD V1); contains Interpro domain(s) IPR010800 Glycine rich
Cla022362	338.124	82.0968	2.0422	4.7626e-09	2.8912e-08	WRKY transcription factor 3 (AHRD V1 **** E7BTN0_VITVI); contains Interpro domain(s) IPR003657 DNA-binding WRKY
Cla023357	35.2748	8.58413	2.0389	2.5194e-05	9.3868e-05	NAC domain protein IPR003441 (AHRD V1 ***- B9N1D6_POPTR); contains Interpro domain(s) IPR003441 No apical meristem (NAM) protein
Cla013182	171.462	41.7463	2.0382	2.107e-09	1.329e-08	Unknown Protein (AHRD V1); contains Interpro domain(s) IPR000916 Bet v I allergen
Cla017647	668.253	163.424	2.0318	1.0741e-32	2.9327e-31	Unknown Protein (AHRD V1)
Cla004239	14.6478	3.58576	2.0303	0.0069292	0.016217	Unknown Protein (AHRD V1)
Cla005168	46.9908	11.5098	2.0295	1.6929e-06	7.5339e-06	Calmodulin binding protein-like protein (Fragment) (AHRD V1 *-*- C0SVV6_ARATH); contains Interpro domain(s) IPR012416 Calmodulin binding protein-like
Cla019710	1046.58	256.82	2.0269	1.2862e-49	6.7143e-48	Smg-7 homolog nonsense mediated mRNA decay factor (C. elegans) (AHRD V1 *--- Q6P3P9_XENTR); contains Interpro domain(s) IPR019458 Telomerase activating protein Est1
Cla018485	44.0857	10.8665	2.0204	1.8106e-06	8.0101e-06	Receptor-like protein kinase (AHRD V1 **** D3G6F0_CAPAN); contains Interpro domain(s) IPR002290 Serine/threonine protein kinase
Cla017667	164.209	40.6084	2.0157	4.4536e-17	5.3771e-16	F-box family protein (AHRD V1 ***- B9MYU0_POPTR); contains Interpro domain(s) IPR001810 Cyclin-like F-box
Cla021584	2648.39	655.821	2.0137	2.0782e-08	1.1754e-07	Sulfate adenylyltransferase (AHRD V1 **-* Q43183_SOLTU); contains Interpro domain(s) IPR002650 ATP-sulfurylase
Cla000871	2008.37	499.819	2.0065	4.5702e-44	1.9481e-42	1-deoxy-D-xylulose 5-phosphate synthase (AHRD V1 ***- A9ZN07_HEVBR); contains Interpro domain(s) IPR005477 Deoxyxylulose-5-phosphate synthase
Cla016416	964.713	240.305	2.0052	1.865e-47	9.0799e-46	Xanthine/uracil permease family protein (AHRD V1 ***- D7L9S9_ARALL); contains Interpro domain(s) IPR006043 Xanthine/uracil/vitamin C permease
Cla016127	153.735	38.3429	2.0034	8.2923e-07	3.8435e-06	Ethphon-induced protein (AHRD V1 **-- A5Z1R3_HEVBR); contains Interpro domain(s) IPR007650 Protein of unknown function DUF581
Cla013922	1390.31	346.818	2.0032	1.2145e-14	1.2414e-13	NAC domain protein (AHRD V1 ***- B2ZGQ4_SOYBN); contains Interpro domain(s) IPR003441 No apical meristem (NAM) protein
Cla008424	169987	42439	2.002	7.1279e-15	7.4575e-14	Cysteine proteinase inhibitor 5 (AHRD V1 ***- CYT5_ARATH); contains Interpro domain(s) IPR002885 Pentatricopeptide repeat
Cla002144	166.944	41.6845	2.0018	6.4673e-08	3.4498e-07	mRNA clone RTFL01-09-F11 (AHRD V1 *--- E4MWR8_THEHA); contains Interpro domain(s) IPR007650 Protein of unknown function DUF581
Cla001254	1370.19	343.962	1.9941	2.4008e-10	1.671e-09	Receptor kinase (AHRD V1 **** D9IAP8_GOSHI); contains Interpro domain(s) IPR002290 Serine/threonine protein kinase
Cla002269	154.171	38.8857	1.9872	1.999e-13	1.854e-12	Major allergen Api g 2 (AHRD V1 **-- ALL2_APIGR); contains Interpro domain(s) IPR019587 Polyketide cyclase/dehydrase
Cla014320	350.833	88.7721	1.9826	1.1718e-27	2.6027e-26	Receptor-like protein kinase (AHRD V1 **** Q96387_CATRO); contains Interpro domain(s) IPR002290 Serine/threonine protein kinase
Cla006379	6381.2	1616.5	1.981	2.2821e-66	1.9801e-64	UDP-glycosyltransferase (AHRD V1 ***- D7KLQ4_ARALL); contains Interpro domain(s) IPR002213 UDP-glucuronosyl/UDP-glucosyltransferase
Cla003674	455.983	115.516	1.9809	1.9642e-32	5.3185e-31	Unknown Protein (AHRD V1)
Cla002481	486.89	123.705	1.9767	1.0266e-33	2.9692e-32	Ribonuclease 2 (AHRD V1 **** B6TGK1_MAIZE); contains Interpro domain(s) IPR001568 Ribonuclease T2
Cla017094	68.0364	17.3215	1.9737	1.4898e-06	6.6786e-06	Unknown Protein (AHRD V1); contains Interpro domain(s) IPR012442 Protein of unknown function DUF1645
Cla018375	66.733	16.9923	1.9735	2.0681e-08	1.1703e-07	ABC transporter G family member 29 (AHRD V1 ***- F4J1I6_ARATH); contains Interpro domain(s) IPR013525 ABC-2 type transporter
Cla019869	54.1587	13.7953	1.973	0.0020772	0.0054751	Kunitz trypsin inhibitor 4 (AHRD V1 **** B4UWB2_ARAHY); contains Interpro domain(s) IPR011065 Kunitz inhibitor ST1-like
Cla001817	249.61	63.6703	1.971	8.0366e-07	3.733e-06	Hydrolase alpha/beta fold family protein (AHRD V1 **-- D7M2V7_ARALL); contains Interpro domain(s) IPR000073 Alpha/beta hydrolase fold-1
Cla021324	90.3809	23.0941	1.9685	2.2295e-10	1.5595e-09	Pectinesterase (AHRD V1 ***- B9RD91_RICCO); contains Interpro domain(s) IPR000070 Pectinesterase, catalytic
Cla019248	141.91	36.4783	1.9599	0.0011266	0.003143	GAI-like protein 1 (Fragment) (AHRD V1 **-- E5F7C6_9ROSI); contains Interpro domain(s) IPR005202 GRAS transcription factor
Cla004948	1583.48	407.873	1.9569	1.1854e-09	7.6938e-09	Subtilisin-like serine protease (AHRD V1 **-- Q9FIM6_ARATH); contains Interpro domain(s) IPR015500 Peptidase S8, subtilisin-related
Cla003812	272.237	70.353	1.9522	3.4992e-15	3.7454e-14	Unknown Protein (AHRD V1)
Cla009279	1249.04	323.604	1.9485	2.7344e-39	9.8493e-38	Unknown Protein (AHRD V1)
Cla017993	34.8418	9.02745	1.9484	0.0065289	0.015359	1-aminocyclopropane-1-carboxylate oxidase (AHRD V1 **-- ACCO_ACTDE); contains Interpro domain(s) IPR005123 Oxoglutarate and iron-dependent oxygenase
Cla010826	226.337	58.8632	1.943	5.7434e-05	0.00020203	NBS/LRR resistance protein-like protein (Fragment) (AHRD V1 *-*- Q945Y6_THECC); contains Interpro domain(s) IPR002182 NB-ARC
Cla015615	1564.85	407.223	1.9421	9.121e-52	5.1023e-50	Receptor-like kinase (AHRD V1 **** A7VM37_MARPO); contains Interpro domain(s) IPR002290 Serine/threonine protein kinase
Cla020648	315.557	82.1395	1.9418	3.5408e-14	3.509e-13	Ethylene-responsive transcription factor 5 (AHRD V1 *-** EF102_ARATH); contains Interpro domain(s) IPR001471 Pathogenesis-related transcriptional factor and ERF, DNA-binding
Cla008949	30.9368	8.06127	1.9402	0.00013832	0.00045539	Dirigent-like protein 1 (Fragment) (AHRD V1 *--- E3NYT3_9FABA)
Cla015195	5539.19	1454.39	1.9293	1.2372e-65	1.0548e-63	Glutamine synthetase (AHRD V1 ***- D2D304_GOSHI); contains Interpro domain(s) IPR008146 Glutamine synthetase, catalytic region
Cla023293	1520.88	399.423	1.9289	1.9195e-06	8.4518e-06	Cytochrome P450 (AHRD V1 ***- A9ZT56_COPJA); contains Interpro domain(s) IPR001128 Cytochrome P450
Cla006644	27.6277	7.27342	1.9254	0.00044243	0.0013334	Unknown Protein (AHRD V1); contains Interpro domain(s) IPR010605 Protein of unknown function DUF1191
Cla019077	484.258	127.499	1.9253	5.2346e-32	1.3942e-30	Synaptosomal-associated protein 33 (AHRD V1 ***- D7MUI6_ARALL); contains Interpro domain(s) IPR000727 Target SNARE coiled-coil region
Cla002067	33.9145	8.93105	1.925	6.4437e-05	0.00022468	Receptor-like protein kinase At3g21340 (AHRD V1 **** RLK6_ARATH); contains Interpro domain(s) IPR002290 Serine/threonine protein kinase
Cla008226	13.3924	3.52712	1.9249	0.0142	0.0308	Pyrimidine 5&apos-nucleotidase (AHRD V1 **-- D9QG58_BRESC); contains Interpro domain(s) IPR010237 Pyrimidine 5-nucleotidase
Cla010421	1145.84	301.965	1.924	1.5562e-47	7.6144e-46	Chaperone protein DnaJ (AHRD V1 *-*- E6JYD4_PARDN); contains Interpro domain(s) IPR015609 Molecular chaperone, heat shock protein, Hsp40, DnaJ
Cla018669	14.679	3.87404	1.9218	0.010316	0.023156	Protein kinase family protein (AHRD V1 *-*- F4J6F6_ARATH)
Cla022197	1027.71	271.7	1.9193	2.6042e-06	1.1253e-05	Histidine phosphotransfer protein (AHRD V1 ***- B9HE19_POPTR); contains Interpro domain(s) IPR008207 Signal transduction histidine kinase, phosphotransfer (Hpt) region
Cla000226	1370.26	362.289	1.9192	9.4628e-50	4.9796e-48	Cytochrome P450 (AHRD V1 ***- B9IF09_POPTR); contains Interpro domain(s) IPR001128 Cytochrome P450
Cla004262	270.396	71.5355	1.9183	2.7119e-22	4.4603e-21	Unknown Protein (AHRD V1)
Cla015714	1530.44	405.422	1.9164	1.0441e-17	1.3211e-16	Protein kinase (AHRD V1 *-** Q7DMT0_PEA); contains Interpro domain(s) IPR002290 Serine/threonine protein kinase
Cla020959	100.454	26.6236	1.9157	9.2498e-07	4.2641e-06	BZIP transcription factor (AHRD V1 *--* C1DXZ6_MICSR); contains Interpro domain(s) IPR011616 bZIP transcription factor, bZIP-1
Cla006803	15.8358	4.2041	1.9133	0.0087045	0.019883	Cc-nbs-lrr resistance protein (AHRD V1 ***- B9NBB7_POPTR); contains Interpro domain(s) IPR002182 NB-ARC
Cla006802	404.467	107.675	1.9093	1.7545e-15	1.9275e-14	Growth-regulating factor 5 (AHRD V1 ***- Q6AWY4_ORYSJ); contains Interpro domain(s) IPR014977 WRC
Cla004982	88.6409	23.652	1.906	0.0072071	0.0168	1-aminocyclopropane-1-carboxylate oxidase 5 (AHRD V1 **-- ACCO5_ARATH); contains Interpro domain(s) IPR005123 Oxoglutarate and iron-dependent oxygenase
Cla013775	540.145	144.173	1.9055	1.3488e-20	2.0349e-19	Patatin-like protein 6 (AHRD V1 *-*- Q9SV43_ARATH); contains Interpro domain(s) IPR002641 Patatin
Cla022121	1009.57	269.605	1.9048	1.0992e-11	8.6707e-11	At4g40080-like protein (Fragment) (AHRD V1 *-*- B3SKA3_ARALP); contains Interpro domain(s) IPR013809 Epsin-like, N-terminal
Cla007516	22.3926	5.99899	1.9002	0.0012714	0.0035045	Non-specific lipid-transfer protein (AHRD V1 ***- B9SFI6_RICCO); contains Interpro domain(s) IPR003612 Plant lipid transfer protein/seed storage/trypsin-alpha amylase inhibitor
Cla020774	92.3572	24.8144	1.896	0.00058922	0.001733	Cysteine/histidine-rich C1 domain-containing protein (AHRD V1 ***- Q9LDV7_ARATH); contains Interpro domain(s) IPR011424 C1-like
Cla012795	23.744	6.38367	1.8951	0.0010489	0.0029447	RNA-binding ASCH domain protein (AHRD V1 **-- F4IR54_ARATH)
Cla004452	52.9139	14.2908	1.8886	6.9872e-06	2.8455e-05	O-methyltransferase (AHRD V1 **** Q9M602_FRAAN); contains Interpro domain(s) IPR016461 O-methyltransferase, COMT, eukaryota
Cla017861	116.606	31.4919	1.8886	3.4154e-12	2.817e-11	Inner membrane protein ybbM (AHRD V1 ***- E5YGC0_9ENTR); contains Interpro domain(s) IPR005226 Conserved hypothetical protein CHP00245
Cla018508	142.279	38.4297	1.8884	2.5342e-14	2.5333e-13	Unknown Protein (AHRD V1)
Cla015244	887.45	239.726	1.8883	2.3295e-41	9.1508e-40	Nuclear transcription factor Y subunit A-1 (AHRD V1 *-** B6TAR1_MAIZE); contains Interpro domain(s) IPR001289 CCAAT-binding transcription factor, subunit B
Cla017210	43.0789	11.6366	1.8883	1.1832e-05	4.6555e-05	UDP-glycosyltransferase-like protein (AHRD V1 ***- F4IQK7_ARATH); contains Interpro domain(s) IPR002213 UDP-glucuronosyl/UDP-glucosyltransferase
Cla022004	71.7021	19.3887	1.8868	2.0557e-08	1.1639e-07	UDP-glycosyltransferase 74 F1 (AHRD V1 ***- F4IS54_ARATH); contains Interpro domain(s) IPR002213 UDP-glucuronosyl/UDP-glucosyltransferase
Cla016206	7094.53	1927.99	1.8796	2.1591e-48	1.0836e-46	PLATZ transcription factor (Fragment) (AHRD V1 **-- F1DJR5_MAIZE); contains Interpro domain(s) IPR006734 Protein of unknown function DUF597
Cla023177	463.031	125.849	1.8794	9.0233e-23	1.5359e-21	Aldehyde dehydrogenase (AHRD V1 ***- B7FM69_MEDTR); contains Interpro domain(s) IPR012394 Aldehyde dehydrogenase NAD(P)-dependent IPR015590 Aldehyde dehydrogenase
Cla014155	89.8092	24.5067	1.8737	1.5819e-07	8.0426e-07	Trehalose-6-phosphate phosphatase (AHRD V1 **** Q9FJQ1_ARATH); contains Interpro domain(s) IPR003337 Trehalose-phosphatase
Cla017441	460.565	125.917	1.8709	6.6875e-29	1.573e-27	Transcription factor (Fragment) (AHRD V1 **-* D6MKQ8_9ASPA); contains Interpro domain(s) IPR006447 Myb-like DNA-binding region, SHAQKYF class
Cla021473	63.4733	17.4019	1.8669	0.0043065	0.010576	Folate/biopterin transporter family protein (AHRD V1 ***- B6TYM7_MAIZE); contains Interpro domain(s) IPR004324 Biopterin transport-related protein BT1
Cla001894	557.456	153.09	1.8645	5.1853e-16	5.8721e-15	Cytochrome P450 (AHRD V1 ***- B9HFV7_POPTR); contains Interpro domain(s) IPR001128 Cytochrome P450
Cla015380	352.134	96.749	1.8638	1.2273e-25	2.4401e-24	Unknown Protein (AHRD V1)
Cla000300	43.1539	11.888	1.86	1.0123e-05	4.0233e-05	Heat shock protein 22 (AHRD V1 ***- Q27JQ0_METAN); contains Interpro domain(s) IPR002068 Heat shock protein Hsp20
Cla011386	931.358	256.573	1.86	1.0032e-40	3.8632e-39	Unknown Protein (AHRD V1)
Cla012551	369.467	101.837	1.8592	5.2881e-10	3.5514e-09	Unknown Protein (AHRD V1)
Cla011476	266.667	73.512	1.859	9.5146e-05	0.00032356	Thaumatin-like protein (AHRD V1 **-- Q93XD2_SAMNI); contains Interpro domain(s) IPR001938 Thaumatin, pathogenesis-related
Cla002320	356.512	98.3369	1.8581	2.4981e-12	2.0869e-11	Chloroplast unusual positioning 1B (AHRD V1 *--- A2V814_9BRYO)
Cla014180	1005.42	277.597	1.8567	3.8811e-10	2.6392e-09	Cytochrome P450 (AHRD V1 ***- B9HFV6_POPTR); contains Interpro domain(s) IPR001128 Cytochrome P450
Cla014265	537.844	148.777	1.854	4.9358e-29	1.1666e-27	Cytochrome P450 (AHRD V1 ***- A1E367_ISATI); contains Interpro domain(s) IPR001128 Cytochrome P450
Cla012547	388.488	107.614	1.852	3.5083e-20	5.1771e-19	GDSL esterase/lipase 1 (AHRD V1 ***- GLIP1_ARATH); contains Interpro domain(s) IPR001087 Lipase, GDSL
Cla006684	50.4566	13.9807	1.8516	3.1658e-06	1.3527e-05	Epsin 1 (Fragment) (AHRD V1 ***- B2MVI1_LAMFL); contains Interpro domain(s) IPR001026 Epsin, N-terminal
Cla005316	46.4241	12.8733	1.8505	1.0078e-05	4.0065e-05	Unknown Protein (AHRD V1)
Cla023455	2982.22	828.108	1.8485	8.4471e-46	3.8531e-44	NADH flavin oxidoreductase/NADH oxidase (AHRD V1 **-- Q10ZR1_TRIEI); contains Interpro domain(s) IPR001155 NADH:flavin oxidoreductase/NADH oxidase, N-terminal
Cla007858	19.2156	5.33887	1.8477	0.0040904	0.010103	Unknown Protein (AHRD V1)
Cla015972	498.642	138.779	1.8452	9.1064e-31	2.3119e-29	Guanine nucleotide-binding protein subunit beta-1 (AHRD V1 *--* GBB1_CAEEL); contains Interpro domain(s) IPR017986 WD40 repeat, region
Cla012840	380.463	105.927	1.8447	1.5916e-26	3.3162e-25	Unknown Protein (AHRD V1)
Cla004673	52.7317	14.6946	1.8434	3.4781e-06	1.4778e-05	CASP-like protein RCOM_1206790 (AHRD V1 -**- CSPLE_RICCO); contains Interpro domain(s) IPR006459 Uncharacterised protein family UPF0497, trans-membrane plant subgroup
Cla019398	743.256	207.14	1.8433	0.0063522	0.014996	Beta-glucosidase 47 (AHRD V1 ***- D7MEP5_ARALL); contains Interpro domain(s) IPR001360 Glycoside hydrolase, family 1
Cla021522	1363.81	380.326	1.8423	2.315e-46	1.0917e-44	Phosphate transporter (AHRD V1 ***- C3UZD1_SOYBN); contains Interpro domain(s) IPR004738 Phosphate permease
Cla008264	108.688	30.3602	1.8399	6.4864e-05	0.00022605	Malonyl-coenzyme:anthocyanin 5-O-glucoside-6&apos;&apos;&apos;-O-malonyltransferase (AHRD V1 **-- 5MAT1_SALSN); contains Interpro domain(s) IPR003480 Transferase
Cla004428	988.026	276.781	1.8358	3.6351e-20	5.348e-19	Nucleoside-triphosphatase/ nucleotide binding protein (AHRD V1 **-* D7ML91_ARALL); contains Interpro domain(s) IPR000157 Toll-Interleukin receptor
Cla016406	106.176	29.7692	1.8346	9.6568e-09	5.665e-08	ABC transporter G family member 9 (AHRD V1 ***- F4JIV3_ARATH); contains Interpro domain(s) IPR013525 ABC-2 type transporter
Cla023146	687.957	192.913	1.8344	1.2789e-18	1.7031e-17	Cytochrome P450 (AHRD V1 ***- B9NFM5_POPTR); contains Interpro domain(s) IPR001128 Cytochrome P450
Cla011368	641.831	181.323	1.8236	6.123e-21	9.4349e-20	Dehydrogenase/reductase SDR family member 13 (AHRD V1 ***- DHR13_BOVIN); contains Interpro domain(s) IPR002198 Short-chain dehydrogenase/reductase SDR
Cla010116	185.33	52.4224	1.8218	4.2427e-16	4.8438e-15	DNA polymerase IV (AHRD V1 **** Q2U2P1_ASPOR); contains Interpro domain(s) IPR002054 DNA-directed DNA polymerase, family X
Cla010262	29.0809	8.23227	1.8207	0.0099506	0.022425	Peroxidase 72 (AHRD V1 ***- B6T3V1_MAIZE); contains Interpro domain(s) IPR002016 Haem peroxidase, plant/fungal/bacterial
Cla018034	6809.77	1928.86	1.8199	3.2945e-57	2.1877e-55	Protein LURP-one-related 15 (AHRD V1 ***- LOR15_ARATH); contains Interpro domain(s) IPR007612 Protein of unknown function DUF567
Cla017283	22.4032	6.35636	1.8174	0.0059561	0.014165	Leucine Rich Repeat family protein expressed (AHRD V1 **-- Q2R2G4_ORYSJ); contains Interpro domain(s) IPR013210 Leucine-rich repeat, N-terminal
Cla022306	1149.61	326.202	1.8173	0.0010749	0.0030113	Acyl-protein thioesterase 2 (AHRD V1 **-- B6T1C9_MAIZE); contains Interpro domain(s) IPR003140 Phospholipase/carboxylesterase
Cla015358	2834.06	804.741	1.8163	1.3966e-10	9.9543e-10	Blue copper protein (AHRD V1 **-- D1MWY8_CITLA); contains Interpro domain(s) IPR003245 Plastocyanin-like
Cla022865	237.417	67.5428	1.8135	3.6263e-19	5.0246e-18	Unknown Protein (AHRD V1)
Cla020728	20.3932	5.80308	1.8132	0.011604	0.025726	Cytochrome P450 (AHRD V1 ***- B9MVH6_POPTR); contains Interpro domain(s) IPR001128 Cytochrome P450
Cla023408	2752.24	783.512	1.8126	7.3113e-53	4.2106e-51	NAC domain protein IPR003441 (AHRD V1 ***- B9N1L1_POPTR); contains Interpro domain(s) IPR003441 No apical meristem (NAM) protein
Cla020424	1658.9	473.827	1.8078	1.7145e-42	6.9588e-41	Lipid phosphate phosphatase 1 (AHRD V1 ***- Q3EC91_ARATH); contains Interpro domain(s) IPR000326 Phosphatidic acid phosphatase type 2/haloperoxidase
Cla015772	188.814	53.9426	1.8075	0.00084014	0.0023969	NAC domain protein IPR003441 (AHRD V1 ***- B9H1P6_POPTR); contains Interpro domain(s) IPR003441 No apical meristem (NAM) protein
Cla016405	117.098	33.4547	1.8074	2.2297e-11	1.7091e-10	ABC transporter G family member 9 (AHRD V1 **-- F4JIV3_ARATH); contains Interpro domain(s) IPR003439 ABC transporter-like
Cla016401	283.303	81.0289	1.8058	2.2931e-13	2.1167e-12	Chaperone DnaK (AHRD V1 ***- Q1SKX2_MEDTR); contains Interpro domain(s) IPR012725 Chaperone DnaK
Cla000230	1275.93	365.32	1.8043	9.4711e-06	3.7822e-05	Cytochrome P450 (AHRD V1 ***- B9IGU1_POPTR); contains Interpro domain(s) IPR001128 Cytochrome P450
Cla007860	1370.25	392.446	1.8039	4.2728e-13	3.8459e-12	Receptor protein kinase-like (AHRD V1 **** B6SP14_MAIZE); contains Interpro domain(s) IPR002290 Serine/threonine protein kinase
Cla013875	1065.6	307.286	1.794	2.6172e-08	1.4679e-07	F-box/LRR-repeat protein 2 (AHRD V1 ***- B6TAC3_MAIZE); contains Interpro domain(s) IPR006553 Leucine-rich repeat, cysteine-containing subtype
Cla016245	467.438	135.201	1.7897	4.5226e-28	1.0231e-26	Xyloglucan endotransglucosylase/hydrolase 14 (AHRD V1 ***- C0IRH3_ACTDE); contains Interpro domain(s) IPR016455 Xyloglucan endotransglucosylase/hydrolase
Cla003173	2693.57	780.415	1.7872	1.1123e-51	6.1867e-50	POT family domain containing protein expressed (AHRD V1 ***- D8L9H8_WHEAT); contains Interpro domain(s) IPR007493 Protein of unknown function DUF538
Cla011988	41.7488	12.0999	1.7867	0.0043191	0.010601	Ethylene-responsive transcription factor 13 (AHRD V1 *-** ERF99_ARATH); contains Interpro domain(s) IPR001471 Pathogenesis-related transcriptional factor and ERF, DNA-binding
Cla009118	418.218	121.65	1.7815	0.00085102	0.0024258	O-succinylbenzoate--CoA ligase (AHRD V1 ***- F4GCJ2_ALIDK); contains Interpro domain(s) IPR000873 AMP-dependent synthetase and ligase
Cla006647	111.396	32.4051	1.7814	0.0030244	0.0077013	UDP-glycosyltransferase 74 F1 (AHRD V1 ***- F4IS54_ARATH); contains Interpro domain(s) IPR002213 UDP-glucuronosyl/UDP-glucosyltransferase
Cla020592	371.445	108.089	1.7809	5.4303e-23	9.3883e-22	Serine carboxypeptidase-like 5 (AHRD V1 ***- F4HQ63_ARATH); contains Interpro domain(s) IPR001563 Peptidase S10, serine carboxypeptidase
Cla005097	25.7414	7.49755	1.7796	0.019113	0.040025	Xyloglucan endotransglucosylase/hydrolase 9 (AHRD V1 ***- C0IRI2_MALDO); contains Interpro domain(s) IPR016455 Xyloglucan endotransglucosylase/hydrolase
Cla013485	16.3083	4.76873	1.7739	0.0078282	0.018065	WRKY transcription factor 29 (AHRD V1 *-** C9DI18_9ROSI); contains Interpro domain(s) IPR003657 DNA-binding WRKY
Cla023005	72.3566	21.1651	1.7734	7.7486e-08	4.0996e-07	Os01g0786800 protein (Fragment) (AHRD V1 *-*- Q0JIP0_ORYSJ)
Cla004677	3518.39	1029.6	1.7728	4.6666e-39	1.6686e-37	heat shock protein (AHRD V1 ***- B2D2G5_CAPSN); contains Interpro domain(s) IPR013126 Heat shock protein 70
Cla018165	484.954	142.453	1.7674	1.9791e-28	4.5672e-27	Unknown Protein (AHRD V1)
Cla011279	16.4309	4.84333	1.7623	0.012668	0.027807	Seed maturation protein (AHRD V1 **-- Q2Q4X9_MEDTR); contains Interpro domain(s) IPR007011 Seed maturation protein
Cla001139	27.6942	8.16812	1.7615	0.00067473	0.0019617	Bis(5&apos-adenosyl)-triphosphatase (AHRD V1 **-- F4KEV7_ARATH); contains Interpro domain(s) IPR011151 Histidine triad motif
Cla008509	834.181	246.821	1.7569	1.2545e-05	4.9146e-05	GNS1/SUR4 membrane family protein (AHRD V1 **** D7MBD4_ARALL); contains Interpro domain(s) IPR002076 GNS1/SUR4 membrane protein
Cla012342	904.712	268.042	1.755	1.1693e-24	2.1972e-23	Aldehyde dehydrogenase (AHRD V1 ***- Q70SZ7_CROSA); contains Interpro domain(s) IPR015590 Aldehyde dehydrogenase
Cla017051	287.863	85.5017	1.7514	2.6835e-07	1.324e-06	Peptide transporter (AHRD V1 ***- A6YJX5_9MAGN); contains Interpro domain(s) IPR000109 TGF-beta receptor, type I/II extracellular region
Cla003103	10556.8	3141.97	1.7484	8.2693e-58	5.5862e-56	Homeobox-leucine zipper protein (AHRD V1 ***- Q9FXN8_ZINEL); contains Interpro domain(s) IPR001356 Homeobox
Cla005753	234.375	69.8029	1.7475	1.4183e-10	1.0098e-09	Endoglucanase (AHRD V1 ***- A6N838_PINTA); contains Interpro domain(s) IPR001701 Glycoside hydrolase, family 9
Cla019857	383.957	114.355	1.7474	1.0512e-10	7.6036e-10	TIR-NBS disease resistance-like protein (AHRD V1 ***- Q2XPG7_POPTR); contains Interpro domain(s) IPR000157 Toll-Interleukin receptor
Cla005593	1031.44	307.517	1.7459	1.57e-38	5.5327e-37	BTB/POZ domain-containing protein (AHRD V1 **-- D7KN20_ARALL); contains Interpro domain(s) IPR013089 Kelch related
Cla015906	110.45	32.9807	1.7437	2.2981e-10	1.6041e-09	Dehydrin (AHRD V1 *-*- E7BXD8_9ROSI); contains Interpro domain(s) IPR000167 Dehydrin
Cla016048	1186.51	354.343	1.7435	7.4495e-27	1.5895e-25	Cinnamyl alcohol dehydrogenase (AHRD V1 ***- B5AMJ6_GOSHI); contains Interpro domain(s) IPR002085 Alcohol dehydrogenase superfamily, zinc-containing
Cla011267	1074.84	321.065	1.7432	4.4201e-15	4.6848e-14	Catalytic/ protein phosphatase type 2C/ protein serine/threonine phosphatase (AHRD V1 **** B6TEB8_MAIZE); contains Interpro domain(s) IPR015655 Protein phosphatase 2C
Cla020054	21.2093	6.33547	1.7432	0.0038185	0.0094954	Unknown Protein (AHRD V1)
Cla010853	106.111	31.7078	1.7427	1.0375e-07	5.394e-07	Unknown Protein (AHRD V1)
Cla006422	888.675	265.756	1.7416	6.1529e-12	4.9536e-11	Unknown Protein (AHRD V1)
Cla019099	162.888	48.7131	1.7415	8.4719e-07	3.9231e-06	NAC domain protein IPR003441 (AHRD V1 ***- B9I557_POPTR); contains Interpro domain(s) IPR003441 No apical meristem (NAM) protein
Cla010697	7715.53	2308.29	1.7409	9.1686e-47	4.3552e-45	Unknown Protein (AHRD V1)
Cla003275	33.8768	10.1444	1.7396	0.00029	0.00090442	Sodium/hydrogen exchanger (AHRD V1 ***- B9SSQ7_RICCO); contains Interpro domain(s) IPR018407 Na+/H+ exchanger, isoforms 1-4, conserved region IPR018422 Cation/H+ exchanger, conserved region
Cla009721	25.8387	7.74808	1.7376	0.0013813	0.003778	Nitrate transporter (AHRD V1 ***- Q7XAK5_PRUPE); contains Interpro domain(s) IPR000109 TGF-beta receptor, type I/II extracellular region
Cla018458	17.4275	5.23203	1.7359	0.010764	0.02406	WUSCHEL-related homeobox-containing protein 4 (AHRD V1 *-*- C0LAL8_9MAGN); contains Interpro domain(s) IPR001356 Homeobox
Cla009473	982.526	295.021	1.7357	4.5099e-05	0.00016197	Glutaredoxin (AHRD V1 ***- B9I9W2_POPTR); contains Interpro domain(s) IPR011905 Glutaredoxin-like, plant II
Cla008935	1902.31	571.641	1.7346	1.0641e-45	4.8203e-44	Strictosidine synthase family protein (AHRD V1 **-- D7LTU8_ARALL); contains Interpro domain(s) IPR004141 Strictosidine synthase
Cla022624	1095.64	329.961	1.7314	1.0085e-14	1.0412e-13	U-box domain-containing protein 3 (AHRD V1 **-- A8MQL6_ARATH); contains Interpro domain(s) IPR011989 Armadillo-like helical
Cla003434	787.99	238.064	1.7268	3.1326e-34	9.2383e-33	Zinc finger ZZ type protein (Fragment) (AHRD V1 *--* B2KZK0_PICAB); contains Interpro domain(s) IPR000270 Octicosapeptide/Phox/Bem1p
Cla004686	162.999	49.3611	1.7234	1.6656e-13	1.5573e-12	Enoyl-CoA hydratase (AHRD V1 ***- D5P7B7_9MYCO); contains Interpro domain(s) IPR001753 Crotonase, core
Cla006336	15.7028	4.75829	1.7225	0.01087	0.024267	Cytochrome P450 (AHRD V1 **-- Q1WBS7_9POAL); contains Interpro domain(s) IPR001128 Cytochrome P450
Cla010557	2992.04	908.094	1.7202	2.6621e-19	3.7071e-18	Hydroxycinnamoyl-CoA shikimate/quinate hydroxycinnamoyl transferase (AHRD V1 *--* D1GJ93_COFAR); contains Interpro domain(s) IPR003480 Transferase
Cla004877	25.3118	7.70391	1.7161	0.0018596	0.0049482	Protein yippee-like At4g27740 (AHRD V1 ***- YIPL5_ARATH); contains Interpro domain(s) IPR004910 Yippee-like protein
Cla007800	905.424	276.841	1.7095	1.6958e-12	1.4369e-11	Plant-specific domain TIGR01615 family protein (AHRD V1 *-*- B6UDN7_MAIZE); contains Interpro domain(s) IPR006502 Protein of unknown function DUF506, plant
Cla013263	400.63	122.513	1.7093	0.011761	0.026018	Exocyst complex component 7 (AHRD V1 **-* Q9SF51_ARATH); contains Interpro domain(s) IPR004140 Exo70 exocyst complex subunit
Cla012055	34.3686	10.5291	1.7067	0.00026686	0.0008364	Unknown Protein (AHRD V1)
Cla000310	1613.69	495.218	1.7042	1.3976e-26	2.9182e-25	Unknown Protein (AHRD V1)
Cla010253	3895.41	1195.65	1.704	8.5464e-19	1.1579e-17	Gibberellin receptor GID1L2 (AHRD V1 **-- B6T2M3_MAIZE); contains Interpro domain(s) IPR013094 Alpha/beta hydrolase fold-3
Cla022309	710.269	218.004	1.704	6.4569e-14	6.2281e-13	Fgenesh protein 60 (AHRD V1 *--- Q1ZY19_BETVU); contains Interpro domain(s) IPR004158 Protein of unknown function DUF247, plant
Cla013237	345.297	105.992	1.7039	1.277e-05	4.9973e-05	Transcription factor (AHRD V1 *-*- D6MKM4_9ASPA); contains Interpro domain(s) IPR011598 Helix-loop-helix DNA-binding
Cla020848	33.3409	10.2408	1.703	0.00030543	0.00094877	U-box domain-containing protein (AHRD V1 *--- B6V8G2_HELAN); contains Interpro domain(s) IPR003613 U box domain
Cla006694	328.365	100.932	1.7019	2.7812e-21	4.3717e-20	S-adenosyl-L-methionine-dependent methyltransferase domain-containing protein (AHRD V1 ***- F4HS78_ARATH)
Cla019586	92.5002	28.4883	1.6991	0.0004786	0.0014335	Gibberellin 2-oxidase (AHRD V1 ***- C7F6Z4_9ROSI); contains Interpro domain(s) IPR005123 Oxoglutarate and iron-dependent oxygenase
Cla018996	94.2947	29.0495	1.6987	8.901e-09	5.243e-08	Unknown Protein (AHRD V1)
Cla014455	663.511	204.651	1.697	6.553e-31	1.6723e-29	mRNA clone RTFL01-44-P14 (AHRD V1 **-- E4MY81_THEHA); contains Interpro domain(s) IPR007608 Protein of unknown function DUF584
Cla007724	107.369	33.1327	1.6963	9.341e-06	3.7354e-05	Wound induced protein (AHRD V1 ***- B6SKC8_MAIZE)
Cla018036	23.2017	7.16749	1.6947	0.0079562	0.018332	Aminotransferase like protein (AHRD V1 ***- Q0WWF1_ARATH); contains Interpro domain(s) IPR005814 Aminotransferase class-III
Cla012821	362.804	112.178	1.6934	1.3511e-13	1.2731e-12	Cellulose synthase-like protein B6 (AHRD V1 *-*- F4JJG5_ARATH); contains Interpro domain(s) IPR005150 Cellulose synthase
Cla016019	2910.99	901.309	1.6914	3.652e-40	1.3659e-38	BZIP transcription factor (AHRD V1 **-* Q0PN11_9FABA); contains Interpro domain(s) IPR011616 bZIP transcription factor, bZIP-1
Cla003734	854.457	264.749	1.6904	3.1381e-34	9.2405e-33	Chaperone protein DnaJ (AHRD V1 ***- DNAJ_CLOB8); contains Interpro domain(s) IPR015609 Molecular chaperone, heat shock protein, Hsp40, DnaJ
Cla012261	136.61	42.3351	1.6901	5.7539e-12	4.643e-11	Unknown Protein (AHRD V1)
Cla003939	510.865	158.396	1.6894	3.4958e-27	7.6002e-26	Pectinesterase (AHRD V1 **** F6HFF6_VITVI); contains Interpro domain(s) IPR000070 Pectinesterase, catalytic
Cla019991	152.24	47.2288	1.6886	0.001243	0.0034344	Unknown Protein (AHRD V1)
Cla022217	17.8185	5.53075	1.6878	0.012562	0.027594	Peptide transporter (AHRD V1 **-- A6YJX4_9MAGN); contains Interpro domain(s) IPR000109 TGF-beta receptor, type I/II extracellular region
Cla007982	291.867	90.6097	1.6876	1.224e-19	1.7366e-18	BZIP transcription factor (AHRD V1 **** E2ITW7_9ASPA); contains Interpro domain(s) IPR011616 bZIP transcription factor, bZIP-1
Cla021539	63.5727	19.832	1.6806	1.0596e-06	4.8459e-06	1-aminocyclopropane-1-carboxylate oxidase (AHRD V1 **-- Q84TC2_MAIZE); contains Interpro domain(s) IPR005123 Oxoglutarate and iron-dependent oxygenase
Cla003286	3058.2	954.131	1.6804	1.6507e-47	8.0564e-46	Multidrug resistance protein ABC transporter family (AHRD V1 **-- B9GJX7_POPTR); contains Interpro domain(s) IPR001140 ABC transporter, transmembrane region
Cla006024	1699.1	530.123	1.6804	1.5695e-20	2.3534e-19	Plant-specific domain TIGR01615 family protein (AHRD V1 ***- B6SS18_MAIZE); contains Interpro domain(s) IPR006502 Protein of unknown function DUF506, plant
Cla021611	118.978	37.1335	1.6799	1.6958e-10	1.196e-09	Non-specific lipid-transfer protein (AHRD V1 **** D7TDZ0_VITVI); contains Interpro domain(s) IPR013770 Plant lipid transfer protein and hydrophobic protein, helical
Cla022833	562.924	175.803	1.679	2.3157e-10	1.6152e-09	Choline dehydrogenase (AHRD V1 ***- Q12RC1_SHEDO); contains Interpro domain(s) IPR012132 Glucose-methanol-choline oxidoreductase
Cla005227	50.9314	15.9266	1.6771	0.0014888	0.0040418	Zinc finger protein (AHRD V1 ***- E9NZV2_PHAVU); contains Interpro domain(s) IPR007087 Zinc finger, C2H2-type
Cla021643	51.3101	16.0544	1.6763	0.020783	0.04317	Membrane transporter D1 (AHRD V1 **** GTR1_LEIDO); contains Interpro domain(s) IPR003663 Sugar/inositol transporter
Cla007908	54.8396	17.1787	1.6746	5.5997e-06	2.3142e-05	At1g04030 (Fragment) (AHRD V1 *-*- Q1W7J9_SOLLC)
Cla013527	29.5191	9.24975	1.6742	0.0073723	0.01713	Seed biotin-containing protein SBP65 (AHRD V1 *-*- SBP65_SOYBN); contains Interpro domain(s) IPR004238 Late embryogenesis abundant protein
Cla013242	2501.92	784.009	1.6741	0.0012036	0.0033406	IST1 homolog (AHRD V1 *--- C1BSR8_9MAXI); contains Interpro domain(s) IPR005061 Protein of unknown function DUF292, eukaryotic
Cla003671	25.0449	7.86939	1.6702	0.017584	0.037213	Receptor protein kinase-like protein (AHRD V1 ***- Q9LJU5_ARATH); contains Interpro domain(s) IPR017442 Serine/threonine protein kinase-related
Cla018942	841.984	265.823	1.6633	7.249e-33	2.0131e-31	Glutathione S-transferase (AHRD V1 ***- Q84T17_PHAAT); contains Interpro domain(s) IPR017933 Glutathione S-transferase/chloride channel, C-terminal
Cla008279	1185.13	374.387	1.6624	0.00036218	0.0011078	MYB transcription factor (AHRD V1 **** B4FPU3_MAIZE); contains Interpro domain(s) IPR015495 Myb transcription factor
Cla023076	239.014	75.5704	1.6612	1.071e-16	1.2604e-15	MADS box transcription factor (Fragment) (AHRD V1 *-*- Q2LGG5_PANMI); contains Interpro domain(s) IPR002487 Transcription factor, K-box
Cla006906	1749.02	553.1	1.6609	1.6334e-09	1.0459e-08	NAC domain protein IPR003441 (AHRD V1 ***- B9H1P6_POPTR); contains Interpro domain(s) IPR003441 No apical meristem (NAM) protein
Cla020389	3619.28	1145.05	1.6603	1.3837e-47	6.7874e-46	Unknown Protein (AHRD V1)
Cla019199	274.436	86.9594	1.6581	3.2054e-18	4.172e-17	Myb family transcription factor (AHRD V1 **-* D7M9F3_ARALL); contains Interpro domain(s) IPR015495 Myb transcription factor
Cla007779	181.048	57.4208	1.6567	0.013177	0.028815	Limonene synthase (AHRD V1 ***- F8SK83_9ROSI); contains Interpro domain(s) IPR005630 Terpene synthase, metal-binding domain
Cla007534	183.471	58.1958	1.6566	3.8773e-14	3.8207e-13	Aldo/keto reductase (AHRD V1 ***- A2Q5A8_MEDTR); contains Interpro domain(s) IPR001395 Aldo/keto reductase
Cla011202	510.889	162.313	1.6542	2.3039e-11	1.7611e-10	Unknown Protein (AHRD V1)
Cla018573	588.984	187.754	1.6494	1.8135e-05	6.9071e-05	ClpB chaperone (AHRD V1 ***- D6QXI5_TRYCR); contains Interpro domain(s) IPR013093 ATPase associated with various cellular activities, AAA-2
Cla008177	14707.8	4688.95	1.6492	1.0273e-26	2.1729e-25	Phosphomethylpyrimidine synthase (AHRD V1 ***- C7MPZ7_SACVD); contains Interpro domain(s) IPR002817 Thiamine biosynthesis protein ThiC
Cla000224	541.842	172.85	1.6484	1.4679e-20	2.2079e-19	Cytochrome P450 (AHRD V1 ***- B9I3I4_POPTR); contains Interpro domain(s) IPR001128 Cytochrome P450
Cla007500	37.4264	11.9522	1.6468	0.00023493	0.00074444	Xyloglucan endotransglucosylase/hydrolase 10 (AHRD V1 ***- C0IRI3_MALDO); contains Interpro domain(s) IPR000757 Glycoside hydrolase, family 16
Cla014234	95.942	30.6494	1.6463	1.1175e-08	6.5182e-08	Heavy-metal-associated domain-containing protein (AHRD V1 *-** D7M5B3_ARALL); contains Interpro domain(s) IPR006121 Heavy metal transport/detoxification protein
Cla016945	204.716	65.4437	1.6453	3.7732e-12	3.0991e-11	Protein kinase (AHRD V1 **** Q40544_TOBAC); contains Interpro domain(s) IPR015741 Snf1-like protein AMPK
Cla006860	202.421	64.7327	1.6448	3.1463e-11	2.3744e-10	Glycosyltransferase (AHRD V1 ***- Q5QPZ6_MEDTR); contains Interpro domain(s) IPR007657 Glycosyltransferase AER61, uncharacterised
Cla013952	121.728	38.9317	1.6446	3.4399e-09	2.1205e-08	Unknown Protein (AHRD V1)
Cla001468	122.328	39.2695	1.6393	3.3405e-10	2.2931e-09	Zinc finger protein 91 (AHRD V1 *-*- F4WBR1_ACREC); contains Interpro domain(s) IPR007087 Zinc finger, C2H2-type
Cla010141	730.43	234.473	1.6393	3.5652e-30	8.7883e-29	Actin cross-linking protein (AHRD V1 **-- Q0WQH3_ARATH); contains Interpro domain(s) IPR007679 Protein of unknown function DUF569
Cla020650	30.7492	9.91078	1.6335	0.00081574	0.0023338	Hydroxycinnamoyl transferase (AHRD V1 **-* E8ZAP2_SOLSC); contains Interpro domain(s) IPR003480 Transferase
Cla004449	358.442	115.536	1.6334	4.2951e-21	6.6868e-20	Vacuolar cation/proton exchanger 2 (AHRD V1 ***- B6UEI1_MAIZE); contains Interpro domain(s) IPR004798 Calcium/proton exchanger superfamily
Cla018179	143.455	46.2442	1.6333	1.7252e-06	7.6618e-06	Cysteine/histidine-rich C1 domain-containing protein (AHRD V1 *-*- F4IRV7_ARATH); contains Interpro domain(s) IPR011424 C1-like
Cla000662	162.364	52.4482	1.6303	2.9326e-09	1.8204e-08	F-box family protein (AHRD V1 ***- B9IAP0_POPTR); contains Interpro domain(s) IPR006527 F-box associated
Cla014061	3200.5	1034.45	1.6294	3.9445e-45	1.7383e-43	Homeobox-leucine zipper protein 22 (AHRD V1 ***- D7MA03_ARALL); contains Interpro domain(s) IPR003106 Leucine zipper, homeobox-associated
Cla006193	43.8054	14.1799	1.6273	7.1064e-05	0.00024647	Unknown Protein (AHRD V1)
Cla010673	2075.34	672.022	1.6268	2.2527e-41	8.8846e-40	Peroxidase 17 (AHRD V1 ***- D7LE03_ARALL); contains Interpro domain(s) IPR002016 Haem peroxidase, plant/fungal/bacterial
Cla015365	49.7866	16.1225	1.6267	0.0030467	0.0077529	Blue copper protein (AHRD V1 *--- D1MWY8_CITLA); contains Interpro domain(s) IPR008972 Cupredoxin
Cla020705	5709.75	1849.01	1.6267	8.6148e-16	9.6052e-15	Disease resistance protein (Fragment) (AHRD V1 *-*- Q19EQ0_ARATH); contains Interpro domain(s) IPR002182 NB-ARC
Cla017235	228.39	74.0147	1.6256	3.604e-07	1.7511e-06	Cysteine/histidine-rich C1 domain-containing protein (AHRD V1 ***- Q9SL28_ARATH); contains Interpro domain(s) IPR011424 C1-like
Cla012765	6548.34	2125.67	1.6232	1.5685e-48	7.9333e-47	Nitrate transporter (AHRD V1 ***- Q852P5_TOBAC); contains Interpro domain(s) IPR000109 TGF-beta receptor, type I/II extracellular region
Cla014148	200.147	65.0072	1.6224	1.4002e-06	6.2986e-06	Galactosyltransferase-like protein (Fragment) (AHRD V1 **-- D8RAJ4_SELML); contains Interpro domain(s) IPR004263 Exostosin-like
Cla010027	479.11	155.969	1.6191	2.6684e-24	4.9192e-23	Cytochrome P450 (AHRD V1 ***- B9HLE4_POPTR); contains Interpro domain(s) IPR001128 Cytochrome P450
Cla013954	17.2856	5.62715	1.6191	0.013219	0.028903	GRAS family transcription factor (AHRD V1 **-- B9H7C5_POPTR); contains Interpro domain(s) IPR005202 GRAS transcription factor
Cla023178	59.376	19.3387	1.6184	4.2392e-05	0.00015303	Chaperone protein DnaJ (AHRD V1 *-*- DNAJ_RHOCS); contains Interpro domain(s) IPR015609 Molecular chaperone, heat shock protein, Hsp40, DnaJ
Cla017013	551.201	179.592	1.6179	5.7073e-20	8.2597e-19	Unknown Protein (AHRD V1); contains Interpro domain(s) IPR012870 Protein of unknown function DUF1666
Cla008144	451.998	147.555	1.6151	4.0677e-20	5.9576e-19	Acetyltransferase GNAT family protein expressed (AHRD V1 **** Q10Q85_ORYSJ); contains Interpro domain(s) IPR000182 GCN5-related N-acetyltransferase
Cla006010	1650.54	539.305	1.6138	1.9388e-09	1.2293e-08	Cytochrome P450 (AHRD V1 ***- B9P4S4_POPTR); contains Interpro domain(s) IPR001128 Cytochrome P450
Cla019419	1086.83	355.829	1.6109	8.7848e-10	5.7844e-09	Receptor-like protein kinase (AHRD V1 *-** C6ZRS0_SOYBN); contains Interpro domain(s) IPR002290 Serine/threonine protein kinase
Cla018150	489.711	160.411	1.6102	6.1948e-24	1.1209e-22	Glutathione S-transferase (AHRD V1 ***- D8UY87_GLYSO); contains Interpro domain(s) IPR004046 Glutathione S-transferase, C-terminal
Cla001341	100.524	32.9472	1.6093	9.3713e-08	4.9063e-07	MYB transcription factor (AHRD V1 *--* Q9LDR8_ARATH); contains Interpro domain(s) IPR015495 Myb transcription factor
Cla012716	26.6645	8.75603	1.6066	0.0040339	0.0099764	Receptor-like protein kinase like protein (AHRD V1 **** C6ZRQ3_SOYBN); contains Interpro domain(s) IPR002290 Serine/threonine protein kinase
Cla016058	19.89	6.53229	1.6064	0.0069565	0.016278	UDP-glycosyltransferase 74 F1 (AHRD V1 ***- F4IS54_ARATH); contains Interpro domain(s) IPR002213 UDP-glucuronosyl/UDP-glucosyltransferase
Cla017526	274.114	90.2388	1.603	7.2575e-13	6.4054e-12	Receptor-like kinase (AHRD V1 *-** A7VM48_9VIRI); contains Interpro domain(s) IPR002290 Serine/threonine protein kinase
Cla009285	1117.37	367.905	1.6027	2.8802e-34	8.5457e-33	DAG protein (AHRD V1 **-- B6UD77_MAIZE); contains Interpro domain(s) IPR015500 Peptidase S8, subtilisin-related
Cla010283	25.8454	8.51504	1.6018	0.0028211	0.0072222	Unknown Protein (AHRD V1)
Cla017098	290.049	95.5694	1.6017	4.8336e-18	6.2329e-17	Unknown Protein (AHRD V1)
Cla014384	724.547	238.768	1.6015	5.3423e-29	1.2612e-27	C2 domain-containing protein (AHRD V1 **-- D7MP18_ARALL); contains Interpro domain(s) IPR018029 C2 membrane targeting protein
Cla021657	14296.7	4715.61	1.6002	1.4555e-49	7.5574e-48	Aluminum-induced protein (AHRD V1 **-- C5IWL4_9ROSI)
Cla017345	678.78	224.281	1.5976	2.0342e-10	1.428e-09	WRKY transcription factor (AHRD V1 **** A0MVX6_POPCN); contains Interpro domain(s) IPR003657 DNA-binding WRKY
Cla021592	159.701	52.915	1.5936	2.5961e-12	2.165e-11	Heat stress transcription factor A3 (AHRD V1 *-*- D1M7W9_SOLLC); contains Interpro domain(s) IPR000232 Heat shock factor (HSF)-type, DNA-binding
Cla012639	524.112	173.739	1.593	3.062e-25	5.9423e-24	Inositol oxygenase 1 (AHRD V1 ***- F4HW72_ARATH); contains Interpro domain(s) IPR007828 Protein of unknown function DUF706
Cla014528	79.9157	26.5199	1.5914	4.202e-07	2.0246e-06	F box protein family (AHRD V1 ***- Q6WEQ2_ARALL); contains Interpro domain(s) IPR001810 Cyclin-like F-box
Cla005641	47.7854	15.872	1.5901	5.5337e-05	0.00019529	Nucleotide-diphospho-sugar transferase domain-containing protein (AHRD V1 **-- Q8VZP6_ARATH)
Cla022564	191289	63572.1	1.5893	1.0453e-12	9.0777e-12	Unknown Protein (AHRD V1)
Cla010259	6345.9	2109.17	1.5891	5.3029e-26	1.074e-24	Nucleic acid binding protein (AHRD V1 **** Q93YF1_TOBAC); contains Interpro domain(s) IPR012677 Nucleotide-binding, alpha-beta plait
Cla013545	18.7637	6.23907	1.5885	0.012874	0.028196	Unknown Protein (AHRD V1)
Cla020971	1719.85	573.59	1.5842	2.7547e-38	9.5017e-37	TPR domain protein (AHRD V1 *-*- B6U810_MAIZE); contains Interpro domain(s) IPR011990 Tetratricopeptide-like helical
Cla018983	717.261	240.162	1.5785	3.0538e-28	6.9933e-27	Aluminum-activated malate transporter-like (AHRD V1 *-*- Q5Z6M4_ORYSJ); contains Interpro domain(s) IPR006214 Uncharacterised protein family UPF0005
Cla014267	836.986	280.656	1.5764	2.0917e-30	5.1889e-29	Zinc finger protein CONSTANS-LIKE 3 (AHRD V1 *--- COL3_ARATH); contains Interpro domain(s) IPR000315 Zinc finger, B-box
Cla007573	1892.73	634.881	1.5759	0.0006145	0.0018011	1-aminocyclopropane-1-carboxylate oxidase-2 (AHRD V1 **-- F4IDQ0_ARATH); contains Interpro domain(s) IPR005123 Oxoglutarate and iron-dependent oxygenase
Cla003153	30.8456	10.3532	1.575	0.0014621	0.0039784	UDP glycosyltransferase (AHRD V1 ***- C1JIE1_9SOLA); contains Interpro domain(s) IPR002213 UDP-glucuronosyl/UDP-glucosyltransferase
Cla006650	1575.72	529.514	1.5733	9.0306e-37	2.9681e-35	Long-chain-fatty-acid--CoA ligase (AHRD V1 ***- F5UDV9_9CYAN); contains Interpro domain(s) IPR000873 AMP-dependent synthetase and ligase
Cla018712	122.122	41.0444	1.5731	1.0602e-09	6.9179e-09	Abhydrolase domain-containing protein FAM108B1 (AHRD V1 **-- C0HAS5_SALSA)
Cla007317	246.302	82.9638	1.5699	1.2334e-12	1.0599e-11	Aluminum-activated malate transporter (AHRD V1 ***- B2LUQ7_SOYBN); contains Interpro domain(s) IPR006214 Uncharacterised protein family UPF0005
Cla004079	198.791	66.9925	1.5692	0.024385	0.049637	Unknown Protein (AHRD V1)
Cla004628	6616.02	2239.86	1.5626	2.4802e-15	2.6841e-14	Glycosyl transferase family 17 protein (AHRD V1 **-- D7LPH9_ARALL); contains Interpro domain(s) IPR006813 Glycosyl transferase, family 17
Cla009280	7703.79	2610.43	1.5613	6.6936e-46	3.0721e-44	Protein phosphatase 2C-like (AHRD V1 ***- Q2HW33_MEDTR); contains Interpro domain(s) IPR015655 Protein phosphatase 2C
Cla023409	172.455	58.5709	1.558	6.0434e-05	0.0002119	Unknown Protein (AHRD V1)
Cla007576	30.2559	10.2786	1.5576	0.0015813	0.0042736	Ring H2 finger protein (AHRD V1 *-*- D9ZHD8_HYPPE); contains Interpro domain(s) IPR018957 Zinc finger, C3HC4 RING-type
Cla011515	892.661	303.341	1.5572	1.6781e-30	4.2109e-29	Cytochrome P450 (AHRD V1 ***- B9GKS3_POPTR); contains Interpro domain(s) IPR001128 Cytochrome P450
Cla005698	4087.48	1389.81	1.5563	1.8162e-13	1.6917e-12	Receptor kinase (AHRD V1 **** D9IAP8_GOSHI); contains Interpro domain(s) IPR002290 Serine/threonine protein kinase
Cla022997	1478.49	503.074	1.5553	2.428e-23	4.2945e-22	BURP domain-containing protein (AHRD V1 ***- B2ZPK6_SOYBN); contains Interpro domain(s) IPR004873 BURP
Cla007263	188.044	64.0302	1.5542	3.7655e-13	3.4113e-12	Amino acid transporter (AHRD V1 ***- B9HYI5_POPTR); contains Interpro domain(s) IPR013057 Amino acid transporter, transmembrane
Cla014921	3528.67	1202.68	1.5529	7.5534e-42	3.0156e-40	Oxidoreductase zinc-binding dehydrogenase family (AHRD V1 **** B7JH70_BACC0); contains Interpro domain(s) IPR002085 Alcohol dehydrogenase superfamily, zinc-containing
Cla015234	223.942	76.3447	1.5525	4.1632e-11	3.1117e-10	Unknown Protein (AHRD V1)
Cla009398	48.6151	16.5818	1.5518	9.5431e-05	0.00032447	Membrane transporter D1 (AHRD V1 **** GTR1_LEIDO); contains Interpro domain(s) IPR003663 Sugar/inositol transporter
Cla020646	191.696	65.4981	1.5493	8.2426e-10	5.4505e-09	SPRY domain-containing protein (AHRD V1 *-*- B6JYC6_SCHJY); contains Interpro domain(s) IPR003877 SPla/RYanodine receptor SPRY
Cla019804	4605.8	1573.78	1.5492	9.8926e-25	1.866e-23	Aldehyde dehydrogenase 1 (AHRD V1 ***- Q84V96_LOTCO); contains Interpro domain(s) IPR015590 Aldehyde dehydrogenase
Cla009619	16985.5	5804.36	1.5491	2.5093e-47	1.2126e-45	Ubiquitin-conjugating enzyme 22 (AHRD V1 ***- D7L888_ARALL); contains Interpro domain(s) IPR000608 Ubiquitin-conjugating enzyme, E2
Cla016674	1708.02	584.21	1.5478	1.5546e-36	5.0416e-35	Processive diacylglycerol glucosyltransferase (AHRD V1 ***- E5W153_9BACI); contains Interpro domain(s) IPR009695 Monogalactosyldiacylglycerol synthase
Cla001917	104.904	35.8904	1.5474	1.2325e-08	7.1465e-08	Lysine ketoglutarate reductase trans-splicing related 1-like (AHRD V1 **-- Q5JLN0_ORYSJ); contains Interpro domain(s) IPR007877 Protein of unknown function DUF707
Cla003914	390.175	133.528	1.547	7.4199e-06	3.0054e-05	Heavy metal-associated domain containing protein (AHRD V1 *--* B6TLY4_MAIZE); contains Interpro domain(s) IPR006121 Heavy metal transport/detoxification protein
Cla022055	816.843	279.613	1.5466	0.00031366	0.00097231	Gibberellin receptor GID1-like protein (AHRD V1 **-- A9LY13_9BRYO); contains Interpro domain(s) IPR013094 Alpha/beta hydrolase fold-3
Cla018487	146.089	50.0387	1.5457	1.3584e-10	9.6929e-10	Receptor-like protein kinase (AHRD V1 **** D3G6F0_CAPAN); contains Interpro domain(s) IPR002290 Serine/threonine protein kinase
Cla021979	9125.25	3133.49	1.5421	3.9875e-45	1.7533e-43	Embryogenesis transmembrane protein-like (AHRD V1 *-*- Q5Z6I7_ORYSJ)
Cla000884	2085.14	716.31	1.5415	2.6622e-38	9.248e-37	mRNA clone RTFL01-05-M08 (AHRD V1 **-- E4MW90_THEHA)
Cla005053	210.56	72.4111	1.54	6.63e-14	6.392e-13	LOB domain protein 1 (AHRD V1 ***- D7KHW8_ARALL); contains Interpro domain(s) IPR004883 Lateral organ boundaries, LOB
Cla005645	289.969	99.7535	1.5395	5.8661e-15	6.1738e-14	Heat shock protein (AHRD V1 ***- A9QVH3_9FABA); contains Interpro domain(s) IPR008978 HSP20-like chaperone
Cla017097	486.324	167.411	1.5385	7.3448e-23	1.2556e-21	Cinnamoyl CoA reductase-like protein (AHRD V1 ***- Q8LDZ7_ARATH); contains Interpro domain(s) IPR016040 NAD(P)-binding domain
Cla007460	143.081	49.2743	1.5379	0.017861	0.037718	Receptor-like protein kinase At5g59670 (AHRD V1 **** RLK7_ARATH); contains Interpro domain(s) IPR002290 Serine/threonine protein kinase
Cla015028	269.192	92.7183	1.5377	5.1854e-16	5.8721e-15	Alcohol dehydrogenase (AHRD V1 ***- Q4A1D2_ALNGL); contains Interpro domain(s) IPR002085 Alcohol dehydrogenase superfamily, zinc-containing
Cla018764	1182.51	407.405	1.5373	4.0502e-33	1.1345e-31	Cinnamoyl-CoA reductase-like protein (AHRD V1 ***- Q9M0B3_ARATH); contains Interpro domain(s) IPR016040 NAD(P)-binding domain
Cla010347	2220.54	765.206	1.537	2.3493e-38	8.2195e-37	Plasma membrane H+-ATPase (AHRD V1 **** Q9SPD5_SOLLC); contains Interpro domain(s) IPR006534 ATPase, P-type, plasma-membrane proton-efflux
Cla000910	106.5	36.7175	1.5363	1.5949e-08	9.1473e-08	Chloroplast unusual positioning 1B (AHRD V1 *--- B3IYT8_ADICA)
Cla012597	4483.88	1547.85	1.5345	8.0026e-43	3.2754e-41	Catalytic/ protein phosphatase type 2C/ protein serine/threonine phosphatase (AHRD V1 *-** B6TJ97_MAIZE); contains Interpro domain(s) IPR015655 Protein phosphatase 2C
Cla022041	159.001	54.9142	1.5338	3.7403e-09	2.297e-08	ACT domain-containing protein (AHRD V1 **-- F4I0I7_ARATH); contains Interpro domain(s) IPR002912 Amino acid-binding ACT
Cla015196	27.606	9.54297	1.5325	0.0025471	0.006583	Endoglucanase 1 (AHRD V1 ***- B6U0J0_MAIZE); contains Interpro domain(s) IPR001701 Glycoside hydrolase, family 9
Cla010685	63.8802	22.108	1.5308	5.255e-06	2.1768e-05	Unknown Protein (AHRD V1); contains Interpro domain(s) IPR009606 Protein of unknown function DUF1218
Cla008888	3419.4	1184.05	1.53	6.2717e-06	2.575e-05	Methionine gamma-lyase (AHRD V1 ***- A8UPL5_9FLAO); contains Interpro domain(s) IPR000277 Cys/Met metabolism, pyridoxal phosphate-dependent enzyme
Cla020055	3876.67	1343.65	1.5287	1.459e-37	4.9279e-36	Chaperone protein DnaJ (AHRD V1 *-*- E4NX19_BIFBP); contains Interpro domain(s) IPR015609 Molecular chaperone, heat shock protein, Hsp40, DnaJ
Cla011157	49.0189	17.0052	1.5274	0.0046201	0.011258	Receptor-like protein kinase At3g21340 (AHRD V1 **** RLK6_ARATH); contains Interpro domain(s) IPR002290 Serine/threonine protein kinase
Cla004058	2661.03	924.988	1.5245	4.3356e-39	1.556e-37	Unknown Protein (AHRD V1)
Cla013017	287.796	100.057	1.5242	9.1122e-17	1.0775e-15	Ankyrin repeat-containing protein (AHRD V1 *-*- F4J8U1_ARATH); contains Interpro domain(s) IPR009057 Homeodomain-like
Cla021386	349.089	121.384	1.524	1.4577e-12	1.2438e-11	RING finger protein (AHRD V1 *-*- C6EUD3_SOYBN); contains Interpro domain(s) IPR018957 Zinc finger, C3HC4 RING-type
Cla021530	97.0065	33.8054	1.5208	8.2221e-08	4.3361e-07	CASP-like protein At3g23200 (AHRD V1 ***- CSPLG_ARATH); contains Interpro domain(s) IPR006702 Uncharacterised protein family UPF0497, trans-membrane plant
Cla017772	3047.04	1061.94	1.5207	1.0772e-07	5.5889e-07	UDP glycosyltransferase (AHRD V1 ***- C1JIE1_9SOLA); contains Interpro domain(s) IPR002213 UDP-glucuronosyl/UDP-glucosyltransferase
Cla010328	1238.6	432.061	1.5194	9.69e-33	2.6607e-31	ATP-dependent zinc metalloprotease FtsH 2 (AHRD V1 **** B1XNI1_SYNP2); contains Interpro domain(s) IPR005936 Peptidase M41, FtsH
Cla008336	72.3589	25.2455	1.5191	2.3796e-06	1.0328e-05	Nitrate transporter (AHRD V1 **-- D0QEE8_9ROSA); contains Interpro domain(s) IPR000109 TGF-beta receptor, type I/II extracellular region
Cla019375	94.1153	32.8594	1.5181	1.3607e-07	6.9723e-07	Lactoylglutathione lyase (AHRD V1 ***- E5GC58_CUCME); contains Interpro domain(s) IPR004361 Glyoxalase I
Cla009109	1416.47	494.647	1.5178	8.4778e-34	2.4557e-32	Acyl-CoA synthetase (AHRD V1 **-- D0CV95_9RHOB); contains Interpro domain(s) IPR000873 AMP-dependent synthetase and ligase
Cla003576	319.964	111.743	1.5177	9.892e-18	1.2534e-16	AT hook motif DNA-binding family protein (AHRD V1 *-** Q9SB31_ARATH); contains Interpro domain(s) IPR005175 Protein of unknown function DUF296
Cla022135	1039.17	363.174	1.5167	8.9701e-31	2.2832e-29	Cyclin d2 (AHRD V1 ***- Q6T2Z7_SOYBN); contains Interpro domain(s) IPR015451 Cyclin D
Cla014121	244.379	85.5453	1.5144	1.125e-14	1.1548e-13	Multidrug resistance protein mdtK (AHRD V1 **-- MDTK_YERE8); contains Interpro domain(s) IPR002528 Multi antimicrobial extrusion protein MatE
Cla005052	766.722	268.948	1.5114	2.0529e-11	1.5804e-10	LOB domain protein 1 (AHRD V1 ***- D7KHW8_ARALL); contains Interpro domain(s) IPR004883 Lateral organ boundaries, LOB
Cla020005	29379.6	10306.4	1.5113	1.8376e-12	1.5524e-11	Ubiquitin carboxyl-terminal hydrolase (AHRD V1 **** F6I1Y1_VITVI); contains Interpro domain(s) IPR001394 Peptidase C19, ubiquitin carboxyl-terminal hydrolase 2
Cla003185	172.324	60.5758	1.5083	2.2517e-11	1.7253e-10	Ribosome biogenesis GTPase YqeH (AHRD V1 **-- E1JMW4_9LACO)
Cla022265	55.2016	19.412	1.5078	3.0714e-05	0.00011318	Fasciclin-like arabinogalactan protein 17 (AHRD V1 *-*- A9XTM2_GOSHI); contains Interpro domain(s) IPR000782 FAS1 domain
Cla019483	52867.4	18604.8	1.5067	1.0523e-11	8.3211e-11	Polyphenol oxidase (AHRD V1 ***- E5Q8T0_ZIZJJ); contains Interpro domain(s) IPR016213 Polyphenol oxidase, plant
Cla021927	283.864	99.9054	1.5066	5.7978e-08	3.1131e-07	Glycosyl transferase family 2 (AHRD V1 *--- D3HZX3_9BACT); contains Interpro domain(s) IPR008166 Protein of unknown function DUF23
Cla022489	116.381	40.9689	1.5063	9.8996e-07	4.5422e-06	Zinc finger-homeodomain protein 2 (Fragment) (AHRD V1 **-- B0LK10_ESCCA); contains Interpro domain(s) IPR006456 ZF-HD homeobox protein Cys/His-rich dimerisation region
Cla001483	721.398	253.985	1.506	0.00070011	0.0020282	Unknown Protein (AHRD V1)
Cla003066	1211.93	427.233	1.5042	1.2082e-10	8.6721e-10	P-ATPase family transporter copper ion heavy metal translocating P-type ATPase-like protein (Fragment) (AHRD V1 **** A4RXW6_OSTLU); contains Interpro domain(s) IPR006403 ATPase, P type, cation/copper-transporter
Cla015280	35.5625	12.5481	1.5029	0.00069258	0.0020088	Callose synthase (AHRD V1 ***- F4IRV4_ARATH); contains Interpro domain(s) IPR003440 Glycosyl transferase, family 48
Cla018638	2056.53	726.479	1.5012	1.418e-35	4.4437e-34	Nucleotide-diphospho-sugar transferase family protein (AHRD V1 **-- F4JKY7_ARATH)
Cla010018	49.0242	17.357	1.498	0.0038617	0.0095905	Cytochrome P450 (AHRD V1 ***- B9HLE4_POPTR); contains Interpro domain(s) IPR001128 Cytochrome P450
Cla000824	40.4566	14.3277	1.4976	0.00033724	0.0010383	Endosomal targeting BRO1-like domain-containing protein (AHRD V1 ***- Q0WSL5_ARATH); contains Interpro domain(s) IPR004328 BRO1
Cla013340	13850.6	4923.84	1.4921	0.00029971	0.00093262	Phosphorylase (AHRD V1 ***- B2DG14_CUCMA); contains Interpro domain(s) IPR011833 Glycogen/starch/alpha-glucan phosphorylase
Cla016199	6240.26	2220.64	1.4906	2.9526e-34	8.7472e-33	MYC2 transcription factor (Fragment) (AHRD V1 *--- B6DQ59_CUCSA); contains Interpro domain(s) IPR011598 Helix-loop-helix DNA-binding
Cla008974	195.795	69.7561	1.489	6.1648e-07	2.9128e-06	Unknown Protein (AHRD V1)
Cla004940	2887.18	1030.01	1.487	1.9662e-09	1.2463e-08	Heavy-metal-associated domain-containing protein (AHRD V1 *--* O03982_ARATH); contains Interpro domain(s) IPR006121 Heavy metal transport/detoxification protein
Cla002084	291.594	104.276	1.4835	2.7587e-15	2.969e-14	WRKY transcription factor-b (AHRD V1 *-** Q5DJU0_CAPAN); contains Interpro domain(s) IPR003657 DNA-binding WRKY
Cla010997	1572.73	562.477	1.4834	1.9769e-33	5.6426e-32	3-ketoacyl-CoA thiolase (AHRD V1 ***- FADA_PSEFR); contains Interpro domain(s) IPR002155 Thiolase
Cla022407	914.996	327.409	1.4827	1.1581e-22	1.9508e-21	Whole genome shotgun assembly reference scaffold set scaffold scaffold_4 (AHRD V1 **-- E4WXY4_OIKDI); contains Interpro domain(s) IPR012336 Thioredoxin-like fold
Cla023272	33.8359	12.1112	1.4822	0.0010673	0.0029913	UDP-glycosyltransferase 76E12 (AHRD V1 ***- U7E12_ARATH); contains Interpro domain(s) IPR002213 UDP-glucuronosyl/UDP-glucosyltransferase
Cla003666	37.0272	13.262	1.4813	0.00073101	0.0021099	Exostosin family protein (AHRD V1 ***- D7MCC1_ARALL); contains Interpro domain(s) IPR004263 Exostosin-like
Cla016817	419.15	150.157	1.481	1.1213e-19	1.5956e-18	Zinc finger CCCH domain-containing protein 49 (AHRD V1 ***- C3H49_ARATH)
Cla004477	43.9583	15.782	1.4779	0.00027036	0.00084711	Nicotinamide mononucleotide adenylyltransferase (AHRD V1 ***- F4K687_ARATH); contains Interpro domain(s) IPR005248 Probable nicotinate-nucleotide adenylyltransferase
Cla002630	60.3433	21.6751	1.4772	0.0033978	0.0085387	Squamosa promoter-binding protein (AHRD V1 ***- B8Y9B2_PONTR); contains Interpro domain(s) IPR004333 Transcription factor, SBP-box
Cla014091	25.19	9.0652	1.4744	0.00437	0.010705	Rhamnogalacturonate lyase-like protein (AHRD V1 ***- F4I2M6_ARATH); contains Interpro domain(s) IPR010325 Rhamnogalacturonate lyase
Cla017096	287.124	103.383	1.4737	5.2628e-16	5.9528e-15	Dihydroflavonol-4-reductase (AHRD V1 *-*- B6TK03_MAIZE); contains Interpro domain(s) IPR016040 NAD(P)-binding domain
Cla020505	27.9786	10.0922	1.4711	0.0042158	0.010379	UDP glycosyltransferase (AHRD V1 ***- C1JIE1_9SOLA); contains Interpro domain(s) IPR002213 UDP-glucuronosyl/UDP-glucosyltransferase
Cla017527	60.4388	21.9007	1.4645	2.3147e-05	8.6819e-05	Receptor-like kinase (AHRD V1 *-** A7VM48_9VIRI); contains Interpro domain(s) IPR002290 Serine/threonine protein kinase
Cla015059	66.5574	24.1439	1.4629	6.5836e-06	2.6929e-05	Multidrug resistance protein ABC transporter family (AHRD V1 **-- B9I9S5_POPTR); contains Interpro domain(s) IPR001140 ABC transporter, transmembrane region
Cla013135	1720.44	625.076	1.4607	9.0529e-19	1.2206e-17	Aspartyl protease family protein (AHRD V1 **-- D7MID8_ARALL); contains Interpro domain(s) IPR001461 Peptidase A1
Cla015713	1160.39	421.708	1.4603	1.3913e-29	3.3616e-28	Histone deacetylase (AHRD V1 **** D7TSU0_VITVI); contains Interpro domain(s) IPR003084 Histone deacetylase
Cla021184	1480.96	539.932	1.4557	8.3159e-17	9.8754e-16	G-box binding factor 3 (AHRD V1 ***- D7LDY1_ARALL); contains Interpro domain(s) IPR012900 G-box binding, MFMR
Cla018318	3337.77	1216.97	1.4556	4.1182e-13	3.7136e-12	Heavy metal-associated domain containing protein expressed (AHRD V1 *-** Q7XE25_ORYSJ); contains Interpro domain(s) IPR006121 Heavy metal transport/detoxification protein
Cla015907	1706.86	622.425	1.4554	7.8164e-33	2.1615e-31	Zinc ion binding protein (AHRD V1 **-* D3YBG3_TRIRP); contains Interpro domain(s) IPR001841 Zinc finger, RING-type
Cla019553	394.3	143.998	1.4532	2.2603e-07	1.1257e-06	DNAJ heat shock N-terminal domain-containing protein (AHRD V1 *--* F4Q5J1_DICFS); contains Interpro domain(s) IPR001623 Heat shock protein DnaJ, N-terminal
Cla010712	3685.22	1346.55	1.4525	3.7693e-37	1.243e-35	Ethylene responsive transcription factor 1b (AHRD V1 **** C0J9I8_9ROSA); contains Interpro domain(s) IPR001471 Pathogenesis-related transcriptional factor and ERF, DNA-binding
Cla015981	946.107	345.751	1.4523	2.6188e-07	1.2937e-06	1-aminocyclopropane-1-carboxylate oxidase 5 (AHRD V1 **-- ACCO5_ARATH); contains Interpro domain(s) IPR005123 Oxoglutarate and iron-dependent oxygenase
Cla011421	241.956	88.4237	1.4522	4.2894e-14	4.204e-13	Unknown Protein (AHRD V1)
Cla003328	1169.21	427.468	1.4516	8.8784e-05	0.00030308	RING zinc finger protein-like (AHRD V1 **-- Q8LR65_ORYSJ)
Cla021321	1335.19	488.339	1.4511	1.3237e-30	3.3388e-29	Nitroreductase-like protein (AHRD V1 ***- O23673_ARATH); contains Interpro domain(s) IPR000415 Nitroreductase-like
Cla022916	570.397	208.789	1.4499	3.6127e-13	3.282e-12	Major facilitator superfamily transporter (AHRD V1 **-- E3QA71_COLGM); contains Interpro domain(s) IPR016196 Major facilitator superfamily, general substrate transporter
Cla017984	328.108	120.163	1.4492	1.0949e-08	6.3903e-08	Ring finger protein 141 (AHRD V1 *--- Q28I63_XENTR); contains Interpro domain(s) IPR001841 Zinc finger, RING-type
Cla013539	1407.52	515.85	1.4481	1.6082e-05	6.1719e-05	Unknown Protein (AHRD V1); contains Interpro domain(s) IPR007789 Protein of unknown function DUF688
Cla007656	763.905	280.085	1.4475	3.9998e-25	7.6859e-24	WRKY transcription factor (AHRD V1 **** D0PSE9_9LAMI); contains Interpro domain(s) IPR003657 DNA-binding WRKY
Cla004066	157.407	57.7613	1.4463	2.2486e-10	1.5723e-09	Kelch-like protein 14 (AHRD V1 ***- B6T7I5_MAIZE); contains Interpro domain(s) IPR015915 Kelch-type beta propeller
Cla007583	109.632	40.267	1.445	0.00040562	0.0012304	Phosphate transporter (AHRD V1 ***- C3UZD5_SOYBN); contains Interpro domain(s) IPR004738 Phosphate permease
Cla021597	397.27	146.146	1.4427	1.6884e-18	2.2394e-17	Sulfate transporter (AHRD V1 ***- D7LTZ8_ARALL); contains Interpro domain(s) IPR001902 Sulphate anion transporter
Cla018665	2333.69	859.188	1.4416	8.0032e-06	3.2262e-05	mRNA clone RTFL01-13-K15 (AHRD V1 **-- E4MX37_THEHA); contains Interpro domain(s) IPR008479 Protein of unknown function DUF760
Cla008619	1570.16	578.647	1.4402	1.3641e-31	3.5844e-30	BEL1-like homeodomain 5 (AHRD V1 *--- F4IFQ2_ARATH); contains Interpro domain(s) IPR006563 POX
Cla015949	163.239	60.1785	1.4397	1.8602e-10	1.3082e-09	Membrane transporter D1 (AHRD V1 **** GTR1_LEIDO); contains Interpro domain(s) IPR003663 Sugar/inositol transporter
Cla012565	4414.77	1627.71	1.4395	2.313e-12	1.9389e-11	Phosphoglycerate dehydrogenase (AHRD V1 ***- D2D316_GOSHI); contains Interpro domain(s) IPR015508 D-3-phosphogylcerate Dehydrogenase
Cla010813	39.7518	14.6933	1.4359	0.00050382	0.0015015	MADS box transcription factor (AHRD V1 ***- Q689E7_GENTR); contains Interpro domain(s) IPR002487 Transcription factor, K-box
Cla020715	58.1678	21.5047	1.4356	0.0019451	0.0051602	Myb family transcription factor-like (AHRD V1 *--* Q84NK2_ORYSJ); contains Interpro domain(s) IPR006447 Myb-like DNA-binding region, SHAQKYF class
Cla002034	261.962	96.9233	1.4344	4.553e-12	3.713e-11	Transcription factor (AHRD V1 ***- D7LJX4_ARALL)
Cla018159	276.772	102.445	1.4338	7.3242e-15	7.6588e-14	Glutathione S-transferase (AHRD V1 ***- B4XRA3_GOSHI); contains Interpro domain(s) IPR004046 Glutathione S-transferase, C-terminal
Cla023271	437.538	162.093	1.4326	4.662e-19	6.4141e-18	UDP-glycosyltransferase 76E11 (AHRD V1 ***- U7E11_ARATH); contains Interpro domain(s) IPR002213 UDP-glucuronosyl/UDP-glucosyltransferase
Cla008892	20.1911	7.48711	1.4312	0.01275	0.027972	Endoglucanase 1 (AHRD V1 ***- B6U0P7_MAIZE); contains Interpro domain(s) IPR001701 Glycoside hydrolase, family 9
Cla020649	124.887	46.3768	1.4291	1.2894e-08	7.463e-08	Hydroxycinnamoyl transferase (AHRD V1 **-* D2XJ64_9MAGN); contains Interpro domain(s) IPR003480 Transferase
Cla014381	107.377	39.9354	1.4269	1.8283e-06	8.0831e-06	U-box domain-containing protein kinase family protein (AHRD V1 *-*- F4K964_ARATH); contains Interpro domain(s) IPR014729 Rossmann-like alpha/beta/alpha sandwich fold
Cla005640	89.6043	33.3317	1.4267	0.00012654	0.00041937	Glycogenin-1 (Fragment) (AHRD V1 *--- F1KWJ7_ASCSU)
Cla018610	179.929	67.0378	1.4244	3.2287e-11	2.4318e-10	MYB transcription factor (AHRD V1 **-* Q9SN78_ARATH); contains Interpro domain(s) IPR015495 Myb transcription factor
Cla022596	22.6088	8.42909	1.4234	0.011617	0.025747	Unknown Protein (AHRD V1)
Cla002922	26.507	9.88348	1.4233	0.0050677	0.012233	AP2-like ethylene-responsive transcription factor (AHRD V1 **** F4IL00_ARATH); contains Interpro domain(s) IPR001471 Pathogenesis-related transcriptional factor and ERF, DNA-binding
Cla006876	798.478	297.764	1.4231	3.9154e-25	7.5384e-24	RING-H2 finger protein (AHRD V1 **-- Q30D22_PONTR); contains Interpro domain(s) IPR018957 Zinc finger, C3HC4 RING-type
Cla009236	1412.23	526.768	1.4227	1.8868e-30	4.7046e-29	Transcription factor (AHRD V1 ***- D7L4N5_ARALL); contains Interpro domain(s) IPR001092 Basic helix-loop-helix dimerisation region bHLH
Cla012622	1550.22	578.478	1.4221	6.552e-31	1.6723e-29	Glutamate receptor (AHRD V1 ***- B9RNQ8_RICCO); contains Interpro domain(s) IPR015683 Glutamate receptor-related IPR017103 Ionotropic glutamate-like receptor, plant
Cla012817	133.997	50.0132	1.4218	4.4328e-09	2.6968e-08	Unknown Protein (AHRD V1)
Cla017648	234.302	87.4709	1.4215	4.809e-13	4.3107e-12	Receptor expression-enhancing protein 3 (AHRD V1 *--- B6TB01_MAIZE); contains Interpro domain(s) IPR004345 TB2/DP1 and HVA22 related protein
Cla021023	102.923	38.423	1.4215	0.0065203	0.015342	Myosin heavy chain-like protein (AHRD V1 ***- Q9LEV1_ARATH)
Cla018066	330.58	123.438	1.4212	7.4391e-14	7.1544e-13	LURP-one-related 3 protein (AHRD V1 ***- F4HTE5_ARATH); contains Interpro domain(s) IPR007612 Protein of unknown function DUF567
Cla002911	948.12	354.161	1.4207	1.1096e-26	2.3395e-25	Cax7 (Fragment) (AHRD V1 **-- B2CRR4_ARALY); contains Interpro domain(s) IPR004837 Sodium/calcium exchanger membrane region
Cla005397	108.95	40.7785	1.4178	1.4887e-05	5.752e-05	Gibberellin 2-oxidase (AHRD V1 ***- Q7X9N5_CUCMA); contains Interpro domain(s) IPR005123 Oxoglutarate and iron-dependent oxygenase
Cla022987	1373.27	514.498	1.4164	7.9581e-15	8.2862e-14	Lipoxygenase (AHRD V1 ***- D7TAQ3_VITVI); contains Interpro domain(s) IPR013819 Lipoxygenase, C-terminal IPR000907 Lipoxygenase
Cla016053	1558.31	584.062	1.4158	8.3849e-05	0.00028764	UDP-glycosyltransferase 74 F1 (AHRD V1 ***- F4IS54_ARATH); contains Interpro domain(s) IPR002213 UDP-glucuronosyl/UDP-glucosyltransferase
Cla006146	434.379	162.821	1.4157	2.4084e-16	2.7806e-15	MYB transcription factor (Fragment) (AHRD V1 ***- A1DR87_CATRO)
Cla011356	2741.36	1028.13	1.4149	2.0763e-05	7.8452e-05	DCD (Development and Cell Death) domain protein (AHRD V1 *--- Q8RXN8_ARATH); contains Interpro domain(s) IPR013089 Kelch related
Cla019161	783.883	294.013	1.4148	0.015995	0.0342	Unknown Protein (AHRD V1)
Cla023018	85.7281	32.1656	1.4143	1.5374e-06	6.8825e-06	UDP-glycosyltransferase (AHRD V1 ***- D7KLQ4_ARALL); contains Interpro domain(s) IPR002213 UDP-glucuronosyl/UDP-glucosyltransferase
Cla008590	3846.59	1445.5	1.412	2.0767e-05	7.8452e-05	Hydroxymethylglutaryl-CoA lyase (AHRD V1 **-* B6U7B9_MAIZE); contains Interpro domain(s) IPR000891 Pyruvate carboxyltransferase
Cla014433	553.107	208.022	1.4108	5.0015e-05	0.00017815	WRKY transcription factor (AHRD V1 **** D0PSE9_9LAMI); contains Interpro domain(s) IPR003657 DNA-binding WRKY
Cla011882	1236.56	465.132	1.4106	1.0887e-28	2.5365e-27	Yellow stripe-like transporter 12 (AHRD V1 ***- E3UJZ2_MAIZE); contains Interpro domain(s) IPR004813 Oligopeptide transporter OPT superfamily
Cla003597	159.916	60.1642	1.4103	0.0013487	0.0036967	Leucine-rich repeat receptor-like protein kinase (Fragment) (AHRD V1 **-- C0LGU8_ARATH); contains Interpro domain(s) IPR001611 Leucine-rich repeat
Cla011343	603.479	227.043	1.4103	1.8846e-13	1.7504e-12	Dof zinc finger protein 2 (AHRD V1 *-*- A5HWF1_HORVD); contains Interpro domain(s) IPR003851 Zinc finger, Dof-type
Cla002449	337.406	127.001	1.4097	1.6631e-14	1.6815e-13	Unknown Protein (AHRD V1)
Cla015704	1177.65	443.321	1.4095	3.41e-14	3.3845e-13	RING-H2 finger protein (AHRD V1 **-- Q30D22_PONTR); contains Interpro domain(s) IPR018957 Zinc finger, C3HC4 RING-type
Cla014501	504.994	190.301	1.408	1.4491e-16	1.687e-15	BZIP transcription factor (AHRD V1 **** A7Y1S1_BRAJU); contains Interpro domain(s) IPR011616 bZIP transcription factor, bZIP-1
Cla013307	846.098	319.186	1.4064	6.4045e-25	1.2187e-23	GTP-binding protein Obg/CgtA (AHRD V1 *-*- F4HSD5_ARATH)
Cla023115	41.2315	15.5588	1.406	0.00064832	0.0018903	F-box/WD repeat-containing protein 11 (Fragment) (AHRD V1 **-- C0PUE3_SALSA); contains Interpro domain(s) IPR011046 WD40 repeat-like
Cla007605	2126.21	802.603	1.4055	1.4853e-20	2.2324e-19	Peptide transporter (AHRD V1 ***- A6YJX4_9MAGN); contains Interpro domain(s) IPR000109 TGF-beta receptor, type I/II extracellular region
Cla020331	437.65	165.205	1.4055	0.014644	0.031647	Unknown Protein (AHRD V1)
Cla004343	689.008	260.486	1.4033	5.1265e-11	3.8026e-10	Alpha/beta-hydrolase-like protein (AHRD V1 ***- Q9C976_ARATH)
Cla013546	10083.3	3825.98	1.3981	1.0942e-38	3.8768e-37	Histidinol-phosphate aminotransferase (AHRD V1 **** HIS8_BACCN); contains Interpro domain(s) IPR005958 Tyrosine/nicotianamine aminotransferase
Cla003404	565.324	215.026	1.3946	7.875e-21	1.2077e-19	Calmodulin (AHRD V1 ***- D3PJ43_9MAXI); contains Interpro domain(s) IPR011992 EF-Hand type
Cla013881	2279.1	867.74	1.3931	3.2605e-32	8.7438e-31	Unknown Protein (AHRD V1)
Cla013415	6805.51	2591.88	1.3927	3.5693e-36	1.1405e-34	Serine/threonine protein kinase (AHRD V1 *-** D0NNA3_PHYIT); contains Interpro domain(s) IPR002290 Serine/threonine protein kinase
Cla021188	1421.71	542.005	1.3912	7.0983e-29	1.6676e-27	Ubiquitin conjugating enzyme (AHRD V1 ***- E5GCG7_CUCME); contains Interpro domain(s) IPR000608 Ubiquitin-conjugating enzyme, E2
Cla011774	22.4158	8.56324	1.3883	0.01168	0.025869	Membrane transporter D1 (AHRD V1 **** GTR1_LEIDO); contains Interpro domain(s) IPR003663 Sugar/inositol transporter
Cla018704	589.284	225.149	1.3881	2.1941e-12	1.8432e-11	Ribonuclease 3-like protein 3 (AHRD V1 *-*- RTL3_ORYSJ); contains Interpro domain(s) IPR000999 Ribonuclease III
Cla008617	3258.38	1246.13	1.3867	4.5094e-11	3.3602e-10	Protein FANTASTIC FOUR 3 (AHRD V1 *-*- FAF3_ARATH)
Cla020340	1183.27	453.089	1.3849	4.2307e-27	9.1468e-26	Diacylglycerol Cholinephosphotransferase (AHRD V1 **-- B9RLB3_RICCO); contains Interpro domain(s) IPR014472 Choline/ethanolaminephosphotransferase
Cla004312	253.14	97.1656	1.3814	1.1648e-08	6.7759e-08	class I heat shock protein 3 (AHRD V1 ***- B6TDB5_MAIZE); contains Interpro domain(s) IPR002068 Heat shock protein Hsp20
Cla012193	620.335	238.22	1.3808	1.5638e-21	2.4862e-20	Unknown Protein (AHRD V1); contains Interpro domain(s) IPR011989 Armadillo-like helical
Cla008523	55.6789	21.3819	1.3807	0.00011289	0.00037831	Receptor-like protein kinase 1 (AHRD V1 **** F4K0I9_ARATH); contains Interpro domain(s) IPR002290 Serine/threonine protein kinase
Cla013158	175.954	67.5859	1.3804	2.621e-10	1.8177e-09	Ubiquitin-protein ligase/ zinc ion binding protein (AHRD V1 **** B4FXK9_MAIZE); contains Interpro domain(s) IPR004162 Seven in absentia protein
Cla004551	3109.87	1195.08	1.3797	0.0030714	0.0078138	Ferric reductase oxidase (AHRD V1 **-- D6RVS5_HORVU); contains Interpro domain(s) IPR013130 Ferric reductase-like transmembrane component, N-terminal
Cla010908	72.355	27.8119	1.3794	1.7697e-05	6.7547e-05	RING finger protein 44 (AHRD V1 *-*- RNF44_DANRE); contains Interpro domain(s) IPR001841 Zinc finger, RING-type
Cla021980	6250.32	2402.68	1.3793	6.3308e-10	4.2313e-09	Ankyrin repeat-containing protein (AHRD V1 **-- Q9LU58_ARATH); contains Interpro domain(s) IPR011011 Zinc finger, FYVE/PHD-type
Cla001364	512.933	197.275	1.3786	1.604e-19	2.2594e-18	Sphingosine kinase 1 (AHRD V1 *-** F4JJK1_ARATH); contains Interpro domain(s) IPR001206 Diacylglycerol kinase, catalytic region
Cla019230	506.163	194.782	1.3777	0.0014877	0.0040401	Octicosapeptide/Phox/Bem1p domain-containing protein kinase (AHRD V1 **-- Q9LRY7_ARATH); contains Interpro domain(s) IPR000270 Octicosapeptide/Phox/Bem1p
Cla020622	45.7048	17.5947	1.3772	0.00032706	0.0010108	Cytochrome P450 (AHRD V1 ***- B9GNS2_POPTR); contains Interpro domain(s) IPR001128 Cytochrome P450
Cla008521	70.5454	27.1681	1.3766	1.5116e-05	5.8321e-05	Receptor-like protein kinase 1 (AHRD V1 *-** F4K0I9_ARATH); contains Interpro domain(s) IPR002290 Serine/threonine protein kinase
Cla008067	4689.23	1806.24	1.3764	7.2498e-11	5.315e-10	Carboxyl-terminal-processing protease (AHRD V1 ***- B6T6L2_MAIZE); contains Interpro domain(s) IPR004447 Peptidase S41A, C-terminal protease
Cla006784	1014.14	390.93	1.3753	0.00027917	0.00087261	Alcohol acyl transferase (AHRD V1 **-* A8W8Y0_CITSI); contains Interpro domain(s) IPR003480 Transferase
Cla003285	1364.97	526.374	1.3747	0.0076494	0.017694	Serine acetyltransferase (AHRD V1 ***- Q39533_CITLA); contains Interpro domain(s) IPR005881 Serine O-acetyltransferase
Cla017773	700.567	270.218	1.3744	4.3757e-16	4.9899e-15	UDP glycosyltransferase (AHRD V1 ***- C1JIE1_9SOLA); contains Interpro domain(s) IPR002213 UDP-glucuronosyl/UDP-glucosyltransferase
Cla018155	43.7243	16.8686	1.3741	0.00051069	0.0015205	class I heat shock protein (AHRD V1 ***- Q69BI7_CARPA); contains Interpro domain(s) IPR002068 Heat shock protein Hsp20
Cla020062	103.697	40.0318	1.3731	2.9239e-07	1.4357e-06	Unknown Protein (AHRD V1)
Cla021050	40.267	15.5548	1.3722	0.0017789	0.0047483	Os10g0479800 protein (Fragment) (AHRD V1 *--- Q0IWY0_ORYSJ); contains Interpro domain(s) IPR009769 Protein of unknown function DUF1336
Cla002462	21.6203	8.35358	1.3719	0.01576	0.033741	Unknown Protein (AHRD V1)
Cla008956	1304.03	505.376	1.3676	4.9433e-13	4.427e-12	Auxin efflux carrier family protein (AHRD V1 ***- Q9FKY4_ARATH); contains Interpro domain(s) IPR004776 Auxin efflux carrier
Cla019364	58.4334	22.6508	1.3672	0.00089248	0.0025362	Ankyrin repeat-containing protein (AHRD V1 ***- Q9M396_ARATH); contains Interpro domain(s) IPR012334 Pectin lyase fold
Cla019134	2019.09	784.92	1.3631	3.9341e-16	4.4968e-15	Nitrate transporter (AHRD V1 **-- D0QEE8_9ROSA); contains Interpro domain(s) IPR000109 TGF-beta receptor, type I/II extracellular region
Cla021761	274.541	106.854	1.3614	5.4651e-14	5.3056e-13	Unknown Protein (AHRD V1)
Cla019594	4483.87	1745.22	1.3613	1.0488e-34	3.1794e-33	Purine permease family protein (AHRD V1 **-- D7MCV2_ARALL); contains Interpro domain(s) IPR004853 Protein of unknown function DUF250
Cla012896	1080.68	420.731	1.361	1.2918e-09	8.3457e-09	Unknown Protein (AHRD V1)
Cla005219	1335.91	520.885	1.3588	0.00012324	0.00040967	Dormancy/auxin associated protein (AHRD V1 ***- A8MSC4_ARATH); contains Interpro domain(s) IPR008406 Dormancyauxin associated
Cla014164	89.0743	34.7617	1.3575	0.00041302	0.0012513	Laccase (AHRD V1 ***- Q9AUI3_PINTA); contains Interpro domain(s) IPR017760 L-ascorbate oxidase, plants
Cla008457	51.8073	20.2198	1.3574	0.00032279	0.00099901	Nodulin MtN21 family protein (AHRD V1 ***- D7MSI8_ARALL); contains Interpro domain(s) IPR000620 Protein of unknown function DUF6, transmembrane
Cla011657	142.663	55.703	1.3568	7.3619e-09	4.3779e-08	Phytoalexin-deficient 4-1 protein (AHRD V1 ***- Q2TNK3_SOLTU)
Cla022566	32146.6	12555.8	1.3563	7.6248e-27	1.6251e-25	EF hand family protein (AHRD V1 ***- B4G1S0_MAIZE); contains Interpro domain(s) IPR011992 EF-Hand type
Cla016044	579.084	226.401	1.3549	3.0678e-20	4.5373e-19	ADP-ribosylation factor (AHRD V1 ***- B3TLZ8_ELAGV); contains Interpro domain(s) IPR006687 GTP-binding protein SAR1
Cla013986	1122	438.957	1.3539	1.0011e-11	7.9324e-11	Cytochrome P450 (AHRD V1 *-*- B9NAD7_POPTR); contains Interpro domain(s) IPR001128 Cytochrome P450
Cla007330	587.036	229.78	1.3532	5.4799e-11	4.0594e-10	Amino acid permease (Fragment) (AHRD V1 ***- B8C3S3_THAPS); contains Interpro domain(s) IPR002293 Amino acid/polyamine transporter I
Cla003075	1053.09	412.316	1.3528	3.6349e-25	7.0193e-24	Cationic amino acid transporter (AHRD V1 ***- B9I635_POPTR); contains Interpro domain(s) IPR015606 Cationic amino acid transporter
Cla005600	932.676	365.182	1.3528	2.4257e-24	4.4931e-23	GATA transcription factor 26 (AHRD V1 ***- F4JP80_ARATH)
Cla010340	429.045	168.064	1.3521	2.0687e-17	2.5571e-16	Glutaredoxin family protein (AHRD V1 **-- D7LM49_ARALL); contains Interpro domain(s) IPR012336 Thioredoxin-like fold
Cla002065	35.1394	13.7808	1.3504	0.0019708	0.0052178	Wall-associated receptor kinase 2 (AHRD V1 ***- WAK2_ARATH)
Cla010447	4209.98	1651.08	1.3504	2.6553e-32	7.1603e-31	Cellulose synthase (AHRD V1 ***- Q2HT12_MEDTR); contains Interpro domain(s) IPR005150 Cellulose synthase
Cla019374	427.225	167.579	1.3502	0.00021071	0.00067459	Phosphoadenosine phosphosulfate reductase (AHRD V1 *-*- F0QFI4_ACIBD); contains Interpro domain(s) IPR004508 Thioredoxin-independent 5'-adenylylsulphate reductase
Cla015495	22.9886	9.02103	1.3496	0.011397	0.025306	Exocyst complex component EXO70 (AHRD V1 *-** EXO70_YEAST); contains Interpro domain(s) IPR004140 Exo70 exocyst complex subunit
Cla017413	121.957	47.864	1.3494	9.8439e-08	5.1331e-07	ATP-dependent RNA helicase (AHRD V1 *-** B0XEL6_CULQU); contains Interpro domain(s) IPR014001 DEAD-like helicase, N-terminal
Cla018754	699.24	274.559	1.3487	2.5344e-15	2.7397e-14	Transcription regulatory protein SNF5 (AHRD V1 *-*- D3B6R9_POLPA)
Cla001585	27.2544	10.7041	1.3483	0.0089278	0.020355	Ras-related protein Rab-25 (AHRD V1 ***- RAB25_RABIT); contains Interpro domain(s) IPR003579 Ras small GTPase, Rab type
Cla012650	1925.89	756.865	1.3474	5.467e-12	4.425e-11	Receptor-like kinase (AHRD V1 *-** C0SW32_SOYBN); contains Interpro domain(s) IPR002290 Serine/threonine protein kinase
Cla003651	440.295	173.061	1.3472	1.5213e-06	6.8136e-06	Cc-nbs-lrr resistance protein (AHRD V1 *--- B9GWK7_POPTR); contains Interpro domain(s) IPR002182 NB-ARC
Cla022191	169.799	66.8081	1.3457	3.9604e-10	2.6903e-09	Oleosin (AHRD V1 ***- Q8LL70_THECC); contains Interpro domain(s) IPR000136 Oleosin
Cla012182	540.962	213.008	1.3446	5.5778e-19	7.6417e-18	1-aminocyclopropane-1-carboxylate oxidase 1 (AHRD V1 **-- ACCO1_MALDO); contains Interpro domain(s) IPR005123 Oxoglutarate and iron-dependent oxygenase
Cla013850	1184.03	466.565	1.3436	0.013258	0.028981	Unknown Protein (AHRD V1)
Cla014099	303.181	119.489	1.3433	7.1819e-14	6.9104e-13	Receptor-like protein kinase (AHRD V1 *-** Q9FZP2_ARATH); contains Interpro domain(s) IPR003613 U box domain
Cla013204	2466.12	973.261	1.3413	0.018607	0.039129	U-box domain-containing protein (AHRD V1 ***- D7MID4_ARALL); contains Interpro domain(s) IPR003613 U box domain
Cla016682	122.85	48.5097	1.3406	1.0002e-07	5.2085e-07	GDP-mannose transporter (AHRD V1 ***- F2QV00_PICP7); contains Interpro domain(s) IPR004853 Protein of unknown function DUF250
Cla018307	23.7914	9.39837	1.34	0.014292	0.030972	Unknown Protein (AHRD V1)
Cla021665	360.146	142.281	1.3398	9.2574e-16	1.031e-14	SNARE associated Golgi protein (AHRD V1 **-- C7LQY4_DESBD); contains Interpro domain(s) IPR015414 SNARE associated Golgi protein
Cla010016	530.069	209.562	1.3388	4.4075e-19	6.0811e-18	Copine-like protein (AHRD V1 ***- Q153E2_ORYSJ); contains Interpro domain(s) IPR010734 Copine
Cla011270	383.679	151.746	1.3382	3.844e-16	4.399e-15	RNA-dependent RNA polymerase family protein (AHRD V1 **** D7L6F5_ARALL); contains Interpro domain(s) IPR007855 RNA-dependent RNA polymerase, eukaryotic-type
Cla016990	89.9814	35.6067	1.3375	0.011218	0.024958	NAC domain protein (AHRD V1 ***- C0KLH1_PONTR); contains Interpro domain(s) IPR003441 No apical meristem (NAM) protein
Cla012124	79.4621	31.4486	1.3373	6.1841e-06	2.5401e-05	Heat shock protein (AHRD V1 ***- A9QVH3_9FABA); contains Interpro domain(s) IPR008978 HSP20-like chaperone
Cla019626	201.446	79.7415	1.337	6.9923e-11	5.1378e-10	Acetyl esterase (AHRD V1 **-- AES_SHIF8); contains Interpro domain(s) IPR013094 Alpha/beta hydrolase fold-3
Cla007393	1131.23	447.816	1.3369	7.4029e-09	4.3996e-08	Receptor kinase 5 (AHRD V1 **** Q948X2_BRACM); contains Interpro domain(s) IPR002290 Serine/threonine protein kinase
Cla003199	1107.83	438.898	1.3358	2.7606e-25	5.3788e-24	PRLI-interacting factor A (Fragment) (AHRD V1 ***- Q9FUB4_ARATH)
Cla006596	1511.76	600.754	1.3314	0.0031454	0.0079782	Chaperone protein ClpB (AHRD V1 *-*- D9PLE0_9ZZZZ)
Cla019242	1987.99	790.58	1.3303	1.3687e-05	5.3239e-05	Receptor-like protein kinase (AHRD V1 **** Q8LP72_TOBAC); contains Interpro domain(s) IPR002290 Serine/threonine protein kinase
Cla014971	150.179	59.7281	1.3302	6.439e-09	3.8502e-08	Sterol 3-beta-glucosyltransferase (AHRD V1 ***- B6U4Q7_MAIZE); contains Interpro domain(s) IPR004276 Glycosyl transferase, family 28
Cla020390	891.448	354.565	1.3301	3.9248e-07	1.8995e-06	Unknown Protein (AHRD V1)
Cla019899	7502.02	2987.54	1.3283	4.6455e-34	1.3577e-32	Lipoxygenase (AHRD V1 ***- F6HZ10_VITVI); contains Interpro domain(s) IPR000907 Lipoxygenase
Cla006745	498.853	198.691	1.3281	5.9041e-09	3.5433e-08	Cytochrome P450 (AHRD V1 ***- B9NAD7_POPTR); contains Interpro domain(s) IPR001128 Cytochrome P450
Cla015191	518.643	206.685	1.3273	2.796e-18	3.6561e-17	Receptor-like kinase (AHRD V1 **** A7VM24_MARPO); contains Interpro domain(s) IPR002290 Serine/threonine protein kinase
Cla002474	2221.08	886.809	1.3246	1.0497e-23	1.8819e-22	Protein phosphatase 2C-like (AHRD V1 ***- A2Q6E4_MEDTR); contains Interpro domain(s) IPR015655 Protein phosphatase 2C
Cla002815	874.115	349.617	1.322	5.1685e-23	8.9533e-22	Bax inhibitor 1 (AHRD V1 ***- Q93XC0_BRANA); contains Interpro domain(s) IPR006214 Uncharacterised protein family UPF0005
Cla017392	1371.31	549.199	1.3202	2.6609e-23	4.68e-22	Sucrose synthase (AHRD V1 **** Q9SLY2_CITUN); contains Interpro domain(s) IPR012820 Sucrose synthase, plants and cyanobacteria IPR000368 Sucrose synthase
Cla004934	584.529	234.725	1.3163	4.6886e-19	6.4462e-18	Unknown Protein (AHRD V1)
Cla001319	104.518	41.9774	1.3161	0.0072607	0.016897	Receptor-like protein kinase (AHRD V1 **** C6ZRS0_SOYBN); contains Interpro domain(s) IPR002290 Serine/threonine protein kinase
Cla015003	1568.15	630.161	1.3153	0.0074685	0.017321	WRKY transcription factor 6 (AHRD V1 **** C9DHZ5_9ROSI); contains Interpro domain(s) IPR003657 DNA-binding WRKY
Cla019872	3130.83	1259.12	1.3141	1.4365e-25	2.8415e-24	Ring H2 finger protein (AHRD V1 *-*- D9ZHD8_HYPPE); contains Interpro domain(s) IPR018957 Zinc finger, C3HC4 RING-type
Cla011415	225.517	90.7123	1.3139	2.2861e-11	1.7502e-10	Heavy-metal-associated domain-containing protein (AHRD V1 *-** O03982_ARATH); contains Interpro domain(s) IPR006121 Heavy metal transport/detoxification protein
Cla004904	374.539	150.705	1.3134	1.8042e-15	1.9789e-14	Abscisic acid receptor PYL8 (AHRD V1 *--- F4KJ16_ARATH); contains Interpro domain(s) IPR019587 Polyketide cyclase/dehydrase
Cla009627	51.9026	20.8922	1.3128	0.00020734	0.00066436	Dof zinc finger protein (AHRD V1 *-*- Q0PY33_SOLLC); contains Interpro domain(s) IPR003851 Zinc finger, Dof-type
Cla016816	154.835	62.3878	1.3114	6.0482e-09	3.6264e-08	Zinc finger CCCH domain-containing protein 20 (AHRD V1 ***- C3H20_ARATH)
Cla004907	35.4652	14.2972	1.3107	0.0021571	0.005661	Unknown Protein (AHRD V1)
Cla016792	414.881	167.417	1.3092	4.3053e-14	4.2174e-13	Oxidoreductase 2OG-Fe(II) oxygenase family protein (AHRD V1 **-- F4J939_ARATH); contains Interpro domain(s) IPR005123 Oxoglutarate and iron-dependent oxygenase
Cla002150	1228.41	496.028	1.3083	6.9235e-25	1.3136e-23	Sulfate transporter 2 (AHRD V1 ***- Q9AT47_SOLLC); contains Interpro domain(s) IPR001902 Sulphate anion transporter
Cla023270	709.562	287.082	1.3055	0.0032461	0.008208	UDP-glycosyltransferase 76E11 (AHRD V1 ***- U7E11_ARATH); contains Interpro domain(s) IPR002213 UDP-glucuronosyl/UDP-glucosyltransferase
Cla015018	975.98	394.92	1.3053	1.131e-23	2.0239e-22	Vacuolar iron transporter homolog 4 (AHRD V1 **-- VITH4_ARATH); contains Interpro domain(s) IPR008217 Protein of unknown function DUF125, transmembrane
Cla006312	1974.36	799.368	1.3045	1.0271e-13	9.7575e-13	NAD kinase 1 (AHRD V1 ***- B6SWV6_MAIZE); contains Interpro domain(s) IPR002504 ATP-NAD/AcoX kinase
Cla017214	215.757	87.4722	1.3025	4.3167e-11	3.2228e-10	Acetyltransferase GNAT family protein expressed (AHRD V1 **** Q10Q85_ORYSJ); contains Interpro domain(s) IPR000182 GCN5-related N-acetyltransferase
Cla004801	106.176	43.0489	1.3024	0.0039077	0.0096925	Receptor-like protein kinase 1 (AHRD V1 **** F4K0I9_ARATH); contains Interpro domain(s) IPR002290 Serine/threonine protein kinase
Cla008401	5837.1	2366.96	1.3022	1.017e-32	2.7807e-31	Digalactosyldiacylglycerol synthase 1, chloroplastic (AHRD V1 ***- DGDG1_LOTJA); contains Interpro domain(s) IPR001296 Glycosyl transferase, group 1
Cla000256	115.879	47.001	1.3019	4.3601e-07	2.0925e-06	Unknown Protein (AHRD V1)
Cla018015	683.103	277.22	1.3011	3.9137e-09	2.3957e-08	Receptor lectin protein kinase-like (AHRD V1 **** Q5DMV1_CUCME); contains Interpro domain(s) IPR001220 Legume lectin, beta chain
Cla017925	3493.88	1419.88	1.2991	1.6066e-12	1.3637e-11	Myc-like anthocyanin regulatory protein (AHRD V1 *--- Q675N0_CORSU); contains Interpro domain(s) IPR011598 Helix-loop-helix DNA-binding
Cla023273	316.877	129.097	1.2955	5.2456e-09	3.1686e-08	UDP-glycosyltransferase 76E11 (AHRD V1 ***- U7E11_ARATH); contains Interpro domain(s) IPR002213 UDP-glucuronosyl/UDP-glucosyltransferase
Cla003733	106.097	43.2844	1.2935	2.756e-06	1.1867e-05	DUF679 domain membrane protein 7 (AHRD V1 *--- F4JLA4_ARATH); contains Interpro domain(s) IPR007770 Protein of unknown function DUF679
Cla004785	85.3663	34.8471	1.2926	9.3176e-06	3.7268e-05	U-box domain-containing protein (AHRD V1 *-*- B6V8G2_HELAN); contains Interpro domain(s) IPR003613 U box domain
Cla016161	130.825	53.4274	1.292	2.9766e-07	1.4594e-06	Peptide transporter (AHRD V1 **-- A6YJX4_9MAGN); contains Interpro domain(s) IPR000109 TGF-beta receptor, type I/II extracellular region
Cla019501	145.748	59.5248	1.2919	2.41e-08	1.3559e-07	RING finger protein 5 (AHRD V1 *--- B6UBI0_MAIZE); contains Interpro domain(s) IPR018957 Zinc finger, C3HC4 RING-type
Cla004608	212.798	87.0263	1.29	1.0731e-10	7.7539e-10	chaperonin 2 (AHRD V1 ***- B2IXD2_NOSP7); contains Interpro domain(s) IPR001844 Chaperonin Cpn60
Cla009872	295.267	120.787	1.2896	6.4903e-13	5.7465e-12	Unknown Protein (AHRD V1); contains Interpro domain(s) IPR008889 VQ
Cla023124	79.4974	32.5447	1.2885	0.00043626	0.001316	Synaptonemal complex protein 1 (AHRD V1 ***- SYCP1_ARATH)
Cla010387	1066.25	437.328	1.2858	3.0937e-23	5.4315e-22	Nodulin MtN21 family protein (AHRD V1 ***- D7LPP0_ARALL); contains Interpro domain(s) IPR000620 Protein of unknown function DUF6, transmembrane
Cla009779	395.463	162.278	1.2851	0.0035622	0.0089159	9-cis-epoxycarotenoid dioxygenase (AHRD V1 ***- D6QXI4_GOSHI); contains Interpro domain(s) IPR004294 Carotenoid oxygenase
Cla001808	24.5772	10.0858	1.285	0.015553	0.033368	B3 domain-containing protein Os03g0622200 (AHRD V1 ***- Y3222_ORYSJ); contains Interpro domain(s) IPR003340 Transcriptional factor B3
Cla009635	6798.79	2791.02	1.2845	3.331e-08	1.8443e-07	Ethylene-responsive transcription factor 4 (AHRD V1 *-** B6THY5_MAIZE); contains Interpro domain(s) IPR001471 Pathogenesis-related transcriptional factor and ERF, DNA-binding
Cla009141	290.834	119.435	1.284	3.8308e-12	3.1411e-11	Universal stress protein family protein (AHRD V1 **** D7L0F0_ARALL); contains Interpro domain(s) IPR006016 UspA
Cla003437	377.012	155.146	1.281	3.7555e-05	0.00013653	C2 domain/GRAM domain-containing protein-like (AHRD V1 ***- Q6Z8U1_ORYSJ); contains Interpro domain(s) IPR018029 C2 membrane targeting protein
Cla000713	537.844	221.369	1.2807	0.00023359	0.00074105	Heat stress transcription factor (AHRD V1 ***- D4QAU8_CARPA); contains Interpro domain(s) IPR000232 Heat shock factor (HSF)-type, DNA-binding
Cla011881	3366.27	1386.48	1.2797	1.3513e-29	3.269e-28	Yellow stripe-like protein 2.1 (Fragment) (AHRD V1 ***- B4ZYE8_BRAJU); contains Interpro domain(s) IPR004813 Oligopeptide transporter OPT superfamily
Cla020114	371.35	152.974	1.2795	0.00021281	0.00068034	Uncharacterized plant-specific domain TIGR01589 family protein (AHRD V1 *--- Q60CZ4_SOLDE); contains Interpro domain(s) IPR006476 Conserved hypothetical protein CHP01589, plant
Cla017211	1674.84	690.115	1.2791	1.1924e-26	2.5051e-25	Manganese transport protein mntH (AHRD V1 **-- C2G4J1_9SPHI); contains Interpro domain(s) IPR001046 Natural resistance-associated macrophage protein
Cla020673	70.8869	29.2104	1.279	0.0025728	0.0066477	Cytochrome P450 (AHRD V1 ***- B9MVQ8_POPTR); contains Interpro domain(s) IPR001128 Cytochrome P450
Cla007187	272.766	112.416	1.2788	2.5473e-12	2.1261e-11	A_IG002N01.30 protein (Fragment) (AHRD V1 **-- O04624_ARATH); contains Interpro domain(s) IPR001578 Peptidase C12, ubiquitin carboxyl-terminal hydrolase 1
Cla011979	386.108	159.285	1.2774	2.09e-11	1.6064e-10	NADPH dehydrogenase 1 (AHRD V1 **-- OYE1_SACPS); contains Interpro domain(s) IPR001155 NADH:flavin oxidoreductase/NADH oxidase, N-terminal
Cla021948	8381.47	3462.23	1.2755	1.152e-08	6.7096e-08	Lysine decarboxylase-like protein (AHRD V1 **-- B6TE71_MAIZE); contains Interpro domain(s) IPR005269 Conserved hypothetical protein CHP00730
Cla021436	372.665	154.049	1.2745	7.4628e-15	7.7954e-14	Male sterility 5 family protein (Fragment) (AHRD V1 *--- B1Q393_BRAOT); contains Interpro domain(s) IPR011990 Tetratricopeptide-like helical
Cla007575	205.445	84.9448	1.2742	0.0013095	0.0035987	Nodulin MtN21 family protein (AHRD V1 ***- D7LD58_ARALL); contains Interpro domain(s) IPR000620 Protein of unknown function DUF6, transmembrane
Cla004072	3316.15	1371.25	1.274	1.8155e-08	1.0355e-07	Protease HtpX homolog (AHRD V1 *-*- C7NVA5_HALUD); contains Interpro domain(s) IPR001915 Peptidase M48, Ste24p
Cla004431	1458.76	604.187	1.2717	5.382e-25	1.0281e-23	WRKY transcription factor 35 (AHRD V1 **** Q7XAA6_ORYSJ); contains Interpro domain(s) IPR003657 DNA-binding WRKY
Cla016845	711.078	295.241	1.2681	1.1122e-19	1.5838e-18	Ribosomal protein L18ae family protein (AHRD V1 *--- F4HV88_ARATH)
Cla004399	1659.56	689.203	1.2678	1.0354e-25	2.0627e-24	Nuclear transcription factor Y subunit C-2 (AHRD V1 *-*- B4FLF9_MAIZE); contains Interpro domain(s) IPR003958 Transcription factor CBF/NF-Y/archaeal histone
Cla020525	25.2613	10.4923	1.2676	0.011689	0.025885	4-coumarate-coa ligase (AHRD V1 ***- B9MY03_POPTR); contains Interpro domain(s) IPR000873 AMP-dependent synthetase and ligase
Cla001017	175.929	73.0945	1.2672	3.5998e-09	2.2156e-08	Cc-nbs-lrr resistance protein (AHRD V1 ***- B9NBB7_POPTR); contains Interpro domain(s) IPR002182 NB-ARC
Cla022966	7806.01	3245.55	1.2661	1.2576e-31	3.3178e-30	Rubber elongation factor family protein (AHRD V1 **-- D7KV24_ARALL); contains Interpro domain(s) IPR008802 Rubber elongation factor
Cla006896	190.03	79.025	1.2658	1.453e-09	9.3525e-09	Unknown Protein (AHRD V1)
Cla016849	643.448	267.612	1.2657	9.8903e-16	1.0977e-14	Nuclear transcription factor Y subunit A-3 (AHRD V1 **** B6TQI5_MAIZE); contains Interpro domain(s) IPR001289 CCAAT-binding transcription factor, subunit B
Cla008854	291.105	121.11	1.2652	1.4194e-12	1.2122e-11	Cobalamin synthesis protein P (AHRD V1 ***- B8HT50_CYAP4); contains Interpro domain(s) IPR003495 Cobalamin (vitamin B12) biosynthesis CobW-like
Cla013926	474.069	197.282	1.2648	3.2415e-16	3.7226e-15	Nucellin-like aspartic protease (Fragment) (AHRD V1 **-- Q8L886_MAIZE); contains Interpro domain(s) IPR001461 Peptidase A1
Cla008327	280.923	116.918	1.2647	0.0025277	0.0065353	ATP binding / ATPase/ nucleoside-triphosphatase/ nucleotide binding protein (AHRD V1 **-* Q9LJJ5_ARATH); contains Interpro domain(s) IPR003959 ATPase, AAA-type, core
Cla004920	372.314	155.025	1.264	1.0722e-14	1.1028e-13	Acidic chitinase (AHRD V1 **-- A2TJX5_GOSHI); contains Interpro domain(s) IPR001223 Glycoside hydrolase, family 18, catalytic domain
Cla005908	1827.78	761.176	1.2638	4.8545e-23	8.4318e-22	Calmodulin-binding protein-like protein (AHRD V1 *-*- Q9SII1_ARATH); contains Interpro domain(s) IPR012417 Calmodulin-binding, plant
Cla004396	1516.18	631.696	1.2631	6.3815e-25	1.2155e-23	UDP-glycosyltransferase 74 F1 (AHRD V1 ***- F4IS54_ARATH); contains Interpro domain(s) IPR002213 UDP-glucuronosyl/UDP-glucosyltransferase
Cla000547	192.087	80.0756	1.2623	9.9391e-10	6.5049e-09	Ubiquitin-protein ligase/ zinc ion binding protein (AHRD V1 **-* B6SWC9_MAIZE); contains Interpro domain(s) IPR002867 Zinc finger, C6HC-type
Cla010448	2423.19	1012.12	1.2595	1.5362e-19	2.1654e-18	Cellulose synthase (AHRD V1 ***- Q2HT12_MEDTR); contains Interpro domain(s) IPR005150 Cellulose synthase
Cla012643	755.283	315.498	1.2594	1.1363e-19	1.6157e-18	6-phosphofructokinase 2 (AHRD V1 **** B6TE72_MAIZE); contains Interpro domain(s) IPR012004 Pyrophosphate-dependent phosphofructokinase TP0108
Cla023398	264.673	110.605	1.2588	8.1517e-12	6.5037e-11	LanC-like protein 2 (AHRD V1 **-- B6TCV9_MAIZE); contains Interpro domain(s) IPR007822 Lanthionine synthetase C-like
Cla006785	51.2386	21.4374	1.2571	0.00044505	0.0013398	GDSL esterase/lipase At2g30310 (AHRD V1 ***- GDL42_ARATH); contains Interpro domain(s) IPR001087 Lipase, GDSL
Cla018702	431.698	181.029	1.2538	1.8185e-15	1.9935e-14	Membrane transporter D1 (AHRD V1 **** GTR1_LEIDO); contains Interpro domain(s) IPR003663 Sugar/inositol transporter
Cla013655	1817.49	762.641	1.2529	8.2387e-26	1.6497e-24	T-complex protein 11-like protein 1 (Fragment) (AHRD V1 *--- E2AJX7_CAMFO); contains Interpro domain(s) IPR008862 T-complex 11
Cla011158	50602.5	21237.8	1.2526	9.4583e-33	2.6008e-31	Cathepsin-L-like cysteine peptidase 02 (AHRD V1 **-* Q7YXL4_TENMO); contains Interpro domain(s) IPR013128 Peptidase C1A, papain
Cla018227	36.7237	15.4142	1.2524	0.00325	0.0082158	Thioredoxin-related (AHRD V1 *-*- B6SR54_MAIZE)
Cla021931	2580.04	1083.74	1.2514	1.9182e-27	4.2125e-26	Receptor-like protein kinase At3g21340 (AHRD V1 **** RLK6_ARATH); contains Interpro domain(s) IPR002290 Serine/threonine protein kinase
Cla011271	340.439	143.294	1.2484	2.595e-13	2.3796e-12	Avr9/Cf-9 rapidly elicited protein 146 (AHRD V1 **-- Q9FQZ6_TOBAC)
Cla015470	678.804	285.728	1.2484	1.7663e-08	1.0086e-07	DS synthase (AHRD V1 ***- F4YF84_PANQU); contains Interpro domain(s) IPR018333 Squalene cyclase
Cla020208	7192.91	3027.82	1.2483	7.101e-13	6.2701e-12	Red chlorophyll catabolite reductase (Fragment) (AHRD V1 ***- Q1ELT6_CITLA); contains Interpro domain(s) IPR009439 Red chlorophyll catabolite reductase
Cla008673	2740.78	1154.51	1.2473	2.3634e-06	1.0267e-05	Pentatricopeptide repeat-containing protein (AHRD V1 **-- D7ME07_ARALL)
Cla007357	1843.11	776.426	1.2472	1.3066e-25	2.595e-24	Phosphoesterase family protein (AHRD V1 ***- D7LEV5_ARALL); contains Interpro domain(s) IPR007312 Phosphoesterase
Cla018014	1957.27	824.531	1.2472	2.0833e-17	2.5725e-16	Ammonium transporter (AHRD V1 ***- B9HCZ0_POPTR); contains Interpro domain(s) IPR001905 Ammonium transporter
Cla008324	115.551	48.7323	1.2456	7.5123e-07	3.5053e-06	Dynein light chain 1 cytoplasmic (AHRD V1 *-*- Q7RN10_PLAYO); contains Interpro domain(s) IPR001372 Dynein light chain, type 1 and 2
Cla022082	19591.3	8264.52	1.2452	4.8098e-32	1.2828e-30	WD-40 repeat family (AHRD V1 **-- C3SA93_BRADI); contains Interpro domain(s) IPR017986 WD40 repeat, region
Cla018124	76.1215	32.132	1.2443	2.7697e-05	0.00010274	Pentatricopeptide repeat-containing protein (AHRD V1 ***- D7L7R1_ARALL); contains Interpro domain(s) IPR002885 Pentatricopeptide repeat
Cla004339	26.0967	11.0182	1.244	0.011629	0.025768	Auxin transporter-like protein 1 (AHRD V1 ***- B6U1Y3_MAIZE); contains Interpro domain(s) IPR013057 Amino acid transporter, transmembrane
Cla014445	6442.45	2719.95	1.244	3.1455e-30	7.7636e-29	Lactoylglutathione lyase (AHRD V1 ***- D2D330_GOSHI); contains Interpro domain(s) IPR004361 Glyoxalase I
Cla004710	42.4468	17.9248	1.2437	0.0014951	0.0040584	ABC transporter G family member 9 (AHRD V1 ***- F4JIV3_ARATH); contains Interpro domain(s) IPR013525 ABC-2 type transporter
Cla008453	427.952	180.753	1.2434	5.7999e-15	6.1074e-14	Autophagy-related protein 13 (AHRD V1 ***- F4J8V5_ARATH); contains Interpro domain(s) IPR018731 Autophagy-related protein 13
Cla001321	3331.24	1412.9	1.2374	7.5785e-28	1.6948e-26	Receptor protein kinase (AHRD V1 *-** Q40096_IPOTF); contains Interpro domain(s) IPR002290 Serine/threonine protein kinase
Cla009767	8113.24	3441.23	1.2374	3.716e-13	3.3712e-12	La-related protein CG11505 (Fragment) (AHRD V1 *--- F1L3R8_ASCSU); contains Interpro domain(s) IPR006630 RNA-binding protein Lupus La
Cla017945	10403.5	4417.29	1.2358	1.886e-30	4.7046e-29	class I heat shock protein (AHRD V1 *-*- Q69BI7_CARPA); contains Interpro domain(s) IPR002068 Heat shock protein Hsp20
Cla017435	676.961	287.453	1.2357	3.0285e-07	1.4837e-06	Cytochrome P450 (AHRD V1 ***- B9IHM1_POPTR); contains Interpro domain(s) IPR001128 Cytochrome P450
Cla002479	723.614	307.304	1.2356	2.7095e-14	2.703e-13	Unknown Protein (AHRD V1)
Cla020325	917.622	389.884	1.2349	8.1221e-21	1.2446e-19	UDP-glycosyltransferase (AHRD V1 ***- C3SA85_BRADI); contains Interpro domain(s) IPR002213 UDP-glucuronosyl/UDP-glucosyltransferase
Cla018021	162.49	69.0936	1.2337	1.8288e-08	1.0427e-07	Integrator complex subunit 4 (AHRD V1 **-- Q8VZA0_ARATH); contains Interpro domain(s) IPR016024 Armadillo-type fold
Cla002659	1058.82	450.44	1.2331	3.5324e-22	5.7855e-21	UDP-glycosyltransferase 76E11 (AHRD V1 ***- U7E11_ARATH); contains Interpro domain(s) IPR002213 UDP-glucuronosyl/UDP-glucosyltransferase
Cla011465	205.493	87.4848	1.232	0.00025678	0.00080804	LURP-one-related 3 protein (AHRD V1 ***- F4HTE5_ARATH); contains Interpro domain(s) IPR007612 Protein of unknown function DUF567
Cla011269	1102.38	469.478	1.2315	2.799e-22	4.5998e-21	RNA-dependent RNA polymerase family protein (AHRD V1 **** D7L6F2_ARALL); contains Interpro domain(s) IPR007855 RNA-dependent RNA polymerase, eukaryotic-type
Cla020058	803.924	342.445	1.2312	1.4254e-19	2.0165e-18	Peroxyureidoacrylate/ureidoacrylate amidohydrolase RutB (AHRD V1 ***- RUTB_ALTMD); contains Interpro domain(s) IPR000868 Isochorismatase-like
Cla008548	465.138	198.279	1.2301	0.00042982	0.0012978	Chaperonin-like protein (AHRD V1 *-*- Q2LJE0_FISMU); contains Interpro domain(s) IPR003435 Chaperonin-like RbcX
Cla023383	48.9124	20.855	1.2298	0.0010157	0.0028607	Beta-1,3-galactosyl-O-glycosyl-glycoprotein beta-1,6-N-acetylglucosaminyltransferase (AHRD V1 *--- GCNT3_BHV4L); contains Interpro domain(s) IPR003406 Glycosyl transferase, family 14
Cla006560	135.747	57.8835	1.2297	1.7836e-07	8.9839e-07	ROP guanine nucleotide exchange factor 5 (AHRD V1 **-* F4K295_ARATH); contains Interpro domain(s) IPR005512 Rop nucleotide exchanger, PRONE
Cla014306	547.722	233.567	1.2296	3.4359e-17	4.1794e-16	GDSL esterase/lipase (AHRD V1 ***- F4KBC2_ARATH); contains Interpro domain(s) IPR001087 Lipase, GDSL
Cla018968	296.748	126.582	1.2292	9.8481e-06	3.9222e-05	Transcription factor (AHRD V1 *-*- D6MKM4_9ASPA); contains Interpro domain(s) IPR011598 Helix-loop-helix DNA-binding
Cla006528	2087.19	890.339	1.2291	1.1299e-10	8.1365e-10	Ankyrin repeat-containing protein (AHRD V1 **-- Q9S7I4_ARATH); contains Interpro domain(s) IPR006789 ARP2/3 complex 16 kDa subunit (p16-Arc)
Cla017624	8109.03	3460.93	1.2284	6.7343e-30	1.6475e-28	BEL1-like homeodomain protein 2 (AHRD V1 *--- F4JQI6_ARATH); contains Interpro domain(s) IPR006563 POX
Cla013344	1601.39	683.566	1.2282	5.2149e-24	9.4795e-23	Peptide transporter (AHRD V1 **-- O48542_HORVU); contains Interpro domain(s) IPR000109 TGF-beta receptor, type I/II extracellular region
Cla003491	7064.64	3015.7	1.2281	1.9894e-29	4.7773e-28	T-complex protein 11-like protein 1 (Fragment) (AHRD V1 *--- E2AJX7_CAMFO); contains Interpro domain(s) IPR008862 T-complex 11
Cla009675	270.551	115.495	1.2281	1.916e-10	1.347e-09	Pyruvate decarboxylase (AHRD V1 ***- Q1I1D9_CITSI); contains Interpro domain(s) IPR012110 Pyruvate decarboxylase/indolepyruvate decarboxylase
Cla003391	3794.54	1619.89	1.228	6.3154e-12	5.0781e-11	Protein TIFY 6B (AHRD V1 ***- A8MR24_ARATH); contains Interpro domain(s) IPR010399 Tify
Cla020109	1463.28	624.843	1.2276	5.71e-08	3.0693e-07	Esterase/lipase/thioesterase family protein (AHRD V1 **-- D7LD44_ARALL); contains Interpro domain(s) IPR000073 Alpha/beta hydrolase fold-1
Cla010656	102.455	43.8086	1.2257	4.874e-06	2.0241e-05	Unknown Protein (AHRD V1)
Cla012938	79.7703	34.1274	1.2249	0.0028411	0.0072687	Receptor-like kinase (AHRD V1 **** A7VM22_MARPO); contains Interpro domain(s) IPR002290 Serine/threonine protein kinase
Cla015668	1943.23	831.764	1.2242	2.3059e-05	8.654e-05	Auxin induced-like protein (AHRD V1 **-- E0Z5V6_PICSI); contains Interpro domain(s) IPR017214 Uncharacterised conserved protein UCP037471
Cla011198	65.8949	28.2144	1.2237	0.0014877	0.0040401	BHLH transcription factor (AHRD V1 *--- Q5SMX4_ORYSJ); contains Interpro domain(s) IPR011598 Helix-loop-helix DNA-binding
Cla014925	348.878	149.54	1.2222	1.4908e-13	1.398e-12	P-loop containing nucleoside triphosphate hydrolase domain-containing protein (AHRD V1 ***- F4JS75_ARATH)
Cla018214	49.9135	21.3988	1.2219	0.00087463	0.0024906	Trans-2-enoyl-CoA reductase (AHRD V1 **-- A9XUG8_GOSHI); contains Interpro domain(s) IPR001104 3-oxo-5-alpha-steroid 4-dehydrogenase, C-terminal
Cla023075	75.7073	32.4852	1.2207	5.2501e-05	0.00018606	MADS-box transcription factor-like protein (AHRD V1 *-*- Q9M2M4_ARATH); contains Interpro domain(s) IPR002100 Transcription factor, MADS-box
Cla020449	618.936	265.606	1.2205	3.0561e-17	3.7431e-16	Methyltransferase type 11 (AHRD V1 ***- B4S4W9_PROA2); contains Interpro domain(s) IPR013216 Methyltransferase type 11
Cla015654	1630.92	700.816	1.2186	5.6849e-17	6.8089e-16	Fimbrin/plastin (AHRD V1 **-- Q17HT7_AEDAE); contains Interpro domain(s) IPR016146 Calponin-homology
Cla017294	132.251	56.8523	1.218	3.254e-07	1.5866e-06	Wax synthase isoform 3 (AHRD V1 **-- Q84XY7_VITVI)
Cla005431	1429.85	614.691	1.2179	5.9157e-23	1.0202e-21	Amine oxidase family protein (AHRD V1 ***- Q1EPI3_MUSAC); contains Interpro domain(s) IPR002937 Amine oxidase
Cla014529	39.9715	17.1873	1.2176	0.0038546	0.0095754	Plant-specific domain TIGR01568 family protein (AHRD V1 *--- B6SHS0_MAIZE); contains Interpro domain(s) IPR006458 Protein of unknown function DUF623, plant
Cla020891	149.246	64.1948	1.2172	8.3653e-08	4.4092e-07	Catalytic protein serine threonine phosphatase (AHRD V1 **** E0Y434_ARATH); contains Interpro domain(s) IPR015655 Protein phosphatase 2C
Cla014726	1390.59	598.168	1.2171	9.8942e-23	1.6768e-21	Breast carcinoma amplified sequence 3 (Fragment) (AHRD V1 *--- B1AR77_MOUSE); contains Interpro domain(s) IPR011046 WD40 repeat-like
Cla007604	22.2644	9.58073	1.2165	0.023715	0.048476	Peptide transporter PTR2 (AHRD V1 *-*- B6SWU5_MAIZE)
Cla022773	324.094	139.529	1.2158	1.3963e-12	1.1946e-11	DNA ligase (AHRD V1 ***- B9IN68_POPTR); contains Interpro domain(s) IPR001357 BRCT
Cla016189	413.179	177.944	1.2153	9.6964e-10	6.3589e-09	Unknown Protein (AHRD V1)
Cla018243	56.3751	24.2866	1.2149	0.0012836	0.003534	Exocyst complex component 7 (AHRD V1 **-* Q9SF51_ARATH); contains Interpro domain(s) IPR004140 Exo70 exocyst complex subunit
Cla005203	711.524	306.93	1.213	1.2949e-18	1.7221e-17	Bidirectional sugar transporter N3 (AHRD V1 ***- NOD3_MEDTR); contains Interpro domain(s) IPR018179 RAG1-activating protein 1 homologue IPR004316 RAG1-activating protein-1-related
Cla018483	480.04	207.102	1.2128	1.9848e-15	2.172e-14	Receptor-like kinase (AHRD V1 *-** A7VM34_MARPO); contains Interpro domain(s) IPR002290 Serine/threonine protein kinase
Cla007739	604.525	260.942	1.2121	4.9231e-12	3.9981e-11	Peroxisomal membrane protein-like (AHRD V1 *--* Q69LX3_ORYSJ); contains Interpro domain(s) IPR007248 Mpv17/PMP22
Cla014422	299.407	129.294	1.2115	4.6607e-12	3.7976e-11	ATPase AAA family protein (AHRD V1 **-- B6AHX9_CRYMR); contains Interpro domain(s) IPR003959 ATPase, AAA-type, core
Cla016652	99.893	43.1429	1.2113	5.6074e-06	2.3169e-05	S-receptor kinase-like protein 1 (AHRD V1 *-** Q5NJB1_SENSQ); contains Interpro domain(s) IPR002290 Serine/threonine protein kinase
Cla013358	10513.1	4544	1.2101	2.8316e-10	1.9562e-09	Undecaprenyl pyrophosphate synthase (AHRD V1 ***- F5UFE1_9CYAN); contains Interpro domain(s) IPR001441 Di-trans-poly-cis-decaprenylcistransferase-like
Cla022117	33.6342	14.5567	1.2082	0.0052538	0.012639	Plastid-targeted protein 4 (AHRD V1 ***- Q9ARH2_CRAPL)
Cla003319	412.946	178.894	1.2068	3.7946e-14	3.7434e-13	Cellulose synthase (AHRD V1 ***- B9IMB3_POPTR); contains Interpro domain(s) IPR005150 Cellulose synthase
Cla015171	3549.97	1538.77	1.206	0.0016065	0.0043313	Serine/threonine phosphatase family protein (AHRD V1 **** C1E0J1_MICSR); contains Interpro domain(s) IPR015655 Protein phosphatase 2C
Cla013951	1029.15	446.204	1.2057	1.0977e-20	1.6704e-19	Nodulin MtN21 family protein (AHRD V1 ***- D7KNU0_ARALL); contains Interpro domain(s) IPR000620 Protein of unknown function DUF6, transmembrane
Cla019443	1287.51	558.44	1.2051	9.1166e-19	1.2266e-17	Receptor kinase 5 (AHRD V1 **** Q948X2_BRACM); contains Interpro domain(s) IPR002290 Serine/threonine protein kinase
Cla013563	1203.44	522.091	1.2048	1.4844e-13	1.3926e-12	Unknown Protein (AHRD V1)
Cla019435	648.875	281.905	1.2027	1.961e-17	2.4308e-16	Mate efflux family protein (AHRD V1 **-- D7L0V6_ARALL); contains Interpro domain(s) IPR002528 Multi antimicrobial extrusion protein MatE
Cla022875	11621.8	5050.32	1.2024	0.00026442	0.00082991	S-adenosylmethionine decarboxylase proenzyme (AHRD V1 **** C9DI42_SORBI); contains Interpro domain(s) IPR001985 S-adenosylmethionine decarboxylase
Cla021291	506.046	219.999	1.2018	1.068e-15	1.1841e-14	Protein kinase 3 (AHRD V1 *-** PK3_DICDI); contains Interpro domain(s) IPR001128 Cytochrome P450
Cla019450	659.215	286.651	1.2015	3.083e-17	3.7736e-16	Terminal flower 1 (Fragment) (AHRD V1 **-- B3VT07_9ROSA); contains Interpro domain(s) IPR008914 Phosphatidylethanolamine-binding protein PEBP
Cla000544	612.586	266.624	1.2001	4.944e-17	5.9507e-16	Senescence-associated protein (AHRD V1 **-- B6T9C5_MAIZE); contains Interpro domain(s) IPR018499 Tetraspanin
Cla022648	91.8008	39.9547	1.2001	0.00019065	0.00061441	AP2-like ethylene-responsive transcription factor (AHRD V1 *-** A8MQS2_ARATH); contains Interpro domain(s) IPR001471 Pathogenesis-related transcriptional factor and ERF, DNA-binding
Cla018348	412.072	179.522	1.1987	1.9041e-06	8.3905e-06	Aspartyl protease-like protein (AHRD V1 **-- Q0WQ50_ARATH); contains Interpro domain(s) IPR001461 Peptidase A1
Cla020838	38.661	16.8541	1.1978	0.0039948	0.009891	Gibberellin-regulated protein 1 (AHRD V1 **-- F4I0N7_ARATH); contains Interpro domain(s) IPR003854 Gibberellin regulated protein
Cla014335	37.9303	16.5386	1.1975	0.0045179	0.011031	CM0216.240.nc protein (AHRD V1 ***- B0BLH5_LOTJA); contains Interpro domain(s) IPR004320 Protein of unknown function DUF241, plant
Cla003966	592.482	258.365	1.1974	8.4136e-17	9.9854e-16	UDP-glycosyltransferase UGT709A10 (AHRD V1 ***- C4MF39_9POAL); contains Interpro domain(s) IPR002213 UDP-glucuronosyl/UDP-glucosyltransferase
Cla017436	92.2019	40.2142	1.1971	0.00019295	0.00062141	Cytochrome P450 (AHRD V1 ***- B9NDP8_POPTR); contains Interpro domain(s) IPR001128 Cytochrome P450
Cla007757	870.529	379.763	1.1968	1.1905e-09	7.7244e-09	Unknown Protein (AHRD V1)
Cla022891	445.041	194.198	1.1964	1.5239e-14	1.5463e-13	F-box/LRR-repeat protein At4g29420 (AHRD V1 ***- FBL77_ARATH)
Cla006800	162.311	70.8964	1.195	5.3254e-08	2.8712e-07	Cytochrome P450 (AHRD V1 ***- B9H566_POPTR); contains Interpro domain(s) IPR001128 Cytochrome P450
Cla000519	642.926	280.843	1.1949	0.023401	0.047919	TMV response-related protein (AHRD V1 *--- B6SLK0_MAIZE)
Cla003062	2780.2	1216.26	1.1927	4.2552e-25	8.1604e-24	VQ motif family protein (AHRD V1 *--- B6TQH0_MAIZE); contains Interpro domain(s) IPR008889 VQ
Cla000546	536.215	234.783	1.1915	5.833e-16	6.5864e-15	Ubiquitin-protein ligase/ zinc ion binding protein (AHRD V1 **-* B6SWC9_MAIZE); contains Interpro domain(s) IPR002867 Zinc finger, C6HC-type
Cla016321	421.83	184.755	1.191	0.00068046	0.0019766	Geranylgeranyl pyrophosphate synthase 4 (AHRD V1 ***- F1C935_SOLPN); contains Interpro domain(s) IPR008949 Terpenoid synthase
Cla014631	187.266	82.0477	1.1906	1.0927e-08	6.3833e-08	Short-chain dehydrogenase/reductase family protein (AHRD V1 *-*- D7LZK0_ARALL)
Cla015897	800.628	350.802	1.1905	1.021e-06	4.676e-06	CM0216.450.nc protein (AHRD V1 ***- B0BL92_LOTJA)
Cla019464	1860.03	814.998	1.1905	3.2136e-13	2.9303e-12	3&apos(2&apos) 5&apos-bisphosphate nucleotidase (AHRD V1 ***- Q0WTT5_ARATH); contains Interpro domain(s) IPR006239 3(2),5 -bisphosphate nucleotidase HAL2
Cla005178	4351.36	1907.22	1.19	2.7084e-16	3.1232e-15	Protein DEHYDRATION-INDUCED 19 homolog 3 (AHRD V1 ***- DI193_ARATH); contains Interpro domain(s) IPR008598 Drought induced 19
Cla009137	3063.53	1342.82	1.1899	1.9368e-25	3.8041e-24	Glutamate decarboxylase (AHRD V1 **** A0EJ88_POPCN); contains Interpro domain(s) IPR010107 Glutamate decarboxylase
Cla013931	116.927	51.2812	1.1891	1.7965e-06	7.9514e-06	Iaa-amino acid hydrolase 9 (AHRD V1 ***- B9GU29_POPTR)
Cla023219	1709.15	749.768	1.1888	2.0443e-07	1.0226e-06	NAC domain protein (AHRD V1 ***- B2ZGS0_SOYBN); contains Interpro domain(s) IPR003441 No apical meristem (NAM) protein
Cla022256	1364.82	598.989	1.1881	0.013808	0.03006	Unknown Protein (AHRD V1)
Cla003653	724.977	318.239	1.1878	5.6036e-08	3.0143e-07	Os10g0184200 protein (Fragment) (AHRD V1 ***- Q0IYP3_ORYSJ); contains Interpro domain(s) IPR007658 Protein of unknown function DUF594
Cla006807	5725.27	2514.23	1.1872	1.5566e-27	3.4417e-26	Methyltransferase (AHRD V1 ***- D5A1V9_SPIPL); contains Interpro domain(s) IPR013216 Methyltransferase type 11
Cla008198	1131.06	496.828	1.1869	6.6433e-21	1.022e-19	class I heat shock protein (AHRD V1 ***- Q69BI7_CARPA); contains Interpro domain(s) IPR008978 HSP20-like chaperone
Cla023174	172.971	75.9857	1.1867	0.00011836	0.00039472	Protein disulfide isomerase (AHRD V1 ***- B1Q2X4_SOYBN); contains Interpro domain(s) IPR013766 Thioredoxin domain
Cla016925	80.8512	35.5281	1.1863	5.1843e-05	0.00018396	BHLH transcription factor-like protein (AHRD V1 *-*- Q8L4Y9_ORYSJ); contains Interpro domain(s) IPR011598 Helix-loop-helix DNA-binding
Cla020979	1496	657.445	1.1862	4.3346e-22	7.052e-21	Protein tyrosine kinase family (AHRD V1 *-** B5JGL0_9BACT); contains Interpro domain(s) IPR002290 Serine/threonine protein kinase
Cla001857	2804.39	1232.7	1.1859	3.1473e-25	6.0897e-24	Pheophorbide A oxygenase 2 (AHRD V1 **-- A9YTW4_TOBAC); contains Interpro domain(s) IPR013626 Pheophorbide a oxygenase
Cla023138	1472.47	647.339	1.1856	2.1284e-16	2.4631e-15	Serine hydroxymethyltransferase (AHRD V1 **** B9GUH3_POPTR); contains Interpro domain(s) IPR001085 Serine hydroxymethyltransferase
Cla012636	585.596	257.485	1.1854	0.0020464	0.0053989	Receptor-like kinase (AHRD V1 **** A7VM37_MARPO); contains Interpro domain(s) IPR002290 Serine/threonine protein kinase
Cla020993	162.926	71.7125	1.1839	4.4946e-08	2.4511e-07	Beta-1 3-N-Acetylglucosaminyltransferase family protein (AHRD V1 **-- O49383_ARATH); contains Interpro domain(s) IPR002659 Glycosyl transferase, family 31
Cla005408	2970.11	1307.9	1.1833	2.027e-09	1.2819e-08	Glutathione S-transferase (AHRD V1 ***- Q8H9E7_CUCMA); contains Interpro domain(s) IPR004046 Glutathione S-transferase, C-terminal
Cla018561	359.85	158.516	1.1828	3.249e-07	1.5845e-06	Exocyst complex component 7 (AHRD V1 **** Q9LIA2_ARATH); contains Interpro domain(s) IPR004140 Exo70 exocyst complex subunit
Cla007180	197.643	87.0736	1.1826	0.0010292	0.002895	Unknown Protein (AHRD V1)
Cla020709	266.394	117.396	1.1822	0.01216	0.026813	Lysine/histidine transporter (AHRD V1 ***- B9MVJ1_POPTR); contains Interpro domain(s) IPR013057 Amino acid transporter, transmembrane
Cla019388	7229.22	3186.15	1.182	6.8855e-16	7.7211e-15	ABC transporter FeS assembly protein SufB (AHRD V1 **** F7VD19_9PROT); contains Interpro domain(s) IPR010231 SUF system FeS cluster assembly, SufB
Cla019406	1439	634.26	1.1819	3.6622e-22	5.993e-21	Pyruvate, phosphate dikinase regulatory protein 2 (AHRD V1 ***- PDRP2_ARATH); contains Interpro domain(s) IPR005177 Protein of unknown function DUF299
Cla019678	279.561	123.223	1.1819	4.1054e-11	3.0709e-10	BHLH transcription factor (AHRD V1 **-- Q84WX1_BRANA); contains Interpro domain(s) IPR001092 Basic helix-loop-helix dimerisation region bHLH
Cla022673	521.649	229.99	1.1815	1.773e-15	1.9468e-14	BEL1-like homeodomain protein 2 (AHRD V1 *--- F4JQI6_ARATH); contains Interpro domain(s) IPR001356 Homeobox
Cla019321	10000.1	4411.81	1.1806	4.1843e-28	9.4768e-27	Auxin response factor-like protein (AHRD V1 ***- E5GBL7_CUCME); contains Interpro domain(s) IPR010525 Auxin response factor
Cla009661	147.006	64.8613	1.1804	1.9848e-07	9.9461e-07	Ethylene-responsive transcription factor (AHRD V1 **** F2Y9E9_COFAR); contains Interpro domain(s) IPR001471 Pathogenesis-related transcriptional factor and ERF, DNA-binding
Cla006421	2799.09	1235.59	1.1798	3.0793e-25	5.9699e-24	Vacuolar-sorting receptor 2 (AHRD V1 ***- F4IMR9_ARATH); contains Interpro domain(s) IPR003137 Protease-associated PA
Cla013410	50.8615	22.4549	1.1795	0.0022789	0.0059544	Peroxidase (AHRD V1 ***- Q6T1C8_QUESU); contains Interpro domain(s) IPR002016 Haem peroxidase, plant/fungal/bacterial
Cla014129	2143.17	946.26	1.1794	3.6365e-09	2.2368e-08	Serine-threonine protein kinase (AHRD V1 **** Q09VQ1_WHEAT); contains Interpro domain(s) IPR015740 Plant protein serine/threonine kinase-like
Cla000951	163.277	72.1138	1.179	1.2282e-06	5.5594e-06	Protein DYAD (AHRD V1 *--- DYAD_ARATH)
Cla016685	196.872	86.964	1.1788	5.4904e-05	0.00019387	ATP binding / kinase/ protein kinase/ protein serine/threonine kinase/ protein-tyrosine kinase (AHRD V1 **** C5DB54_VITVI); contains Interpro domain(s) IPR002290 Serine/threonine protein kinase
Cla022577	628.19	277.596	1.1782	9.8241e-07	4.5107e-06	Glutamate receptor (AHRD V1 ***- Q5VMN1_ORYSJ); contains Interpro domain(s) IPR015683 Glutamate receptor-related
Cla011315	1585.47	701.481	1.1764	1.9672e-06	8.6492e-06	NAC domain protein IPR003441 (AHRD V1 *-*- B9GPV5_POPTR); contains Interpro domain(s) IPR003441 No apical meristem (NAM) protein
Cla017921	176.401	78.0612	1.1762	0.0037401	0.0093138	Glycosyltransferase-like protein (AHRD V1 **-- D8QTD2_SELML); contains Interpro domain(s) IPR006740 Protein of unknown function DUF604
Cla008528	646.813	286.239	1.1761	1.2073e-16	1.4131e-15	NB-ARC domain containing protein expressed (AHRD V1 *-*- Q109S4_ORYSJ)
Cla010576	117.883	52.1818	1.1757	1.6303e-06	7.2681e-06	BHLH transcription factor (AHRD V1 *-*- Q84WX1_BRANA); contains Interpro domain(s) IPR011598 Helix-loop-helix DNA-binding
Cla010434	5778.34	2558.37	1.1754	4.5921e-19	6.3223e-18	ABC-1 domain-containing protein (AHRD V1 **-- F5UJU1_9CYAN); contains Interpro domain(s) IPR004147 ABC-1
Cla020555	325.101	144.039	1.1744	5.4384e-12	4.4037e-11	Synaptotagmin A (AHRD V1 **-- F4IFM6_ARATH); contains Interpro domain(s) IPR018029 C2 membrane targeting protein
Cla014879	228.065	101.084	1.1739	8.0023e-10	5.2977e-09	MazG nucleotide pyrophosphohydrolase (AHRD V1 ***- D9SGR6_GALCS); contains Interpro domain(s) IPR011394 NTP Pyrophosphohydrolase MazG-related, RS21-C6
Cla002312	1406.94	623.689	1.1737	8.3242e-22	1.3387e-20	Phosphoenolpyruvate carboxylase (AHRD V1 ***- A6YM33_RICCO); contains Interpro domain(s) IPR015813 Pyruvate/Phosphoenolpyruvate kinase, catalytic core
Cla015368	239.227	106.074	1.1733	2.3653e-05	8.8632e-05	Unknown Protein (AHRD V1)
Cla015277	1188.53	527.587	1.1717	3.5793e-15	3.8248e-14	PRLI-interacting factor A (AHRD V1 *-*- B6TGN5_MAIZE)
Cla022474	39.5308	17.552	1.1713	0.0046273	0.011274	Cytochrome P450 (AHRD V1 ***- B9GTK3_POPTR); contains Interpro domain(s) IPR001128 Cytochrome P450
Cla021886	5345.47	2374.97	1.1704	1.3592e-26	2.841e-25	Hypersensitive-induced response protein (AHRD V1 **-- Q6UNT3_CUCSA); contains Interpro domain(s) IPR001107 Band 7 protein
Cla008858	706.592	314.095	1.1697	4.6693e-17	5.6341e-16	Transmembrane protein 45B (AHRD V1 **-- C3KGS0_ANOFI); contains Interpro domain(s) IPR006904 Protein of unknown function DUF716
Cla018043	1989.71	885.407	1.1681	3.111e-23	5.457e-22	Protein-tyrosine kinase 6 (AHRD V1 **** PTK6_MOUSE); contains Interpro domain(s) IPR015784 Tyrosine-protein kinase, ATN1-like
Cla022470	4005.8	1783.65	1.1673	1.1205e-25	2.23e-24	Mitogen-activated protein kinase 9 (AHRD V1 **** D9J1Y9_SOLLC); contains Interpro domain(s) IPR002290 Serine/threonine protein kinase
Cla015215	65.6966	29.2899	1.1654	0.00024338	0.00076872	Structural maintenance of chromosomes family protein (AHRD V1 ***- D7M7H7_ARALL)
Cla014126	1121.5	500.057	1.1653	0.00040481	0.0012281	RING finger 1-like (AHRD V1 *-*- Q69KM4_ORYSJ); contains Interpro domain(s) IPR018957 Zinc finger, C3HC4 RING-type
Cla018683	845.315	377.131	1.1644	3.0849e-18	4.0204e-17	Serine-rich protein (AHRD V1 ***- Q8L8M8_ARATH)
Cla021855	120.462	53.7654	1.1638	2.5685e-05	9.5603e-05	Unknown Protein (AHRD V1); contains Interpro domain(s) IPR008801 Rapid ALkalinization Factor
Cla008372	2372.71	1059.16	1.1636	9.6026e-24	1.7262e-22	Endosomal targeting BRO1-like domain-containing protein (AHRD V1 ***- B3H6Z1_ARATH); contains Interpro domain(s) IPR004328 BRO1
Cla003095	1743.34	779.206	1.1618	2.3002e-22	3.8089e-21	ATP dependent RNA helicase (AHRD V1 *-** B8BR58_THAPS); contains Interpro domain(s) IPR014001 DEAD-like helicase, N-terminal
Cla010687	1543.18	690.002	1.1612	2.0019e-07	1.0029e-06	Seed specific protein Bn15D1B (AHRD V1 **-- Q7XYW5_BRANA)
Cla015679	68.2751	30.5321	1.161	0.00025075	0.00079084	Pentatricopeptide repeat-containing protein (AHRD V1 ***- D7KHY5_ARALL); contains Interpro domain(s) IPR002885 Pentatricopeptide repeat
Cla023476	873.366	390.764	1.1603	1.8001e-18	2.3778e-17	AT hook motif DNA-binding family protein (AHRD V1 **** O22812_ARATH); contains Interpro domain(s) IPR005175 Protein of unknown function DUF296
Cla006412	115.571	51.7995	1.1578	2.2653e-06	9.8564e-06	Integral membrane protein mpv17 pmp22 family (AHRD V1 **-* F0XCH7_GROCL); contains Interpro domain(s) IPR007248 Mpv17/PMP22
Cla016576	257.98	115.637	1.1576	2.3107e-10	1.6123e-09	CM0216.380.nc protein (AHRD V1 *-*- B0BLI4_LOTJA)
Cla010945	2357.4	1056.84	1.1574	1.6939e-23	3.0118e-22	Pumilio homolog 5 (AHRD V1 *--- PUM5_ARATH); contains Interpro domain(s) IPR011989 Armadillo-like helical
Cla004577	262.721	117.788	1.1573	4.3551e-10	2.9441e-09	Unknown Protein (AHRD V1)
Cla006477	449.588	201.584	1.1572	1.2092e-13	1.1426e-12	Unknown Protein (AHRD V1)
Cla007410	215.909	96.8245	1.157	3.5061e-09	2.1606e-08	F-box family protein (AHRD V1 ***- B9HR11_POPTR); contains Interpro domain(s) IPR005174 Protein of unknown function DUF295
Cla014829	533.824	239.414	1.1569	3.4611e-15	3.7066e-14	Kinesin light chain-like (AHRD V1 **-- Q6K715_ORYSJ); contains Interpro domain(s) IPR011990 Tetratricopeptide-like helical
Cla018482	241.173	108.201	1.1564	5.4884e-10	3.6821e-09	Protein kinase-like protein (AHRD V1 ***- F4HQ23_ARATH)
Cla006649	6300.99	2828.08	1.1558	1.8998e-26	3.9374e-25	Selenium binding protein (AHRD V1 **** Q93WS1_MEDSA); contains Interpro domain(s) IPR008826 Selenium-binding protein
Cla001320	370.785	166.49	1.1552	2.5485e-12	2.1263e-11	Receptor-like protein kinase (AHRD V1 ***- C6F1T6_SOYBN); contains Interpro domain(s) IPR001245 Tyrosine protein kinase
Cla021818	2008.85	902.244	1.1548	8.5018e-23	1.4483e-21	Vacuolar sorting protein (AHRD V1 *-*- C6HJ03_AJECH); contains Interpro domain(s) IPR018029 C2 membrane targeting protein
Cla012086	115.185	51.7639	1.1539	3.595e-06	1.5228e-05	Cysteine proteinase inhibitor (AHRD V1 ***- Q9ZSC2_IPOBA); contains Interpro domain(s) IPR006447 Myb-like DNA-binding region, SHAQKYF class
Cla008783	1398.11	628.676	1.1531	7.268e-05	0.00025159	Solute carrier family 15 member 4 (AHRD V1 **-- S15A4_XENLA); contains Interpro domain(s) IPR000109 TGF-beta receptor, type I/II extracellular region
Cla016331	324.725	146.044	1.1528	1.5579e-11	1.2132e-10	NAC domain protein IPR003441 (AHRD V1 ***- B9GT49_POPTR); contains Interpro domain(s) IPR003441 No apical meristem (NAM) protein
Cla013104	7761.7	3491.75	1.1524	4.9628e-17	5.9697e-16	Unknown Protein (AHRD V1)
Cla005033	17548.8	7898.37	1.1517	1.8656e-27	4.1062e-26	4-hydroxy-3-methylbut-2-en-1-yl diphosphate synthase (AHRD V1 ***- A9ZN14_HEVBR); contains Interpro domain(s) IPR017178 4-hydroxy-3-methylbut-2-en-1-yl diphosphate synthase, atypical
Cla020341	113.162	50.9865	1.1502	4.4952e-06	1.88e-05	Unknown Protein (AHRD V1)
Cla003899	27.2847	12.3145	1.1477	0.014704	0.031756	RING-H2 finger protein (AHRD V1 *--- Q30D22_PONTR); contains Interpro domain(s) IPR018957 Zinc finger, C3HC4 RING-type
Cla012536	230.821	104.252	1.1467	0.023593	0.048264	Protein TIFY 7 (AHRD V1 *--- F4I6W0_ARATH); contains Interpro domain(s) IPR010399 Tify
Cla011658	732.146	330.811	1.1461	3.3135e-17	4.0431e-16	Phytoalexin deficient 4 (Fragment) (AHRD V1 **-- B2BDV5_ARALY); contains Interpro domain(s) IPR002921 Lipase, class 3
Cla017485	1431.55	647.042	1.1457	5.5494e-11	4.1069e-10	ABC transporter G family member 42 (AHRD V1 ***- F4JJF3_ARATH); contains Interpro domain(s) IPR013525 ABC-2 type transporter
Cla020328	646.872	292.53	1.1449	5.0693e-16	5.7473e-15	U-box domain-containing protein (AHRD V1 *--- B6V8G2_HELAN); contains Interpro domain(s) IPR011989 Armadillo-like helical
Cla002509	43.5634	19.7052	1.1445	0.0023763	0.0061781	Unknown Protein (AHRD V1)
Cla000848	2395.11	1083.59	1.1443	2.5703e-23	4.5289e-22	Transporter EamA family (AHRD V1 ***- B7HI01_BACC4); contains Interpro domain(s) IPR000620 Protein of unknown function DUF6, transmembrane
Cla002442	3366.66	1523.54	1.1439	4.6424e-24	8.4625e-23	Integral membrane family protein (AHRD V1 **** D7KVT3_ARALL); contains Interpro domain(s) IPR002794 Protein of unknown function DUF92, transmembrane
Cla008524	680.304	308.427	1.1412	2.1517e-07	1.0738e-06	Receptor-like protein kinase 1 (AHRD V1 **** F4K0I9_ARATH); contains Interpro domain(s) IPR002290 Serine/threonine protein kinase
Cla001185	1998.73	906.248	1.1411	8.3278e-10	5.5001e-09	Cleft lip and palate associated transmembrane protein-like (AHRD V1 ***- Q9FNN8_ARATH); contains Interpro domain(s) IPR008429 Cleft lip and palate transmembrane 1
Cla018216	97.435	44.191	1.1407	1.7859e-05	6.8086e-05	CM0545.320.nc protein (AHRD V1 ***- B0BLB0_LOTJA)
Cla012229	10281	4665.11	1.14	0.0023704	0.0061655	TPR domain protein (AHRD V1 *-*- B6U810_MAIZE); contains Interpro domain(s) IPR011990 Tetratricopeptide-like helical
Cla013969	5370.87	2437.56	1.1397	1.3897e-25	2.7517e-24	Cathepsin B-like cysteine proteinase 6 (AHRD V1 **-* CPR6_CAEEL); contains Interpro domain(s) IPR013128 Peptidase C1A, papain
Cla013479	1250.84	568.177	1.1385	1.3512e-14	1.3768e-13	Zinc ion binding protein (AHRD V1 **** F4IDI7_ARATH); contains Interpro domain(s) IPR001841 Zinc finger, RING-type
Cla002638	39.5395	17.9616	1.1384	0.0046537	0.011326	Auxin responsive SAUR protein (AHRD V1 **-- Q2HTF2_MEDTR); contains Interpro domain(s) IPR003676 Auxin responsive SAUR protein
Cla015693	281.523	127.906	1.1382	0.015903	0.034022	5-amp-activated protein kinase beta subunit (AHRD V1 ***- Q17IU7_AEDAE); contains Interpro domain(s) IPR006828 5-AMP-activated protein kinase, beta subunit, complex-interacting region
Cla012047	1762.64	800.921	1.138	3.3198e-18	4.315e-17	Receptor protein kinase-like (AHRD V1 *-** Q5JN26_ORYSJ); contains Interpro domain(s) IPR002290 Serine/threonine protein kinase
Cla004164	471.815	214.433	1.1377	7.6985e-14	7.3929e-13	Interferon-induced GTP-binding protein Mx (Fragment) (AHRD V1 *--* MX_PERFL); contains Interpro domain(s) IPR015577 Interferon-induced Mx protein
Cla009358	1079.6	490.893	1.137	3.2754e-15	3.5135e-14	Integrin-linked kinase-associated serine/threonine phosphatase 2C (AHRD V1 **** ILKAP_BOVIN); contains Interpro domain(s) IPR015655 Protein phosphatase 2C
Cla022334	1514.82	688.963	1.1366	6.2822e-16	7.0895e-15	Adenine phosphoribosyltransferase (AHRD V1 ***- F4YFB9_CAMSI); contains Interpro domain(s) IPR000836 Phosphoribosyltransferase
Cla011357	2693.1	1225.15	1.1363	2.4285e-23	4.2945e-22	Auxin response factor 9 (AHRD V1 ***- D7R605_SOLLC); contains Interpro domain(s) IPR010525 Auxin response factor
Cla018035	3900.87	1776.49	1.1348	2.1782e-24	4.0462e-23	Class E vacuolar protein-sorting machinery protein hse1 (AHRD V1 *--- HSE1_EMENI); contains Interpro domain(s) IPR018205 VHS subgroup
Cla004722	408.65	186.227	1.1338	1.0733e-12	9.3005e-12	Unknown Protein (AHRD V1)
Cla017872	334.56	152.513	1.1333	1.8644e-11	1.4387e-10	TPR repeat protein (AHRD V1 *-*- A0ZBH5_NODSP); contains Interpro domain(s) IPR011990 Tetratricopeptide-like helical
Cla015391	103.292	47.0925	1.1332	5.9352e-05	0.00020837	Cryptochrome-like protein 1 (AHRD V1 ***- Q5IFN1_OSTTA); contains Interpro domain(s) IPR005101 DNA photolyase, FAD-binding/Cryptochrome, C-terminal
Cla020473	92555.1	42197.3	1.1332	2.2872e-27	5.0115e-26	Chaperone protein dnaJ 3 (AHRD V1 ***- F4J1V2_ARATH); contains Interpro domain(s) IPR015609 Molecular chaperone, heat shock protein, Hsp40, DnaJ
Cla009138	26278.1	11981.3	1.1331	9.3799e-27	1.9862e-25	Glutamate decarboxylase (AHRD V1 **** A0EJ88_POPCN); contains Interpro domain(s) IPR010107 Glutamate decarboxylase
Cla010414	12473	5687.34	1.133	6.0284e-18	7.7125e-17	ADP-ribosylation factor (AHRD V1 ***- Q6S4R7_MEDSA); contains Interpro domain(s) IPR006687 GTP-binding protein SAR1
Cla018650	260.23	118.658	1.133	3.9912e-10	2.7093e-09	Cyclic nucleotide-gated channel (AHRD V1 ***- B9NG39_POPTR)
Cla021431	122.785	56.0954	1.1302	5.2254e-06	2.165e-05	F-box protein PP2-B1 (AHRD V1 ***- PP2B1_ARATH); contains Interpro domain(s) IPR001810 Cyclin-like F-box
Cla017419	12702.3	5807.01	1.1292	1.4822e-17	1.8597e-16	Multidrug resistance protein ABC transporter family (AHRD V1 **-- B9I9S5_POPTR); contains Interpro domain(s) IPR001140 ABC transporter, transmembrane region
Cla008197	138.766	63.465	1.1286	6.418e-07	3.0221e-06	class I heat shock protein (AHRD V1 ***- Q69BI7_CARPA); contains Interpro domain(s) IPR002068 Heat shock protein Hsp20
Cla020729	640.817	293.146	1.1283	2.7206e-09	1.6953e-08	Cytochrome P450 (AHRD V1 ***- B9NBP7_POPTR); contains Interpro domain(s) IPR001128 Cytochrome P450
Cla016145	234.905	107.563	1.1269	2.5767e-09	1.6108e-08	Expressed protein (Fragment) (AHRD V1 **-- Q10T70_ORYSJ); contains Interpro domain(s) IPR018996 Inner nuclear membrane protein MAN1, C-terminal
Cla015216	167.325	76.6594	1.1261	1.251e-07	6.4408e-07	Structural maintenance of chromosomes family protein (AHRD V1 ***- D7M7H7_ARALL); contains Interpro domain(s) IPR003395 RecF/RecN/SMC protein, N-terminal
Cla020982	163.08	74.7945	1.1246	2.0156e-07	1.0095e-06	Unknown Protein (AHRD V1)
Cla014216	612.821	281.1	1.1244	3.7333e-15	3.9741e-14	26S protease regulatory subunit 6A (AHRD V1 *--- PRS6A_ENCCU); contains Interpro domain(s) IPR003959 ATPase, AAA-type, core
Cla021051	3103.06	1423.92	1.1238	2.6215e-23	4.6149e-22	Catalytic/ protein phosphatase type 2C/ protein serine/threonine phosphatase (AHRD V1 **** B6TEB8_MAIZE); contains Interpro domain(s) IPR015655 Protein phosphatase 2C
Cla020596	38.0007	17.4388	1.1237	0.0072751	0.016929	Nucleobase ascorbate transporter (AHRD V1 **-- B9HJR9_POPTR); contains Interpro domain(s) IPR006043 Xanthine/uracil/vitamin C permease
Cla020513	432.418	198.514	1.1232	1.2046e-12	1.037e-11	mRNA cap guanine-N7 methyltransferase (AHRD V1 **** B4LRY5_DROVI); contains Interpro domain(s) IPR004971 mRNA capping enzyme, large subunit
Cla003815	766.629	351.982	1.123	8.694e-17	1.0306e-15	Phosphoribosylformylglycinamidine synthase (AHRD V1 ***- Q84XV9_SOYBN); contains Interpro domain(s) IPR016188 PurM, N-terminal-like
Cla016025	488.009	224.15	1.1224	0.0038554	0.0095763	CBS domain-containing protein-like (AHRD V1 ***- B8AP73_ORYSI); contains Interpro domain(s) IPR000644 Cystathionine beta-synthase, core
Cla006882	26.3402	12.1048	1.1217	0.021086	0.043718	Uncharacterized membrane protein At3g27390 (AHRD V1 **-- Y3739_ARATH)
Cla003338	1578.08	725.291	1.1215	1.7623e-11	1.362e-10	Nitric oxide synthase interacting protein (AHRD V1 ***- B6TCA5_MAIZE); contains Interpro domain(s) IPR016818 Nitric oxide synthase-interacting
Cla017710	524.634	241.43	1.1197	6.2293e-12	5.013e-11	Calmodulin binding protein (AHRD V1 **** B6SL12_MAIZE); contains Interpro domain(s) IPR000048 IQ calmodulin-binding region
Cla013424	2328.87	1071.76	1.1196	3.3783e-12	2.7888e-11	Ethylene-responsive transcription factor 4 (AHRD V1 *-** B6TYT8_MAIZE); contains Interpro domain(s) IPR001471 Pathogenesis-related transcriptional factor and ERF, DNA-binding
Cla014122	9664.67	4452.36	1.1182	1.8268e-25	3.5988e-24	Mate efflux family protein (AHRD V1 **-- D7MN36_ARALL); contains Interpro domain(s) IPR002528 Multi antimicrobial extrusion protein MatE
Cla020074	31.6522	14.5886	1.1175	0.01465	0.031656	Unknown Protein (AHRD V1)
Cla004028	55.0696	25.3892	1.117	0.0015951	0.0043059	Auxin-regulated protein (AHRD V1 **-- Q945F5_SOLLC); contains Interpro domain(s) IPR010369 Protein of unknown function DUF966
Cla015512	41.9362	19.3469	1.1161	0.004159	0.010257	Mediator of aba-regulated dormancy 1 (AHRD V1 *--- D7LTE7_ARALL); contains Interpro domain(s) IPR007650 Protein of unknown function DUF581
Cla008489	211.751	97.7471	1.1152	1.6212e-08	9.2902e-08	Receptor-like kinase (AHRD V1 *-** A7VM42_MARPO); contains Interpro domain(s) IPR002290 Serine/threonine protein kinase
Cla018889	42.4052	19.5984	1.1135	0.0039818	0.0098613	Potassium transporter (AHRD V1 ***- D7LY37_ARALL); contains Interpro domain(s) IPR003445 Cation transporter
Cla018077	1214.25	561.285	1.1133	1.198e-17	1.5089e-16	Mitochondrial carrier protein (AHRD V1 ***- O82049_RIBNI); contains Interpro domain(s) IPR001993 Mitochondrial substrate carrier
Cla018714	1114.95	515.379	1.1133	0.0021692	0.005689	Outer membrane lipoprotein Blc (AHRD V1 **-- Q9FGT8_ARATH); contains Interpro domain(s) IPR013208 Lipocalin-like
Cla012243	234.981	108.724	1.1119	8.0352e-09	4.7522e-08	Yellow stripe-like 9 transporter (AHRD V1 ***- E3UJQ8_BRADI); contains Interpro domain(s) IPR004813 Oligopeptide transporter OPT superfamily
Cla003603	651.785	301.611	1.1117	2.1285e-15	2.3176e-14	Unknown Protein (AHRD V1)
Cla000973	839.929	388.809	1.1112	1.5517e-08	8.9097e-08	Unknown Protein (AHRD V1); contains Interpro domain(s) IPR012442 Protein of unknown function DUF1645
Cla006478	246.641	114.263	1.11	2.0473e-09	1.2939e-08	Unknown Protein (AHRD V1)
Cla012974	332.972	154.424	1.1085	3.0143e-05	0.00011118	ABC transporter G family member 29 (AHRD V1 ***- F4J1I6_ARATH); contains Interpro domain(s) IPR013525 ABC-2 type transporter
Cla013662	5227.07	2427.7	1.1064	6.4045e-24	1.1577e-22	EIN3 (Fragment) (AHRD V1 ***- F5AH86_HELAN); contains Interpro domain(s) IPR006957 Ethylene insensitive 3
Cla002512	41.2291	19.151	1.1062	0.0046524	0.011324	ABC transporter A family member 1 (AHRD V1 ***- F4IKZ5_ARATH)
Cla020608	4797.03	2230.53	1.1048	0.018221	0.038395	Zinc-finger protein 1 (AHRD V1 ***- Q9XEU0_DATGL); contains Interpro domain(s) IPR007087 Zinc finger, C2H2-type
Cla007532	2628.09	1222.18	1.1046	1.4866e-05	5.7459e-05	Acireductone dioxygenase (AHRD V1 ***- A8UGP3_SOLTU); contains Interpro domain(s) IPR004313 Acireductone dioxygenase, ARD
Cla022181	320.535	149.193	1.1033	3.3103e-06	1.4099e-05	Multidrug resistance protein mdtK (AHRD V1 **-- MDTK_PROMH); contains Interpro domain(s) IPR002528 Multi antimicrobial extrusion protein MatE
Cla001766	525.227	244.681	1.102	6.3476e-14	6.1288e-13	Unknown Protein (AHRD V1)
Cla018011	180.73	84.2331	1.1014	1.2521e-07	6.4449e-07	Verticillium wilt resistance-like protein (AHRD V1 **-- B2LVF1_MENLO); contains Interpro domain(s) IPR013210 Leucine-rich repeat, N-terminal
Cla008649	109.449	51.0156	1.1012	0.0038836	0.0096377	BZIP transcription factor (AHRD V1 **** Q93XM6_ARATH); contains Interpro domain(s) IPR011616 bZIP transcription factor, bZIP-1
Cla011528	191.002	89.0343	1.1012	3.6945e-08	2.0329e-07	Mate efflux family protein (AHRD V1 **-- D7ME03_ARALL); contains Interpro domain(s) IPR002528 Multi antimicrobial extrusion protein MatE
Cla004649	97.1603	45.2927	1.1011	4.1969e-05	0.00015157	Unknown Protein (AHRD V1)
Cla017357	1710.49	798.172	1.0996	3.5455e-20	5.2279e-19	Histone-lysine N-methyltransferase MEDEA (AHRD V1 **-- MEDEA_ARATH); contains Interpro domain(s) IPR001214 SET
Cla006454	1087.24	507.533	1.0991	3.057e-18	3.9867e-17	Peptidase M50 family (AHRD V1 ***- B6UET0_MAIZE)
Cla007386	5155.85	2406.81	1.0991	6.8758e-24	1.2418e-22	AT5g54540/MRB17_4 (AHRD V1 ***- Q9FIV0_ARATH)
Cla018196	70.7942	33.0804	1.0977	0.0004339	0.0013093	FHY1-1 (AHRD V1 **-- D5MAD1_ARATH)
Cla018651	470.445	219.958	1.0968	6.2167e-13	5.5142e-12	Cyclic nucleotide gated channel (AHRD V1 ***- A9CRE4_MALDO); contains Interpro domain(s) IPR000595 Cyclic nucleotide-binding
Cla012007	224.426	105.155	1.0937	1.0925e-08	6.3833e-08	Phosphatase 2C family protein (AHRD V1 ***- D7KDP0_ARALL); contains Interpro domain(s) IPR015655 Protein phosphatase 2C
Cla013557	2271.86	1066.1	1.0915	3.7756e-21	5.8969e-20	Cyclin-dependent protein kinase-like (AHRD V1 *-** Q9LSM7_ARATH); contains Interpro domain(s) IPR002290 Serine/threonine protein kinase
Cla017166	3439.31	1614.25	1.0913	0.0051395	0.012392	Unknown Protein (AHRD V1)
Cla018745	125.46	58.8854	1.0912	0.0017918	0.0047801	Unknown Protein (AHRD V1)
Cla022874	260.119	122.391	1.0877	5.8962e-09	3.5397e-08	Autophagy-related protein 18 (AHRD V1 ***- ATG18_CANAL)
Cla010725	98.5319	46.4161	1.086	4.4241e-05	0.00015909	Membrane transporter D1 (AHRD V1 **** GTR1_LEIDO); contains Interpro domain(s) IPR003663 Sugar/inositol transporter
Cla000831	45.498	21.4365	1.0857	0.0041457	0.010228	Polygalacturonase-inhibitor protein (AHRD V1 ***- Q8W3U5_9ROSI); contains Interpro domain(s) IPR013210 Leucine-rich repeat, N-terminal
Cla015407	518.412	244.378	1.085	2.4036e-13	2.2134e-12	Gibberellin 3-beta-hydroxylase (Fragment) (AHRD V1 ***- D9ZZV5_9FABA); contains Interpro domain(s) IPR005123 Oxoglutarate and iron-dependent oxygenase
Cla016935	27.2841	12.8637	1.0847	0.024011	0.048998	Myb family transcription factor-like (AHRD V1 *--* Q6ER41_ORYSJ); contains Interpro domain(s) IPR006447 Myb-like DNA-binding region, SHAQKYF class
Cla002701	308.889	145.712	1.084	1.6936e-10	1.195e-09	Ninja-family protein Os03g0419100 (AHRD V1 *-*- NNJA3_ORYSJ); contains Interpro domain(s) IPR012463 Protein of unknown function DUF1675
Cla002873	2020.1	953.205	1.0836	1.4413e-20	2.1711e-19	BZIP transcription factor (AHRD V1 **** E2ITW7_9ASPA); contains Interpro domain(s) IPR011616 bZIP transcription factor, bZIP-1
Cla016021	618.505	291.893	1.0833	2.9232e-14	2.9073e-13	O-acyltransferase (WSD1-like) family protein (AHRD V1 **** Q9M3B3_ARATH); contains Interpro domain(s) IPR009721 Protein of unknown function DUF1298
Cla017306	37.1643	17.5496	1.0825	0.0082825	0.019005	E3 ubiquitin-protein ligase CG7694 (AHRD V1 *--- RN181_DROME); contains Interpro domain(s) IPR018957 Zinc finger, C3HC4 RING-type
Cla001251	499.019	235.802	1.0815	0.013556	0.029566	Squalene monooxygenase (AHRD V1 ***- Q506K3_DATIN); contains Interpro domain(s) IPR013698 Squalene epoxidase
Cla014225	292.541	138.284	1.081	0.0074096	0.017207	Unknown Protein (AHRD V1)
Cla005999	817.578	386.858	1.0796	6.8145e-16	7.6503e-15	Kelch repeat-containing F-box family protein (AHRD V1 ***- D7M3A7_ARALL); contains Interpro domain(s) IPR015915 Kelch-type beta propeller
Cla022312	2548.85	1206.77	1.0787	4.7608e-21	7.3765e-20	Os06g0524700 protein (Fragment) (AHRD V1 ***- Q0DBU9_ORYSJ); contains Interpro domain(s) IPR004158 Protein of unknown function DUF247, plant
Cla015218	334.35	158.42	1.0776	1.0104e-10	7.3142e-10	Nbs-lrr resistance protein (AHRD V1 ***- B9GUP8_POPTR); contains Interpro domain(s) IPR002182 NB-ARC
Cla005130	6139.69	2910.15	1.0771	4.7328e-10	3.1917e-09	Uncharacterized aarF domain-containing protein kinase 5 (AHRD V1 *--- ADCK5_MOUSE); contains Interpro domain(s) IPR004147 ABC-1
Cla007635	120.554	57.151	1.0768	9.0024e-06	3.6074e-05	Beta-amylase (AHRD V1 ***- B9RWS7_RICCO); contains Interpro domain(s) IPR013781 Glycoside hydrolase, subgroup, catalytic core
Cla018509	978.326	464.03	1.0761	6.8571e-17	8.1779e-16	Aspartyl protease family protein (AHRD V1 **-- D7KDZ8_ARALL); contains Interpro domain(s) IPR001461 Peptidase A1
Cla010520	4148.48	1968.53	1.0755	4.9206e-22	7.9921e-21	Cytochrome P450 (AHRD V1 ***- B9NAD7_POPTR); contains Interpro domain(s) IPR001128 Cytochrome P450
Cla010213	114.104	54.1507	1.0753	0.017438	0.036933	ARGONAUTE 1 (AHRD V1 ***- D6RUV9_TOBAC); contains Interpro domain(s) IPR003165 Stem cell self-renewal protein Piwi
Cla017634	231.488	109.89	1.0749	0.0010637	0.002982	Unknown Protein (AHRD V1)
Cla011140	6811.69	3234.13	1.0746	2.3939e-09	1.4994e-08	Os10g0422600 protein (Fragment) (AHRD V1 *--- Q0IXM0_ORYSJ); contains Interpro domain(s) IPR007650 Protein of unknown function DUF581
Cla014101	606.227	287.833	1.0746	5.9524e-14	5.7586e-13	Isochorismatase hydrolase-like protein (AHRD V1 ***- Q6K1Z7_ORYSJ); contains Interpro domain(s) IPR000868 Isochorismatase-like
Cla016026	1235.58	586.845	1.0741	4.7638e-18	6.1511e-17	UDP glycosyltransferase (AHRD V1 ***- C1JIE1_9SOLA); contains Interpro domain(s) IPR002213 UDP-glucuronosyl/UDP-glucosyltransferase
Cla014093	545.874	259.592	1.0723	1.8352e-13	1.7086e-12	Elongator complex protein 4 (AHRD V1 **-* Q9C778_ARATH); contains Interpro domain(s) IPR008728 Elongator complex protein 4
Cla009620	142.319	67.7188	1.0715	2.0918e-06	9.1586e-06	Pentatricopeptide repeat protein (AHRD V1 ***- D2STE6_GOSHI); contains Interpro domain(s) IPR002885 Pentatricopeptide repeat
Cla007311	7689.23	3664.38	1.0693	4.5492e-23	7.9173e-22	ABC1 family protein kinase-like protein (AHRD V1 **-- Q8H2L4_ORYSJ); contains Interpro domain(s) IPR004147 ABC-1
Cla005896	584.356	278.499	1.0692	8.9025e-09	5.243e-08	NADPH-dependent FMN reductase (AHRD V1 ***- C7QHT4_CATAD); contains Interpro domain(s) IPR005025 NADPH-dependent FMN reductase
Cla004230	663.157	316.427	1.0675	2.7693e-14	2.7613e-13	Unknown Protein (AHRD V1)
Cla006141	165.302	78.8772	1.0674	0.00051394	0.001529	Ornithine cyclodeaminase (AHRD V1 ***- D4X621_9BURK); contains Interpro domain(s) IPR003462 Ornithine cyclodeaminase/mu-crystallin
Cla007841	508.529	242.713	1.0671	6.9953e-13	6.1824e-12	Thioesterase family protein (AHRD V1 ***- D7KDD0_ARALL); contains Interpro domain(s) IPR003736 Phenylacetic acid degradation-related protein
Cla019843	1114.3	531.861	1.067	2.3536e-17	2.9005e-16	Vesicle-associated membrane protein-associated protein (AHRD V1 *-*- Q1ANA7_WHEAT); contains Interpro domain(s) IPR000535 Major sperm protein
Cla003459	69.8152	33.3286	1.0668	0.00038995	0.0011871	Unknown Protein (AHRD V1); contains Interpro domain(s) IPR006927 Protein of unknown function DUF639
Cla011115	407.972	194.856	1.0661	9.7263e-12	7.7159e-11	ATP binding / kinase/ protein kinase/ protein serine/threonine kinase/ protein-tyrosine kinase (AHRD V1 **** C5DB54_VITVI); contains Interpro domain(s) IPR002290 Serine/threonine protein kinase
Cla013087	979.138	467.783	1.0657	2.6504e-14	2.6467e-13	UDP glycosyltransferase (AHRD V1 ***- C1JIE1_9SOLA); contains Interpro domain(s) IPR002213 UDP-glucuronosyl/UDP-glucosyltransferase
Cla013359	789.104	377.103	1.0653	1.8851e-08	1.073e-07	DNA damage-binding protein 2 (AHRD V1 *--* C1C0W4_9MAXI); contains Interpro domain(s) IPR017986 WD40 repeat, region
Cla008817	4500.39	2150.8	1.0652	3.6996e-22	6.0492e-21	PLATZ transcription factor (Fragment) (AHRD V1 **-- F1DJR5_MAIZE); contains Interpro domain(s) IPR006734 Protein of unknown function DUF597
Cla019428	87.3967	41.7905	1.0644	0.0016349	0.0043982	BTB/POZ domain-containing protein At3g22104 (AHRD V1 **-- Y3210_ARATH); contains Interpro domain(s) IPR004249 NPH3
Cla005377	651.566	311.879	1.0629	5.8611e-06	2.4146e-05	Pathogenesis-related protein (AHRD V1 ***- Q8L9B0_ARATH)
Cla021206	82.0859	39.3316	1.0614	0.00021485	0.00068626	Exocyst complex component 5 (AHRD V1 ***- F4K0X7_ARATH); contains Interpro domain(s) IPR009976 Exocyst complex component Sec10
Cla014331	623.614	298.835	1.0613	7.4439e-14	7.1554e-13	F-box family protein (AHRD V1 ***- B9MX86_POPTR); contains Interpro domain(s) IPR005174 Protein of unknown function DUF295
Cla021525	1311.71	629.429	1.0593	1.0208e-07	5.3102e-07	Ethylene-responsive transcription factor (AHRD V1 **** F2Y9E9_COFAR); contains Interpro domain(s) IPR001471 Pathogenesis-related transcriptional factor and ERF, DNA-binding
Cla008325	268.606	128.938	1.0588	6.0442e-09	3.6252e-08	Beta-1 3-galactosyltransferase-like protein (AHRD V1 ***- D8RWA4_SELML); contains Interpro domain(s) IPR002659 Glycosyl transferase, family 31
Cla022992	93.8334	45.0735	1.0578	7.0061e-05	0.00024334	Uncharacterized conserved protein (AHRD V1 *--- A6T1A7_JANMA); contains Interpro domain(s) IPR006747 Protein of unknown function DUF599
Cla003622	90.6034	43.5476	1.057	0.00012424	0.00041243	F-box protein (AHRD V1 ***- Q6V5G6_CARAS); contains Interpro domain(s) IPR001810 Cyclin-like F-box
Cla023341	1136.21	546.748	1.0553	5.1646e-17	6.1934e-16	Single-stranded nucleic acid binding R3H domain protein (AHRD V1 **-* C7QND6_CYAP0); contains Interpro domain(s) IPR003959 ATPase, AAA-type, core
Cla006240	213.843	102.936	1.0548	4.1423e-08	2.2665e-07	Embryo-specific 3 (AHRD V1 ***- Q2HUA9_MEDTR); contains Interpro domain(s) IPR010417 Embryo-specific 3
Cla018885	610.349	293.844	1.0546	7.8857e-12	6.2966e-11	Phosphate import ATP-binding protein pstB 1 (AHRD V1 ***- B6UHM7_MAIZE); contains Interpro domain(s) IPR005670 Phosphate transport system permease protein 1
Cla000712	388.281	187.049	1.0537	7.9122e-11	5.7811e-10	Pentatricopeptide repeat-containing protein (Fragment) (AHRD V1 *-*- D7L2E6_ARALL); contains Interpro domain(s) IPR012881 Protein of unknown function DUF1685
Cla009553	74.1571	35.7368	1.0532	0.0060826	0.014434	Seipin (AHRD V1 *-*- E2C419_HARSA); contains Interpro domain(s) IPR009617 Adipose-regulatory protein, Seipin
Cla017507	397.751	191.999	1.0508	2.0852e-11	1.6036e-10	Leucine-rich repeat receptor-like tyrosine-protein kinase At2g41820 (AHRD V1 *--- Y2182_ARATH); contains Interpro domain(s) IPR013210 Leucine-rich repeat, N-terminal
Cla000803	31.4927	15.2079	1.0502	0.018969	0.039768	Pentatricopeptide repeat-containing protein-like protein (AHRD V1 ***- F4I671_ARATH); contains Interpro domain(s) IPR002885 Pentatricopeptide repeat
Cla013190	1389.49	671.018	1.0501	1.7511e-17	2.1845e-16	C2 domain-containing protein (AHRD V1 **-- D7L7Y3_ARALL); contains Interpro domain(s) IPR018029 C2 membrane targeting protein
Cla021816	628.507	304.045	1.0476	2.1675e-11	1.6634e-10	Vacuolar associated sorting protein (AHRD V1 *--- D2UZD1_NAEGR)
Cla013136	95.3569	46.1392	1.0473	7.137e-05	0.00024744	Pentatricopeptide repeat-containing protein (AHRD V1 ***- D7KJT0_ARALL); contains Interpro domain(s) IPR002885 Pentatricopeptide repeat
Cla002425	1060.76	514.004	1.0452	8.766e-05	0.00029961	Homogentisate 1 2-dioxygenase (AHRD V1 ***- D7MTP0_ARALL); contains Interpro domain(s) IPR005708 Homogentisate 1,2-dioxygenase
Cla004622	3490.3	1691.7	1.0449	8.7798e-21	1.3433e-19	Altered inheritance of mitochondria protein 32 (AHRD V1 **-- AIM32_PICGU); contains Interpro domain(s) IPR009737 Sucraseferredoxin-like
Cla004583	1882.9	913.213	1.0439	2.5861e-07	1.2782e-06	COP1 (Fragment) (AHRD V1 **-- Q93Y48_ORYSI); contains Interpro domain(s) IPR017986 WD40 repeat, region
Cla010398	9585.25	4650.73	1.0434	1.8208e-22	3.0254e-21	Oxidoreductase zinc-binding dehydrogenase family (AHRD V1 **** B1GNY6_BACAN); contains Interpro domain(s) IPR002085 Alcohol dehydrogenase superfamily, zinc-containing
Cla000859	6204.1	3010.43	1.0433	9.7752e-22	1.5668e-20	Os11g0223400 protein (Fragment) (AHRD V1 *--- Q0ITS2_ORYSJ)
Cla009793	560.686	272.092	1.0431	2.8772e-13	2.631e-12	CBL-interacting protein kinase 04 (AHRD V1 **** E3PZ12_VITVI); contains Interpro domain(s) IPR017446 Polyprenyl synthetase-related
Cla017122	1237.26	600.721	1.0424	7.1977e-17	8.5683e-16	F-box/LRR-repeat protein 2 (AHRD V1 ***- E5SFP8_TRISP); contains Interpro domain(s) IPR006553 Leucine-rich repeat, cysteine-containing subtype
Cla006927	472.098	229.232	1.0423	8.3594e-12	6.664e-11	Armadillo/beta-catenin repeat family protein (AHRD V1 **-- D7LD78_ARALL); contains Interpro domain(s) IPR011989 Armadillo-like helical
Cla004361	38.5952	18.7445	1.042	0.012836	0.028126	Catalytic/ protein phosphatase type 2C/ protein serine/threonine phosphatase (AHRD V1 **** B6TEB8_MAIZE); contains Interpro domain(s) IPR015655 Protein phosphatase 2C
Cla001571	98.4749	47.8376	1.0416	7.3444e-05	0.00025414	Unknown Protein (AHRD V1)
Cla014817	358.939	174.442	1.041	2.852e-10	1.9696e-09	Glycosyltransferase (AHRD V1 **-- B9HBZ3_POPTR); contains Interpro domain(s) IPR002495 Glycosyl transferase, family 8
Cla004238	673.716	327.466	1.0408	4.0177e-14	3.9515e-13	CNGC5-like protein (Fragment) (AHRD V1 *-*- A5X8F8_9FABA); contains Interpro domain(s) IPR000595 Cyclic nucleotide-binding
Cla022746	648.477	315.267	1.0405	1.1976e-13	1.1328e-12	Sel1-like repeat (AHRD V1 *-*- B6U9W6_MAIZE); contains Interpro domain(s) IPR011990 Tetratricopeptide-like helical
Cla012956	74.1286	36.0524	1.0399	0.00056946	0.0016794	Unknown Protein (AHRD V1)
Cla023089	1311.6	637.912	1.0399	8.5105e-13	7.4708e-12	Receptor kinase (AHRD V1 **** D9IAP8_GOSHI); contains Interpro domain(s) IPR002290 Serine/threonine protein kinase
Cla007092	205.258	99.8548	1.0395	7.9379e-08	4.1952e-07	Ethylene responsive transcription factor 2a (AHRD V1 *-** C0J9I7_9ROSA); contains Interpro domain(s) IPR001471 Pathogenesis-related transcriptional factor and ERF, DNA-binding
Cla022580	1900.5	925.063	1.0388	8.3403e-19	1.1315e-17	BZIP transcription factor (AHRD V1 **-* Q0PN11_9FABA); contains Interpro domain(s) IPR011616 bZIP transcription factor, bZIP-1
Cla004890	510.962	248.731	1.0386	1.7739e-12	1.4999e-11	AT2G46550 protein (Fragment) (AHRD V1 *-*- B9DHY8_ARATH)
Cla005426	1693.6	825.021	1.0376	3.9709e-18	5.1409e-17	NPR1-2 protein (Fragment) (AHRD V1 ***- B8XQT6_SOYBN); contains Interpro domain(s) IPR008949 Terpenoid synthase
Cla009130	203.143	99.0074	1.0369	1.3053e-07	6.7044e-07	At5g37260-like protein (Fragment) (AHRD V1 ***- E7CE90_9SOLN); contains Interpro domain(s) IPR006447 Myb-like DNA-binding region, SHAQKYF class
Cla005061	878.139	428.065	1.0366	1.3679e-08	7.901e-08	Exostosin-like glycosyltransferase (AHRD V1 **-- A8I7L6_CHLRE); contains Interpro domain(s) IPR004263 Exostosin-like
Cla017495	409.957	199.884	1.0363	2.2583e-09	1.4181e-08	Hydrolase alpha/beta fold family protein (AHRD V1 ***- D7LX46_ARALL); contains Interpro domain(s) IPR000073 Alpha/beta hydrolase fold-1
Cla019706	31.8941	15.5588	1.0356	0.020195	0.042069	Dof zinc finger protein (AHRD V1 *-*- Q0PY33_SOLLC); contains Interpro domain(s) IPR003851 Zinc finger, Dof-type
Cla010775	10382.1	5065.28	1.0354	2.649e-22	4.3606e-21	Lipid transfer protein (AHRD V1 **** Q42158_ARATH); contains Interpro domain(s) IPR013770 Plant lipid transfer protein and hydrophobic protein, helical
Cla013515	228.889	111.772	1.0341	2.6123e-06	1.1281e-05	Protein tyrosine phosphatase (AHRD V1 ***- E9CIF9_CAPO3); contains Interpro domain(s) IPR004861 Protein-tyrosine phosphatase, SIW14-like
Cla002230	2567.1	1253.67	1.034	3.929e-10	2.6708e-09	Mitochondrial ADP/ATP carrier proteins (AHRD V1 ***- Q2UU95_ASPOR); contains Interpro domain(s) IPR001993 Mitochondrial substrate carrier
Cla009737	38.9773	19.0491	1.0329	0.0094689	0.021438	Unknown Protein (AHRD V1)
Cla004701	1832.56	895.845	1.0325	3.1649e-06	1.3526e-05	Sulfate transporter (AHRD V1 ***- A7YGI6_POPCN); contains Interpro domain(s) IPR001902 Sulphate anion transporter
Cla020681	3452.15	1688.76	1.0315	2.5427e-11	1.9338e-10	Calcium-binding protein (AHRD V1 **-* Q2KN25_AMBAR); contains Interpro domain(s) IPR011992 EF-Hand type
Cla017011	501.512	245.441	1.0309	2.7426e-12	2.2804e-11	Zinc finger-homeodomain protein 1 (Fragment) (AHRD V1 **-- B0LK19_CUCSA); contains Interpro domain(s) IPR006456 ZF-HD homeobox protein Cys/His-rich dimerisation region
Cla002214	698.042	341.698	1.0306	8.6551e-14	8.2627e-13	RNA-dependent RNA polymerase 1b (AHRD V1 **** E9NWK7_CUCSA); contains Interpro domain(s) IPR007855 RNA-dependent RNA polymerase, eukaryotic-type
Cla015691	1977.85	968.438	1.0302	1.1697e-09	7.5966e-09	Phytochrome (AHRD V1 ***- B9U4G8_VITRI); contains Interpro domain(s) IPR012129 Phytochrome A/B/C/D/E
Cla019854	236.367	115.749	1.03	2.3949e-08	1.3486e-07	TIR-NBS disease resistance-like protein (AHRD V1 ***- Q2XPH0_POPTR); contains Interpro domain(s) IPR000157 Toll-Interleukin receptor
Cla012541	4719.65	2311.51	1.0298	3.8028e-09	2.3332e-08	L-lactate dehydrogenase (AHRD V1 ***- C0RY96_PARBP); contains Interpro domain(s) IPR000262 FMN-dependent dehydrogenase
Cla002955	358.174	175.532	1.0289	0.0004434	0.0013357	Receptor-like protein kinase 2 (AHRD V1 **** RCH2_ARATH); contains Interpro domain(s) IPR002290 Serine/threonine protein kinase
Cla010821	4406.46	2161.81	1.0274	1.5094e-20	2.2668e-19	Receptor-like kinase (AHRD V1 **** C6ZRP1_SOYBN); contains Interpro domain(s) IPR002290 Serine/threonine protein kinase
Cla016880	3814.25	1874.63	1.0248	1.7546e-07	8.8562e-07	Sulfate transporter (AHRD V1 ***- A7YGG7_POPCN); contains Interpro domain(s) IPR001902 Sulphate anion transporter
Cla005688	734.972	361.254	1.0247	1.1736e-09	7.6193e-09	Receptor-like protein kinase (AHRD V1 **** Q8LEI6_ARATH); contains Interpro domain(s) IPR002290 Serine/threonine protein kinase
Cla014484	137.751	67.7157	1.0245	0.017865	0.037723	Tetratricopeptide repeat-containing protein (AHRD V1 **-- D7MT84_ARALL); contains Interpro domain(s) IPR015609 Molecular chaperone, heat shock protein, Hsp40, DnaJ
Cla008643	944.581	464.523	1.0239	2.2553e-15	2.4516e-14	ATP-dependent zinc metalloprotease FtsH 3 (AHRD V1 **-* FTSH3_SYMTH); contains Interpro domain(s) IPR003959 ATPase, AAA-type, core
Cla009754	154.185	75.8282	1.0239	0.00059956	0.0017602	Receptor-like kinase (AHRD V1 **** A7VM28_MARPO); contains Interpro domain(s) IPR002290 Serine/threonine protein kinase
Cla012057	1177.22	579.112	1.0235	8.2391e-14	7.8849e-13	Auxin efflux carrier family protein (AHRD V1 ***- D7M6D2_ARALL); contains Interpro domain(s) IPR004776 Auxin efflux carrier
Cla001814	1678.07	825.796	1.0229	1.0583e-08	6.1916e-08	Alpha-hydroxynitrile lyase (AHRD V1 **-- O49897_MANES); contains Interpro domain(s) IPR000073 Alpha/beta hydrolase fold-1
Cla003926	129.269	63.6232	1.0227	9.5919e-06	3.8279e-05	B3 domain-containing protein At1g05920 (AHRD V1 *-*- Y1592_ARATH); contains Interpro domain(s) IPR005508 Protein of unknown function DUF313
Cla015278	9312.11	4583.61	1.0226	1.1802e-21	1.8855e-20	Callose synthase (AHRD V1 ***- F4IRV4_ARATH); contains Interpro domain(s) IPR003440 Glycosyl transferase, family 48
Cla019085	307.653	151.494	1.022	2.2935e-09	1.4384e-08	Receptor-like protein kinase (AHRD V1 **** C6ZRW9_SOYBN); contains Interpro domain(s) IPR002290 Serine/threonine protein kinase
Cla014207	122.724	60.4886	1.0207	2.0929e-05	7.9018e-05	CRAL/TRIO domain containing protein expressed (AHRD V1 **-- Q75GU9_ORYSJ); contains Interpro domain(s) IPR001251 Cellular retinaldehyde-binding/triple function, C-terminal
Cla016606	3640.82	1797.38	1.0184	5.0216e-05	0.00017877	GATA transcription factor 9 (AHRD V1 *-** B6STZ1_MAIZE); contains Interpro domain(s) IPR000679 Zinc finger, GATA-type
Cla017106	3747.08	1850.26	1.018	8.9099e-20	1.2725e-18	Kinase family protein (AHRD V1 **** D7M6L5_ARALL); contains Interpro domain(s) IPR002290 Serine/threonine protein kinase
Cla018924	331.017	163.52	1.0174	8.6367e-08	4.5436e-07	Auxin efflux carrier (AHRD V1 ***- Q71T12_MOMCH); contains Interpro domain(s) IPR014024 Auxin efflux carrier, subgroup
Cla021930	117.539	58.0736	1.0172	2.9853e-05	0.00011017	Receptor-like protein kinase At3g21340 (AHRD V1 **** RLK6_ARATH); contains Interpro domain(s) IPR002290 Serine/threonine protein kinase
Cla008804	56.532	27.9574	1.0158	0.0026011	0.0067145	Unknown Protein (AHRD V1)
Cla018217	7877.33	3900.19	1.0142	1.2722e-12	1.0922e-11	Ankyrin repeat domain-containing protein 28 (AHRD V1 **-- B6TJ47_MAIZE); contains Interpro domain(s) IPR011046 WD40 repeat-like
Cla012872	1851.44	916.715	1.0141	5.9373e-18	7.6009e-17	Flavin oxidoreductase/NADH oxidase (AHRD V1 **-- A0YMI2_LYNSP); contains Interpro domain(s) IPR001155 NADH:flavin oxidoreductase/NADH oxidase, N-terminal
Cla014630	1443.76	715.162	1.0135	2.6069e-14	2.6047e-13	Dehydrogenase/reductase SDR family member 13 (AHRD V1 ***- DHR13_BOVIN); contains Interpro domain(s) IPR002198 Short-chain dehydrogenase/reductase SDR
Cla003943	855.964	424.086	1.0132	1.0405e-14	1.0708e-13	F-box protein family-like protein (AHRD V1 ***- Q7EY67_ORYSJ); contains Interpro domain(s) IPR001810 Cyclin-like F-box
Cla014420	482.321	239.015	1.0129	9.7655e-12	7.7438e-11	ATPase AAA family protein (AHRD V1 *-*- B6AHX9_CRYMR)
Cla022033	6052.27	3000.33	1.0124	2.8358e-06	1.2189e-05	Cytochrome P450 family protein (AHRD V1 ***- Q9C9D1_ARATH); contains Interpro domain(s) IPR001128 Cytochrome P450
Cla018732	2848.04	1412.37	1.0119	4.2393e-19	5.8573e-18	Eukaryotic translation initiation factor 5A (AHRD V1 ***- D6N3G5_GOSHI); contains Interpro domain(s) IPR001884 Translation elongation factor, IF5A
Cla005223	124.786	61.8862	1.0118	1.347e-05	5.2481e-05	Heavy metal-associated domain containing protein expressed (AHRD V1 *-** Q10LJ9_ORYSJ); contains Interpro domain(s) IPR006121 Heavy metal transport/detoxification protein
Cla004574	383.2	190.11	1.0113	2.1982e-10	1.5393e-09	AT3g20300/MQC12_5 (AHRD V1 **-- Q2HTI8_MEDTR)
Cla016360	1102.75	547.141	1.0111	1.1491e-15	1.2718e-14	Ubiquitin-conjugating enzyme (AHRD V1 ***- Q5UAG0_ARAHY); contains Interpro domain(s) IPR000608 Ubiquitin-conjugating enzyme, E2
Cla001290	1279.75	635.219	1.0105	1.5885e-16	1.8471e-15	1-aminocyclopropane-1-carboxylate oxidase 5 (AHRD V1 **-- ACCO5_ARATH); contains Interpro domain(s) IPR005123 Oxoglutarate and iron-dependent oxygenase
Cla016812	5139.69	2551.31	1.0104	3.5903e-20	5.2861e-19	Gamma-glutamyltranspeptidase 1 (AHRD V1 **** B6SSX2_MAIZE); contains Interpro domain(s) IPR000101 Gamma-glutamyltranspeptidase
Cla020324	3784.6	1878.72	1.0104	7.9226e-20	1.1381e-18	UDP-glycosyltransferase (AHRD V1 ***- C3SA85_BRADI); contains Interpro domain(s) IPR002213 UDP-glucuronosyl/UDP-glucosyltransferase
Cla021861	2443.53	1213.2	1.0101	3.8693e-14	3.8151e-13	Peptidyl-prolyl cis-trans isomerase (AHRD V1 **-- Q86M29_BRUMA); contains Interpro domain(s) IPR001179 Peptidyl-prolyl cis-trans isomerase, FKBP-type
Cla011594	549.545	272.996	1.0094	2.7313e-12	2.2731e-11	Protein forked1 (AHRD V1 *-*- Q8W4K5_ARATH); contains Interpro domain(s) IPR008546 Protein of unknown function DUF828, plant
Cla002704	86.9537	43.1988	1.0093	0.0016311	0.0043886	Ethylene-responsive transcription factor-like protein (AHRD V1 *-** F4JS76_ARATH); contains Interpro domain(s) IPR001471 Pathogenesis-related transcriptional factor and ERF, DNA-binding
Cla015217	258.394	128.393	1.009	3.9413e-08	2.1608e-07	Cc-nbs-lrr resistance protein (AHRD V1 ***- B9GV41_POPTR); contains Interpro domain(s) IPR001611 Leucine-rich repeat
Cla017016	70.4791	35.0285	1.0087	0.0010759	0.0030136	Unknown Protein (AHRD V1)
Cla010026	554.712	275.699	1.0086	3.734e-12	3.0702e-11	Cytochrome P450 (AHRD V1 ***- B9HLE3_POPTR); contains Interpro domain(s) IPR001128 Cytochrome P450
Cla020854	46.1004	22.9127	1.0086	0.0054802	0.013139	class II heat shock protein (AHRD V1 ***- B6T339_MAIZE); contains Interpro domain(s) IPR002068 Heat shock protein Hsp20
Cla001157	1107.06	550.407	1.0082	2.3055e-15	2.5011e-14	Cu/Zn-superoxide dismutase copper chaperone (AHRD V1 *-*- Q9BBU5_SOYBN); contains Interpro domain(s) IPR006121 Heavy metal transport/detoxification protein
Cla012984	3002.97	1493.28	1.0079	4.3312e-19	5.98e-18	Cytochrome P450 (AHRD V1 ***- B9NG75_POPTR); contains Interpro domain(s) IPR001128 Cytochrome P450
Cla001104	1661.56	826.389	1.0076	3.5269e-17	4.2847e-16	Dentin sialophosphoprotein-like protein (AHRD V1 *-*- A8MQN2_ARATH)
Cla021501	738.898	367.877	1.0062	2.2945e-10	1.6021e-09	Tetratricopeptide repeat protein 7B (AHRD V1 **-- E2BII8_HARSA); contains Interpro domain(s) IPR011990 Tetratricopeptide-like helical
Cla003816	491.573	244.764	1.006	1.6804e-11	1.3034e-10	Phosphoribosylformylglycinamidine synthase (AHRD V1 ***- F4HTW2_ARATH); contains Interpro domain(s) IPR000728 AIR synthase related protein
Cla014374	358.721	178.639	1.0058	7.193e-10	4.7862e-09	cDNA FLJ58308 highly similar to Alpha-1 2-mannosyltransferase ALG9 (EC 2.4.1.-) (AHRD V1 ***- B4DYW0_HUMAN); contains Interpro domain(s) IPR019446 Domain of unknown function DUF2431
Cla015826	2820.05	1404.53	1.0056	7.3014e-07	3.4134e-06	Heavy metal-associated domain containing protein expressed (AHRD V1 **-* Q8LMQ0_ORYSJ); contains Interpro domain(s) IPR006121 Heavy metal transport/detoxification protein
Cla018603	99.8849	49.7594	1.0053	0.018734	0.039344	Calmodulin-like protein (AHRD V1 *-*- B6TXW9_MAIZE); contains Interpro domain(s) IPR011992 EF-Hand type
Cla000561	739.719	368.604	1.0049	1.388e-13	1.3065e-12	Homology to unknown gene (AHRD V1 **-- Q01GH9_OSTTA); contains Interpro domain(s) IPR008528 Protein of unknown function DUF810
Cla010439	36.473	18.1848	1.0041	0.016893	0.03593	Cathepsin B-like cysteine proteinase 1 (AHRD V1 **-* CYSP1_OSTOS); contains Interpro domain(s) IPR013128 Peptidase C1A, papain
Cla017665	30.2646	15.106	1.0025	0.021897	0.04516	Protein embryo defective 2735 (AHRD V1 ***- Q9FFZ3_ARATH)
Cla020588	1129.62	564.221	1.0015	1.1631e-15	1.2865e-14	Armadillo repeat-containing protein (Fragment) (AHRD V1 *--- Q93XC9_TOBAC); contains Interpro domain(s) IPR011989 Armadillo-like helical
Cla016300	1929.58	963.861	1.0014	1.055e-17	1.334e-16	cDNA clone 002-156-B04 full insert sequence (AHRD V1 *-*- B7F1Y4_ORYSJ)
Cla013336	907.301	453.259	1.0012	1.1623e-14	1.1911e-13	Neutral ceramidase (AHRD V1 ***- B5TWK7_HORVU); contains Interpro domain(s) IPR006823 Neutral/alkaline nonlysosomal ceramidase
Cla016865	80.4291	40.186	1.001	0.00052938	0.0015707	Unknown Protein (AHRD V1)
Cla001745	2428.23	1213.45	1.0008	9.8021e-15	1.0136e-13	Receptor protein kinase (AHRD V1 *-** Q40096_IPOTF); contains Interpro domain(s) IPR002290 Serine/threonine protein kinase
Cla010776	1941.86	971.216	0.99958	2.0695e-17	2.5571e-16	Sterol reductase (AHRD V1 **-- E1VD15_SOLTU); contains Interpro domain(s) IPR006094 FAD linked oxidase, N-terminal
Cla000527	367.016	183.604	0.99924	5.9374e-10	3.9738e-09	Phosphodiesterase/alkaline phosphatase D-like protein (AHRD V1 ***- E4TUL2_MARTH)
Cla021344	45.1046	22.5649	0.9992	0.0068991	0.016152	Replication factor C subunit 5 (AHRD V1 *-** B6T5I0_MAIZE); contains Interpro domain(s) IPR019483 DNA polymerase III, clamp-loader complex, subunit E, C-terminal
Cla001778	4504.77	2255.47	0.99803	5.0065e-20	7.2888e-19	Chaperone protein dnaJ 3 (AHRD V1 ***- F4J1V2_ARATH); contains Interpro domain(s) IPR015609 Molecular chaperone, heat shock protein, Hsp40, DnaJ
Cla006427	269.545	134.974	0.99785	5.0438e-05	0.00017949	Unknown Protein (AHRD V1); contains Interpro domain(s) IPR011052 Proteinase and amylase inhibitor
Cla004596	4870.22	2439.5	0.9974	2.772e-18	3.6271e-17	Early-responsive to dehydration stress protein (ERD4) (AHRD V1 **-- Q9FVQ5_ARATH); contains Interpro domain(s) IPR003864 Protein of unknown function DUF221
Cla022341	80.2188	40.2311	0.99563	0.00036477	0.0011152	Flotillin 1 (AHRD V1 *-*- B3V5K3_9EURY); contains Interpro domain(s) IPR001107 Band 7 protein
Cla006949	3111.22	1561.03	0.99498	8.9954e-19	1.2145e-17	Mediator of U snRNA nuclear export PHAX (ISS) (AHRD V1 *-*- Q017X4_OSTTA); contains Interpro domain(s) IPR019385 Phosphorylated adapter RNA export protein, RNA-binding domain
Cla016661	115.252	57.878	0.9937	3.2965e-05	0.00012097	Lysosomal pro-X carboxypeptidase (Fragment) (AHRD V1 **-- B5G4X7_CLOSI); contains Interpro domain(s) IPR008758 Peptidase S28
Cla005501	77.9148	39.1516	0.99283	0.00059189	0.0017403	Auxin responsive SAUR protein (AHRD V1 *-*- Q1SN26_MEDTR); contains Interpro domain(s) IPR003676 Auxin responsive SAUR protein
Cla022452	24633.3	12382.8	0.99228	4.4864e-21	6.9735e-20	Cysteine proteinase cathepsin F (AHRD V1 **-* D3TN89_GLOMM); contains Interpro domain(s) IPR013128 Peptidase C1A, papain
Cla010446	6065.79	3049.51	0.99212	3.7076e-20	5.4423e-19	Cellulose synthase (AHRD V1 ***- Q2HT12_MEDTR); contains Interpro domain(s) IPR005150 Cellulose synthase
Cla022447	488.812	245.918	0.9911	2.8119e-11	2.1311e-10	CONSTANS-like zinc finger protein (AHRD V1 *--- D0EP05_SOYBN); contains Interpro domain(s) IPR000315 Zinc finger, B-box
Cla019347	4456.91	2242.28	0.99107	3.5234e-19	4.8889e-18	Esterase/lipase/thioesterase family protein (AHRD V1 **-- D7LD44_ARALL); contains Interpro domain(s) IPR000073 Alpha/beta hydrolase fold-1
Cla011076	316.998	159.526	0.99069	3.8755e-09	2.3748e-08	Aspartokinase I/homoserine dehydrogenase I (AHRD V1 ***- Q7VQL7_BLOFL); contains Interpro domain(s) IPR016040 NAD(P)-binding domain
Cla008452	144.406	72.6818	0.99046	7.2281e-06	2.9338e-05	Autophagy-related protein 13 (AHRD V1 ***- F4J8V5_ARATH)
Cla021603	133.667	67.2859	0.99027	1.6346e-05	6.2636e-05	Pentatricopeptide repeat protein 91 (AHRD V1 ***- F5CAE1_FUNHY); contains Interpro domain(s) IPR002885 Pentatricopeptide repeat
Cla001812	42.5595	21.431	0.98978	0.0078141	0.018037	Dof zinc finger protein 6 (AHRD V1 *-*- A5HWF5_HORVD); contains Interpro domain(s) IPR003851 Zinc finger, Dof-type
Cla012580	52.9512	26.6685	0.98952	0.0042205	0.010387	AP2-like ethylene-responsive transcription factor At1g16060 (AHRD V1 *-** AP2L1_ARATH); contains Interpro domain(s) IPR001471 Pathogenesis-related transcriptional factor and ERF, DNA-binding
Cla009546	625.257	314.931	0.98941	1.9931e-12	1.6787e-11	Phosphatase 2C family protein (AHRD V1 ***- D7KZK8_ARALL); contains Interpro domain(s) IPR015655 Protein phosphatase 2C
Cla005563	802.403	404.181	0.98933	1.3277e-13	1.2522e-12	Unknown Protein (AHRD V1)
Cla018489	521.468	262.749	0.9889	1.6301e-05	6.2475e-05	Receptor-like kinase (AHRD V1 **** A7VM40_MARPO); contains Interpro domain(s) IPR002290 Serine/threonine protein kinase
Cla011545	1276.37	643.146	0.98883	0.00072009	0.0020824	Flavonoid 3&apos-hydroxylase-like (AHRD V1 **-- Q5N8J0_ORYSJ); contains Interpro domain(s) IPR001128 Cytochrome P450
Cla007726	4743.44	2390.25	0.98877	0.00017269	0.00056088	Wound-responsive protein-related (AHRD V1 ***- A8IXM2_BRACM)
Cla017854	1273.65	642.094	0.98812	1.2887e-15	1.4231e-14	Glutathione S-transferase (AHRD V1 ***- Q76KW1_PEA); contains Interpro domain(s) IPR004046 Glutathione S-transferase, C-terminal
Cla000035	57.8084	29.1532	0.98762	0.0032799	0.0082836	Unknown Protein (AHRD V1)
Cla021848	1351.22	682.108	0.98619	2.7271e-15	2.9367e-14	SAUR-like auxin-responsive protein (AHRD V1 *-*- B3H4F0_ARATH); contains Interpro domain(s) IPR003676 Auxin responsive SAUR protein
Cla023418	195.463	98.7261	0.98539	5.5547e-06	2.2961e-05	Pre-mRNA splicing helicase (AHRD V1 **-- F2RXM4_TRIT1); contains Interpro domain(s) IPR004179 Sec63 domain
Cla019660	286.003	144.531	0.98465	1.4671e-08	8.4391e-08	Receptor-like kinase (AHRD V1 *-** Q6QNV0_ARATH); contains Interpro domain(s) IPR002290 Serine/threonine protein kinase
Cla023183	102.823	51.9736	0.98431	0.00010823	0.00036373	Unknown Protein (AHRD V1)
Cla013970	360.1	182.049	0.98408	1.5954e-09	1.0226e-08	CM0545.450.nc protein (AHRD V1 **-- B0BLB7_LOTJA); contains Interpro domain(s) IPR004158 Protein of unknown function DUF247, plant
Cla014687	535.668	270.84	0.9839	1.1992e-11	9.4286e-11	Peroxisomal biogenesis factor 6 (AHRD V1 **-- A9C490_MOUSE); contains Interpro domain(s) IPR003959 ATPase, AAA-type, core
Cla011168	1715.11	867.767	0.98292	2.073e-07	1.0364e-06	Flavin oxidoreductase/NADH oxidase (AHRD V1 **-- A0YMI2_LYNSP); contains Interpro domain(s) IPR001155 NADH:flavin oxidoreductase/NADH oxidase, N-terminal
Cla008357	153.97	77.9074	0.98282	6.4254e-06	2.6332e-05	Multidrug resistance protein mdtK (AHRD V1 **-- MDTK_YERP3); contains Interpro domain(s) IPR002528 Multi antimicrobial extrusion protein MatE
Cla012138	515.064	260.714	0.98228	2.3897e-11	1.8217e-10	B3 domain-containing protein At3g25182 (AHRD V1 *-*- Y3518_ARATH)
Cla020871	741.464	375.444	0.98178	0.00084884	0.0024207	Glutaredoxin (AHRD V1 ***- B9GF65_POPTR); contains Interpro domain(s) IPR011905 Glutaredoxin-like, plant II
Cla007362	425.589	215.665	0.98067	3.1007e-10	2.1338e-09	C2 domain-containing protein (AHRD V1 *-*- D7M4I2_ARALL); contains Interpro domain(s) IPR000008 C2 calcium-dependent membrane targeting
Cla022252	501.5	254.231	0.98011	0.00012678	0.00042007	Unknown Protein (AHRD V1)
Cla019290	531.312	269.366	0.97999	2.3048e-11	1.7611e-10	Receptor expression-enhancing protein 5 (AHRD V1 **-- F2QSR0_PICP7); contains Interpro domain(s) IPR004345 TB2/DP1 and HVA22 related protein
Cla004924	174.84	88.716	0.97877	1.9663e-06	8.6478e-06	Unknown Protein (AHRD V1)
Cla012570	130.474	66.2321	0.97816	2.2581e-05	8.4925e-05	Cytochrome P450 (AHRD V1 ***- Q0PNH1_CAPCH); contains Interpro domain(s) IPR001128 Cytochrome P450
Cla013273	409.585	207.969	0.9778	5.188e-10	3.4878e-09	Respiratory burst oxidase-like protein J (AHRD V1 ***- B2D0P0_HORVD); contains Interpro domain(s) IPR013121 Ferric reductase, NAD binding
Cla016855	499.105	253.425	0.97778	2.3198e-07	1.1527e-06	cDNA clone J023065D24 full insert sequence (AHRD V1 *-*- B7EKP5_ORYSJ); contains Interpro domain(s) IPR012870 Protein of unknown function DUF1666
Cla012233	302.868	153.836	0.9773	1.9377e-08	1.1006e-07	Unknown Protein (AHRD V1)
Cla017918	42.4483	21.5618	0.97723	0.010932	0.024392	Receptor protein kinase (AHRD V1 **** Q6UJY9_TRITU); contains Interpro domain(s) IPR002290 Serine/threonine protein kinase
Cla009269	2308.22	1174.63	0.97457	3.9132e-17	4.7364e-16	Response regulator 10 (AHRD V1 *-*- Q948L2_MAIZE); contains Interpro domain(s) IPR017053 Response regulator, plant B-type
Cla020675	258.393	131.529	0.97419	0.0001724	0.00056013	Alpha-amylase (AHRD V1 ***- Q7X9T1_PHAAN); contains Interpro domain(s) IPR013775 Alpha-amylase, plant
Cla006653	135.661	69.0682	0.97391	1.6895e-05	6.4612e-05	UDP-glucosyltransferase (AHRD V1 ***- A9X3L8_9ASTR); contains Interpro domain(s) IPR002213 UDP-glucuronosyl/UDP-glucosyltransferase
Cla020056	172.665	87.9149	0.97379	4.1395e-05	0.00014957	Mitosis protein dim1 (AHRD V1 **-- B6T4C6_MAIZE); contains Interpro domain(s) IPR004123 mRNA splicing factor, thioredoxin-like U5 snRNP
Cla017756	221.164	112.668	0.97304	1.4837e-06	6.6544e-06	NCS1 nucleoside transporter family protein (AHRD V1 *-*- C9CUL4_9RHOB); contains Interpro domain(s) IPR001248 Permease, cytosine/purines, uracil, thiamine, allantoin
Cla005522	4696.84	2394.76	0.97181	5.4719e-19	7.5019e-18	MEI2-like 2 protein (AHRD V1 **-- F4IP94_ARATH); contains Interpro domain(s) IPR007201 RNA recognition motif 2
Cla014139	429.674	219.112	0.97157	2.1782e-05	8.2111e-05	C2-H2 zinc finger protein (AHRD V1 ***- B0YR09_SOYBN); contains Interpro domain(s) IPR007087 Zinc finger, C2H2-type
Cla005499	211.408	107.835	0.97121	4.5747e-07	2.1906e-06	&gtF3O9.30 (AHRD V1 ***- Q9SA48_ARATH)
Cla019183	34.4167	17.557	0.97107	0.017144	0.036404	Cyclic nucleotide gated channel 9 (AHRD V1 ***- F4JQC2_ARATH); contains Interpro domain(s) IPR000595 Cyclic nucleotide-binding
Cla009827	760.753	388.376	0.96997	5.4771e-13	4.8759e-12	Nuclear transcription factor Y subunit A-7 (AHRD V1 *-** F4I6C2_ARATH); contains Interpro domain(s) IPR001289 CCAAT-binding transcription factor, subunit B
Cla023167	114.772	58.6105	0.96954	4.3496e-05	0.0001567	Protein-methionine-s-oxide reductase (AHRD V1 ***- D7L9H5_ARALL)
Cla010284	729.788	372.897	0.9687	5.7102e-06	2.3546e-05	Unknown Protein (AHRD V1)
Cla011483	1145.44	585.453	0.96828	2.8251e-09	1.7559e-08	GDSL esterase/lipase (AHRD V1 ***- F4JZZ2_ARATH); contains Interpro domain(s) IPR001087 Lipase, GDSL
Cla011689	1102.09	563.391	0.96804	2.0302e-14	2.041e-13	CDK5 regulatory subunit associated protein 3 (AHRD V1 **-- Q6IQA6_DANRE); contains Interpro domain(s) IPR008491 Protein of unknown function DUF773
Cla003840	35.2555	18.0316	0.96732	0.019184	0.040168	(-)-germacrene D synthase (AHRD V1 ***- Q64K29_9ROSI); contains Interpro domain(s) IPR001906 Terpene synthase-like
Cla005664	2553.37	1307	0.96614	1.8811e-17	2.3392e-16	Nitrate transporter (AHRD V1 ***- Q7XAK5_PRUPE); contains Interpro domain(s) IPR000109 TGF-beta receptor, type I/II extracellular region
Cla020727	1468.12	751.856	0.96544	2.1188e-15	2.3084e-14	Cytochrome P450 (AHRD V1 ***- B9NBP7_POPTR); contains Interpro domain(s) IPR001128 Cytochrome P450
Cla015308	33.8439	17.3328	0.96539	0.021102	0.043739	AP2-like ethylene-responsive transcription factor (AHRD V1 **** A8MQS2_ARATH); contains Interpro domain(s) IPR001471 Pathogenesis-related transcriptional factor and ERF, DNA-binding
Cla006701	1649.05	845.005	0.96461	1.6404e-09	1.05e-08	Calmodulin-2 (AHRD V1 ***- A8NNF2_COPC7); contains Interpro domain(s) IPR011992 EF-Hand type
Cla009317	93.7045	48.0369	0.96398	0.00025553	0.00080493	Pentatricopeptide repeat-containing protein (AHRD V1 ***- D7MAE1_ARALL); contains Interpro domain(s) IPR002885 Pentatricopeptide repeat
Cla003604	1351.9	693.205	0.96364	2.5499e-15	2.7524e-14	Chaperone protein dnaJ-like (AHRD V1 ***- Q6H3Y3_ORYSJ)
Cla008228	4870.88	2498.03	0.96339	0.0056213	0.013452	GRAS family transcription factor (AHRD V1 **-- B9GJL6_POPTR); contains Interpro domain(s) IPR005202 GRAS transcription factor
Cla020172	57.4308	29.456	0.96326	0.00417	0.010282	Ternary complex factor MIP1 (AHRD V1 ***- B6UE27_MAIZE); contains Interpro domain(s) IPR006869 Protein of unknown function DUF547
Cla009736	51.9748	26.6799	0.96206	0.0050878	0.01228	Pentatricopeptide repeat-containing protein (AHRD V1 ***- D7MRE6_ARALL); contains Interpro domain(s) IPR002885 Pentatricopeptide repeat
Cla010162	233.405	119.832	0.96183	3.1288e-07	1.529e-06	SNF1-related protein kinase regulatory subunit gamma-1-like (AHRD V1 *--- KINGL_ARATH); contains Interpro domain(s) IPR000644 Cystathionine beta-synthase, core
Cla005614	767.365	393.986	0.96177	0.0022487	0.0058833	Ethylene responsive transcription factor 1a (AHRD V1 *-** C0J9I9_9ROSA); contains Interpro domain(s) IPR001471 Pathogenesis-related transcriptional factor and ERF, DNA-binding
Cla022212	69.6618	35.7746	0.96143	0.0016761	0.0045017	Ethylene-responsive transcription factor 4 (AHRD V1 *-** ERF78_ARATH); contains Interpro domain(s) IPR001471 Pathogenesis-related transcriptional factor and ERF, DNA-binding
Cla022294	1397.9	718.025	0.96115	3.7293e-15	3.9721e-14	Monooxygenase FAD-binding protein (AHRD V1 *-*- Q39G75_BURS3)
Cla012415	1289.56	662.409	0.96108	6.6211e-15	6.9497e-14	Nucleoredoxin (Fragment) (AHRD V1 *--- B4ZFY3_AMPCA); contains Interpro domain(s) IPR012335 Thioredoxin fold
Cla016982	440.029	226.033	0.96106	3.9703e-10	2.6961e-09	3-oxoacyl-reductase (AHRD V1 **-- B6UEX0_MAIZE); contains Interpro domain(s) IPR002198 Short-chain dehydrogenase/reductase SDR
Cla001158	1451.08	745.726	0.96041	2.6762e-15	2.885e-14	Superoxide dismutase (AHRD V1 ***- B7FJD4_MEDTR); contains Interpro domain(s) IPR001424 Superoxide dismutase, copper/zinc binding
Cla014481	1850.33	951.204	0.95995	2.3357e-08	1.316e-07	Trehalose-6-phosphate phosphatase (AHRD V1 **** Q9FJQ1_ARATH); contains Interpro domain(s) IPR003337 Trehalose-phosphatase
Cla000264	563.871	289.993	0.95935	1.7084e-11	1.3235e-10	Membrane transporter D1 (AHRD V1 *-** GTR1_LEIDO); contains Interpro domain(s) IPR016196 Major facilitator superfamily, general substrate transporter
Cla010686	81.566	41.9578	0.95903	0.00092477	0.0026219	B3 domain-containing protein At3g18960 (AHRD V1 *-*- Y3896_ARATH); contains Interpro domain(s) IPR003340 Transcriptional factor B3
Cla023234	1112.21	572.379	0.95839	2.7273e-10	1.8875e-09	Enoyl-CoA hydratase/isomerase family protein (AHRD V1 ***- D7LRR5_ARALL); contains Interpro domain(s) IPR001753 Crotonase, core
Cla016773	4556.36	2344.94	0.95833	2.5456e-18	3.3354e-17	Fatty acid oxidation complex subunit alpha (AHRD V1 **** F8GXE4_CUPNE); contains Interpro domain(s) IPR006176 3-hydroxyacyl-CoA dehydrogenase, NAD binding
Cla004895	4176.32	2151.2	0.95709	3.8091e-18	4.9413e-17	Dipeptidyl peptidase IV-like protein (AHRD V1 ***- Q9FNF6_ARATH); contains Interpro domain(s) IPR002469 Peptidase S9B, dipeptidylpeptidase IV N-terminal
Cla005850	749.59	386.189	0.95679	1.2985e-12	1.1138e-11	F-box family protein (AHRD V1 ***- B9MX86_POPTR); contains Interpro domain(s) IPR005174 Protein of unknown function DUF295
Cla017599	202.945	104.597	0.95625	8.9257e-07	4.1215e-06	Calcium dependent protein kinase 26 (AHRD V1 **** B9H9M4_POPTR); contains Interpro domain(s) IPR002290 Serine/threonine protein kinase
Cla012427	278.934	143.886	0.955	5.587e-08	3.0065e-07	TIR-NBS-LRR disease resistance-like protein (AHRD V1 ***- Q1KT02_POPBA); contains Interpro domain(s) IPR000157 Toll-Interleukin receptor
Cla000142	3315.34	1710.57	0.95468	6.5653e-18	8.3774e-17	Phosphoenolpyruvate carboxylase (AHRD V1 ***- A6YM33_RICCO); contains Interpro domain(s) IPR015813 Pyruvate/Phosphoenolpyruvate kinase, catalytic core
Cla007879	639.444	329.953	0.95456	0.0033475	0.0084338	Ammonium transporter (AHRD V1 ***- B9IPE2_POPTR); contains Interpro domain(s) IPR001905 Ammonium transporter
Cla012188	112.29	57.9726	0.95379	9.0718e-05	0.00030936	Zinc ion binding protein (AHRD V1 *--* D3YBG3_TRIRP); contains Interpro domain(s) IPR001841 Zinc finger, RING-type
Cla018277	66.9588	34.5693	0.95378	0.0020411	0.0053864	Zinc finger family protein (AHRD V1 *--- D7LNN7_ARALL); contains Interpro domain(s) IPR007087 Zinc finger, C2H2-type
Cla012822	1121.71	579.129	0.95374	1.7266e-11	1.3361e-10	Cellulose synthase (AHRD V1 ***- Q8GSW2_POPTM); contains Interpro domain(s) IPR005150 Cellulose synthase
Cla011301	694.313	358.486	0.95367	2.8783e-12	2.3902e-11	Transmembrane protein adipocyte-associated 1 (AHRD V1 **-- TPRA1_RAT); contains Interpro domain(s) IPR018781 Protein of unknown function, transmembrane-40
Cla011255	1826.84	943.344	0.9535	4.4246e-16	5.0427e-15	Kinase family protein (AHRD V1 ***- D7MCM2_ARALL); contains Interpro domain(s) IPR002290 Serine/threonine protein kinase
Cla014953	930.827	481.034	0.95237	1.1239e-13	1.0662e-12	IFA binding protein (AHRD V1 *-*- A6MGY3_LILLO); contains Interpro domain(s) IPR007656 Protein of unknown function DUF593
Cla014079	378.137	195.438	0.95219	2.6948e-09	1.6803e-08	tRNA-dihydrouridine synthase (AHRD V1 ***- A5ALC4_VITVI); contains Interpro domain(s) IPR001269 tRNA-dihydrouridine synthase
Cla000633	2256.22	1166.18	0.95212	7.7583e-17	9.2189e-16	Acyl-coenzyme A oxidase (AHRD V1 ***- B9N619_POPTR); contains Interpro domain(s) IPR012258 Acyl-CoA oxidase
Cla007709	417.951	216.056	0.95193	8.9504e-06	3.5881e-05	Receptor protein kinase (AHRD V1 *-** Q40096_IPOTF); contains Interpro domain(s) IPR002290 Serine/threonine protein kinase
Cla004486	490.438	253.656	0.9512	1.0749e-10	7.7639e-10	Calcium-dependent protein kinase 1 (AHRD V1 **-* B2D2I9_HEVBR); contains Interpro domain(s) IPR011992 EF-Hand type
Cla019009	124.592	64.4398	0.95119	5.2597e-05	0.00018633	Acetyl-coenzyme A synthetase (AHRD V1 ***- D5HA95_SALRM); contains Interpro domain(s) IPR000873 AMP-dependent synthetase and ligase
Cla006809	1479.99	765.751	0.95064	2.4887e-15	2.6918e-14	Pentatricopeptide repeat-containing protein (AHRD V1 ***- D7M672_ARALL); contains Interpro domain(s) IPR002885 Pentatricopeptide repeat
Cla009204	2616.68	1354.07	0.95044	5.1345e-17	6.1611e-16	5&apos-nucleotidase (AHRD V1 ***- A9F2C9_SORC5); contains Interpro domain(s) IPR008380 HAD-superfamily hydrolase, subfamily IG, 5'-nucleotidase
Cla019336	3234.24	1673.93	0.95019	4.2349e-07	2.0399e-06	Bifunctional purine biosynthesis protein purH (AHRD V1 **** D2BJ11_DEHSV); contains Interpro domain(s) IPR002695 AICARFT/IMPCHase bienzyme
Cla020545	102.532	53.0737	0.95	0.00023135	0.00073453	Unknown Protein (AHRD V1)
Cla006289	1766.54	914.702	0.94956	1.3077e-10	9.3449e-10	BHLH transcription factor (AHRD V1 *-*- B6TXR4_MAIZE); contains Interpro domain(s) IPR001092 Basic helix-loop-helix dimerisation region bHLH
Cla009796	282.911	146.492	0.94953	6.5658e-08	3.4956e-07	UBA/TS-N domain protein (AHRD V1 *--- B6QFU5_PENMQ); contains Interpro domain(s) IPR001623 Heat shock protein DnaJ, N-terminal
Cla000893	700.666	362.922	0.94907	3.9622e-12	3.2434e-11	Class III homeodomain-leucine zipper (AHRD V1 ***- Q1WD30_GINBI); contains Interpro domain(s) IPR013978 MEKHLA
Cla020572	771.625	399.845	0.94846	9.5215e-13	8.3134e-12	Ubiquitin-conjugating enzyme 19 E2 (AHRD V1 ***- D8SMW3_SELML); contains Interpro domain(s) IPR015582 Ubiquitin-conjugating enzyme E2 H10
Cla015214	396.426	205.431	0.9484	1.6213e-09	1.0385e-08	Structural maintenance of chromosomes family protein (AHRD V1 ***- D7M7H7_ARALL)
Cla017181	18934.8	9821.61	0.94701	3.8802e-06	1.6354e-05	Cysteine peptidase 2 cathepsin-B-like (AHRD V1 **** Q5MGE8_LONON); contains Interpro domain(s) IPR015643 Peptidase C1A, cathepsin B
Cla006646	85.6956	44.4582	0.94677	0.00072955	0.0021063	SAUR-like auxin-responsive protein (AHRD V1 ***- Q2V359_ARATH); contains Interpro domain(s) IPR003676 Auxin responsive SAUR protein
Cla008485	919.674	477.197	0.94654	2.5303e-13	2.3247e-12	N-acetyltransferase 10 (AHRD V1 **-- E2AFN8_CAMFO); contains Interpro domain(s) IPR007807 Protein of unknown function DUF699, ATPase putative
Cla010130	208.995	108.468	0.9462	0.0049193	0.011907	MYB transcription factor 1 (AHRD V1 ***- D3Y3F5_9ROSI); contains Interpro domain(s) IPR006447 Myb-like DNA-binding region, SHAQKYF class
Cla022262	1048.2	544.318	0.94539	1.0623e-13	1.0087e-12	Os07g0419800 protein (Fragment) (AHRD V1 *--- Q0D6Y1_ORYSJ); contains Interpro domain(s) IPR012866 Protein of unknown function DUF1644
Cla014794	383.605	199.246	0.94507	4.7647e-05	0.00017031	Heat stress transcription factor A3 (AHRD V1 ***- D1M7W9_SOLLC); contains Interpro domain(s) IPR000232 Heat shock factor (HSF)-type, DNA-binding
Cla013374	660.25	342.966	0.94495	7.7066e-12	6.1612e-11	Zinc transporter protein (AHRD V1 ***- D5LMF9_9FABA); contains Interpro domain(s) IPR004698 Zinc/iron permease, fungal and plant
Cla003005	2087.43	1084.54	0.94464	5.1948e-16	5.8793e-15	Serine/threonine-protein kinase (AHRD V1 **** Q70CF4_FAGSY); contains Interpro domain(s) IPR015740 Plant protein serine/threonine kinase-like
Cla013670	472.825	245.7	0.94441	4.6079e-10	3.1107e-09	Unknown Protein (AHRD V1); contains Interpro domain(s) IPR019496 Nuclear fragile X mental retardation-interacting protein 1, conserved region
Cla015941	864.021	449.164	0.94382	6.6246e-11	4.8768e-10	Membrane transporter D1 (AHRD V1 **** GTR1_LEIDO); contains Interpro domain(s) IPR003663 Sugar/inositol transporter
Cla021212	472.664	245.798	0.94334	2.3915e-10	1.6652e-09	MYB transcription factor (Fragment) (AHRD V1 **-- A1DR87_CATRO); contains Interpro domain(s) IPR006447 Myb-like DNA-binding region, SHAQKYF class
Cla005036	517.254	269.062	0.94294	2.0425e-10	1.4334e-09	Zinc finger family protein (AHRD V1 **-* D7MTV5_ARALL); contains Interpro domain(s) IPR018957 Zinc finger, C3HC4 RING-type
Cla010607	287.757	149.698	0.94279	5.7107e-06	2.3546e-05	Suppressor of auxin resistance1 protein (AHRD V1 ***- F4HR73_ARATH)
Cla008487	4172.76	2171.72	0.94216	1.9051e-17	2.3644e-16	Iron-sulfur cluster assembly protein (AHRD V1 **** A8INX6_CHLRE); contains Interpro domain(s) IPR016092 FeS cluster insertion
Cla012966	185.912	96.7653	0.94206	2.843e-06	1.2218e-05	Receptor-like kinase (AHRD V1 **** A7VM22_MARPO); contains Interpro domain(s) IPR002290 Serine/threonine protein kinase
Cla018971	699.7	364.245	0.94183	1.6271e-06	7.2575e-06	Synaptotagmin-1 (AHRD V1 *--- F1L554_ASCSU); contains Interpro domain(s) IPR018029 C2 membrane targeting protein
Cla003330	545.521	284.003	0.94173	0.00082302	0.0023539	Farnesyl pyrophosphate synthase (AHRD V1 ***- Q94G65_HUMLU); contains Interpro domain(s) IPR000092 Polyprenyl synthetase
Cla018546	999.047	520.312	0.94117	1.7917e-13	1.6705e-12	Squamosa promoter binding protein 3 (AHRD V1 *-*- Q1MU26_9BRYO); contains Interpro domain(s) IPR004333 Transcription factor, SBP-box
Cla003228	205.849	107.275	0.94028	7.5038e-07	3.5022e-06	Pentatricopeptide repeat-containing protein (AHRD V1 ***- D7L3A6_ARALL); contains Interpro domain(s) IPR002885 Pentatricopeptide repeat
Cla015276	203.195	105.908	0.94006	0.000547	0.00162	Homeobox-leucine zipper protein 14 (AHRD V1 ***- D7LZT3_ARALL); contains Interpro domain(s) IPR003106 Leucine zipper, homeobox-associated
Cla008758	286.194	149.187	0.93987	0.014644	0.031647	Unknown Protein (AHRD V1); contains Interpro domain(s) IPR003612 Plant lipid transfer protein/seed storage/trypsin-alpha amylase inhibitor
Cla012409	120.227	62.6872	0.93952	0.00011226	0.00037659	GDSL esterase/lipase (AHRD V1 ***- F4KBC2_ARATH); contains Interpro domain(s) IPR001087 Lipase, GDSL
Cla021496	217.114	113.229	0.9392	9.3923e-07	4.3267e-06	Peptide transporter (AHRD V1 **-- A6YJX4_9MAGN); contains Interpro domain(s) IPR000109 TGF-beta receptor, type I/II extracellular region
Cla023386	1040.82	543.261	0.938	1.6618e-13	1.5546e-12	Ubiquitin-conjugating enzyme 23 (AHRD V1 *-*- D7L425_ARALL); contains Interpro domain(s) IPR000608 Ubiquitin-conjugating enzyme, E2
Cla023356	1403.01	732.775	0.93708	0.00077632	0.0022324	Histidinol-phosphate aminotransferase (AHRD V1 **** HIS8_METKA); contains Interpro domain(s) IPR005958 Tyrosine/nicotianamine aminotransferase
Cla007927	1941.65	1014.57	0.93641	1.1021e-15	1.2204e-14	Lysine-specific demethylase 5A (AHRD V1 *--- F4WHF8_ACREC); contains Interpro domain(s) IPR013129 Transcription factor jumonji
Cla015604	270.752	141.574	0.93541	1.233e-07	6.3528e-07	Core-2/I-branching beta-1 6-N-acetylglucosaminyltransferase family protein (AHRD V1 **-- Q1PDT4_ARATH); contains Interpro domain(s) IPR004949 Protein of unknown function DUF266, plant
Cla013994	433.008	226.499	0.93489	9.026e-10	5.9392e-09	U-box domain-containing protein 3 (AHRD V1 **-- A8MQL6_ARATH); contains Interpro domain(s) IPR011989 Armadillo-like helical
Cla022538	294.242	153.946	0.93458	3.6894e-08	2.0311e-07	Single-strand binding protein (AHRD V1 **-* B6T7J5_MAIZE); contains Interpro domain(s) IPR012340 Nucleic acid-binding, OB-fold
Cla011290	955.769	500.423	0.93351	1.5972e-13	1.4955e-12	N-acetyltransferase 10 (AHRD V1 **-- E9CEN1_CAPO3); contains Interpro domain(s) IPR007807 Protein of unknown function DUF699, ATPase putative
Cla012789	132.718	69.5177	0.93291	4.1e-05	0.00014823	Pentatricopeptide repeat-containing protein (AHRD V1 ***- D7M582_ARALL); contains Interpro domain(s) IPR002885 Pentatricopeptide repeat
Cla008833	206.096	107.958	0.93284	1.4351e-06	6.4497e-06	Myb family transcription factor-like protein (AHRD V1 *--* Q84UP8_ORYSJ); contains Interpro domain(s) IPR006447 Myb-like DNA-binding region, SHAQKYF class
Cla011997	1795.65	940.638	0.93279	2.8525e-15	3.0666e-14	DDHD domain containing 1 (AHRD V1 *--- Q3ZAU5_RAT); contains Interpro domain(s) IPR004177 DDHD
Cla018488	604.542	316.715	0.93266	2.718e-06	1.1714e-05	Protein kinase-like protein (AHRD V1 ***- Q8VYG0_ARATH)
Cla001448	740.551	388.101	0.93217	4.8299e-12	3.9273e-11	Os02g0504100 protein (Fragment) (AHRD V1 *-*- Q0E114_ORYSJ)
Cla022701	14073.1	7377.49	0.93173	8.673e-11	6.3157e-10	Cyclin dependent kinase (AHRD V1 *-** D8UE71_VOLCA); contains Interpro domain(s) IPR002290 Serine/threonine protein kinase
Cla014334	268.952	141.069	0.93094	1.159e-07	5.9954e-07	CM0216.330.nc protein (AHRD V1 ***- B0BLI1_LOTJA); contains Interpro domain(s) IPR004320 Protein of unknown function DUF241, plant
Cla022774	76.4677	40.1202	0.93052	0.0022037	0.0057717	DNA ligase (AHRD V1 *-** B9IN68_POPTR); contains Interpro domain(s) IPR012310 ATP dependent DNA ligase, central
Cla019766	449.029	235.64	0.93023	8.489e-10	5.6009e-09	Armadillo/beta-catenin repeat family protein (AHRD V1 **-- D7L0H5_ARALL); contains Interpro domain(s) IPR011989 Armadillo-like helical
Cla020401	531.702	279.325	0.92867	1.7925e-10	1.262e-09	Unknown Protein (AHRD V1)
Cla020527	2728.58	1433.62	0.92849	1.7028e-16	1.9765e-15	NAC domain containing protein 53 (AHRD V1 ***- Q949N0_ARATH); contains Interpro domain(s) IPR003441 No apical meristem (NAM) protein
Cla013731	1873.59	984.427	0.92845	3.5135e-15	3.7586e-14	NAC domain containing protein 53 (AHRD V1 ***- Q949N0_ARATH); contains Interpro domain(s) IPR003441 No apical meristem (NAM) protein
Cla003227	71.0567	37.3349	0.92844	0.0023726	0.0061702	KIP1-like (AHRD V1 *-*- Q2HUK8_MEDTR)
Cla006218	48.2826	25.387	0.92742	0.0083429	0.019128	Pentatricopeptide repeat-containing protein (AHRD V1 ***- D7M9L2_ARALL); contains Interpro domain(s) IPR002885 Pentatricopeptide repeat
Cla001233	744.551	391.524	0.92727	6.0352e-12	4.8628e-11	Signal peptide peptidase-like 2 (AHRD V1 ***- F4I3Q0_ARATH); contains Interpro domain(s) IPR007369 Peptidase A22B, signal peptide peptidase
Cla013652	2658.73	1398.12	0.92725	3.9783e-16	4.5446e-15	S-receptor kinase-like (AHRD V1 **** Q5QLR7_ORYSJ); contains Interpro domain(s) IPR002290 Serine/threonine protein kinase
Cla005846	301.334	158.483	0.92703	3.5069e-08	1.9373e-07	Glutaredoxin (AHRD V1 **-- B5X3J5_SALSA); contains Interpro domain(s) IPR006869 Protein of unknown function DUF547
Cla022567	554.273	291.607	0.92657	0.00030622	0.00095076	Unknown Protein (AHRD V1); contains Interpro domain(s) IPR018248 EF hand
Cla003152	112.213	59.0533	0.92615	0.00021272	0.00068025	UDP glycosyltransferase (AHRD V1 ***- C1JIE1_9SOLA); contains Interpro domain(s) IPR002213 UDP-glucuronosyl/UDP-glucosyltransferase
Cla019993	554.502	292.135	0.92456	1.1166e-10	8.0472e-10	Plant IF-like protein (AHRD V1 ***- B6TAT2_MAIZE)
Cla005682	10984.6	5788.98	0.9241	5.3944e-18	6.915e-17	Non-specific lipid-transfer protein (AHRD V1 ***- D7SVF0_VITVI); contains Interpro domain(s) IPR003612 Plant lipid transfer protein/seed storage/trypsin-alpha amylase inhibitor
Cla015327	147.737	77.861	0.92406	1.5272e-05	5.8809e-05	Sister chromatid cohesion protein PDS5 homolog A (AHRD V1 **-- F2QX75_PICP7)
Cla019196	1318.16	695.041	0.92335	4.3514e-14	4.2604e-13	Serine/threonine-protein kinase tel1 (AHRD V1 *-** ATM_ASPFU); contains Interpro domain(s) IPR015519 Ataxia-Telangiectasia Mutated
Cla019893	150.556	79.4582	0.92203	1.7917e-05	6.8294e-05	Pentatricopeptide repeat-containing protein (AHRD V1 ***- D7L3T5_ARALL); contains Interpro domain(s) IPR002885 Pentatricopeptide repeat
Cla017304	367.307	194.05	0.92056	6.6733e-09	3.9842e-08	HD domain containing protein expressed (AHRD V1 ***- Q337J5_ORYSJ); contains Interpro domain(s) IPR006674 Metal-dependent phosphohydrolase, HD region, subdomain
Cla023417	784.391	414.425	0.92046	5.7064e-12	4.6093e-11	Pre-mRNA splicing helicase (AHRD V1 **-* C5JNW9_AJEDS); contains Interpro domain(s) IPR004179 Sec63 domain
Cla006605	450.964	238.468	0.91922	1.0861e-09	7.0749e-09	Ethylene-responsive transcription factor 1 (AHRD V1 *-** ERF1_ORYSJ); contains Interpro domain(s) IPR001471 Pathogenesis-related transcriptional factor and ERF, DNA-binding
Cla003121	2862.2	1513.88	0.91887	3.9089e-16	4.4706e-15	RING finger protein 44 (AHRD V1 *--- RNF44_HUMAN); contains Interpro domain(s) IPR018957 Zinc finger, C3HC4 RING-type
Cla006655	486.709	257.492	0.91853	1.1628e-05	4.5871e-05	UDP-glycosyltransferase 74 F1 (AHRD V1 ***- F4IS54_ARATH); contains Interpro domain(s) IPR002213 UDP-glucuronosyl/UDP-glucosyltransferase
Cla005616	46.5736	24.64	0.91851	0.020156	0.041993	Unknown Protein (AHRD V1)
Cla018843	248.345	131.412	0.91824	3.3914e-07	1.6519e-06	T7.1 protein (AHRD V1 *-*- Q9FZE6_ARATH)
Cla016139	288.86	153.054	0.91633	0.0011728	0.003261	Expansin-like protein (AHRD V1 ***- A2ICD7_CUNLA); contains Interpro domain(s) IPR007112 Expansin 45, endoglucanase-like
Cla007816	413.484	219.11	0.91617	4.6724e-09	2.8382e-08	Glycoside hydrolase family 28 protein/polygalacturonase family protein (AHRD V1 **-- Q1PF10_ARATH); contains Interpro domain(s) IPR012334 Pectin lyase fold
Cla020996	1551.32	822.153	0.91602	1.2748e-14	1.3004e-13	Serine-rich protein (AHRD V1 ***- E5GCC5_CUCME)
Cla006275	187.969	99.6488	0.91557	4.798e-06	1.9938e-05	Unknown Protein (AHRD V1)
Cla012818	8871.62	4703.51	0.91546	2.0591e-10	1.444e-09	DCD (Development and Cell Death) domain protein (AHRD V1 **-- Q8RXN8_ARATH); contains Interpro domain(s) IPR013089 Kelch related
Cla009642	1749.64	928.286	0.91441	1.4247e-10	1.0133e-09	Chaperone protein dnaJ 2 (AHRD V1 ***- DNAJ2_ARATH); contains Interpro domain(s) IPR015609 Molecular chaperone, heat shock protein, Hsp40, DnaJ
Cla005355	24777.7	13147.8	0.91421	3.2962e-18	4.2872e-17	Aspartic proteinase 1 (AHRD V1 **-- D0F1P7_9ROSI); contains Interpro domain(s) IPR001461 Peptidase A1
Cla004647	1112.41	590.363	0.91401	3.6398e-13	3.3051e-12	Cystinosin (AHRD V1 ***- B4FX59_MAIZE); contains Interpro domain(s) IPR006603 Cystinosin/ERS1p repeat
Cla016495	788.108	418.344	0.9137	3.5235e-11	2.6498e-10	DNA-directed RNA polymerase (AHRD V1 **** D7SML3_VITVI); contains Interpro domain(s) IPR002092 DNA-directed RNA polymerase, bacteriophage type
Cla006276	149.257	79.2302	0.91367	2.5137e-05	9.3691e-05	Unknown Protein (AHRD V1)
Cla019107	2721.8	1445.09	0.9134	1.5201e-10	1.078e-09	Dof zinc finger protein (AHRD V1 ***- C4B6D7_IPOBA); contains Interpro domain(s) IPR003851 Zinc finger, Dof-type
Cla002429	1068.49	567.495	0.91289	7.5979e-13	6.6968e-12	Bromodomain-containing factor 1 (AHRD V1 *--- BDF1_YEAST); contains Interpro domain(s) IPR001487 Bromodomain
Cla016319	45.2337	24.0466	0.91157	0.012469	0.027425	Tetraacyldisaccharide 4&apos-kinase family protein (AHRD V1 ***- Q8LEA0_ARATH); contains Interpro domain(s) IPR003758 Tetraacyldisaccharide-1-P 4'-kinase
Cla006081	183.861	97.7563	0.91135	5.6223e-06	2.3226e-05	DUF21 and CBS domain-containing protein (AHRD V1 *--- F2PY44_TRIEC); contains Interpro domain(s) IPR002550 Protein of unknown function DUF21
Cla014019	62.3814	33.2168	0.9092	0.0048549	0.011774	Acetyltransferase GNAT family protein expressed (AHRD V1 **** Q10Q85_ORYSJ); contains Interpro domain(s) IPR000182 GCN5-related N-acetyltransferase
Cla010822	2480.01	1320.62	0.90913	2.2923e-15	2.4904e-14	Receptor-like kinase (AHRD V1 **** C6ZRM1_SOYBN); contains Interpro domain(s) IPR002290 Serine/threonine protein kinase
Cla010156	850.88	453.161	0.90893	3.4273e-12	2.8256e-11	Nitrate transporter (AHRD V1 ***- Q7XAK5_PRUPE); contains Interpro domain(s) IPR000109 TGF-beta receptor, type I/II extracellular region
Cla011355	6907.13	3678.63	0.90892	1.773e-07	8.9349e-07	Glutaredoxin family protein (AHRD V1 **-- D7KS91_ARALL); contains Interpro domain(s) IPR012336 Thioredoxin-like fold
Cla018945	2217.1	1182.01	0.90743	2.7897e-15	3.0007e-14	Multidrug resistance protein mdtK (AHRD V1 *--- MDTK_YERP3); contains Interpro domain(s) IPR015521 MATE family transporter related protein IPR002528 Multi antimicrobial extrusion protein MatE
Cla016714	181.852	96.958	0.90734	5.9976e-06	2.4677e-05	Os02g0202300 protein (Fragment) (AHRD V1 ***- Q0E2Z5_ORYSJ)
Cla022202	772.539	412.006	0.90694	1.1074e-11	8.728e-11	Alpha/beta fold hydrolase family protein (AHRD V1 ***- Q9LYG5_ARATH); contains Interpro domain(s) IPR000073 Alpha/beta hydrolase fold-1
Cla007790	3685.69	1966.11	0.90659	2.8566e-16	3.2844e-15	Trihelix transcription factor (AHRD V1 ***- B0EW03_SOYBN); contains Interpro domain(s) IPR017877 MYB-like
Cla022012	1297.15	692.182	0.90612	2.579e-13	2.3672e-12	T7.1 protein (AHRD V1 *--- Q9FZE6_ARATH); contains Interpro domain(s) IPR008581 Protein of unknown function DUF863, plant
Cla017678	1014.76	541.648	0.90571	0.001218	0.0033745	Transposon protein Mutator sub-class (AHRD V1 ***- B6TYN1_MAIZE)
Cla015951	272.695	145.605	0.90523	1.6242e-07	8.2338e-07	Kinase pfkB family (AHRD V1 *-*- B7R751_9THEO); contains Interpro domain(s) IPR011611 Carbohydrate/purine kinase
Cla019197	173.119	92.4856	0.90446	8.9304e-06	3.5815e-05	Serine/threonine-protein kinase ATM (AHRD V1 ***- ATM_ARATH)
Cla005871	9816.12	5245.35	0.90411	1.9405e-17	2.4069e-16	Chaperone protein htpG family protein (AHRD V1 ***- F4IU89_ARATH); contains Interpro domain(s) IPR001404 Heat shock protein Hsp90
Cla016089	15159.2	8104.17	0.90345	9.8933e-18	1.2534e-16	ATP-dependent Clp protease proteolytic subunit (AHRD V1 ***- D7SXR5_VITVI); contains Interpro domain(s) IPR001907 Peptidase S14, ClpP
Cla013869	2384.58	1275.12	0.9031	2.5504e-15	2.7524e-14	Protein SEUSS-like 2 (AHRD V1 *--- Q94BP0_ARATH)
Cla000528	636.858	340.569	0.90303	4.849e-11	3.6008e-10	Alkaline phosphatase D (AHRD V1 ***- B6TCS7_MAIZE)
Cla006926	799.571	427.971	0.90171	3.8509e-05	0.00013979	COP9 signalosome complex subunit 1 (AHRD V1 *--- B6THB6_MAIZE); contains Interpro domain(s) IPR008733 Peroxisomal biogenesis factor 11
Cla010302	243.88	130.568	0.90137	4.0201e-07	1.9427e-06	Cysteine/Histidine-rich C1 domain family protein (AHRD V1 ***- F4IJF7_ARATH); contains Interpro domain(s) IPR011424 C1-like
Cla016160	1562.02	836.375	0.90119	5.1544e-14	5.019e-13	Pyruvate kinase (AHRD V1 ***- B9MTZ2_POPTR); contains Interpro domain(s) IPR001697 Pyruvate kinase
Cla005663	1182.45	633.737	0.89982	3.307e-13	3.0114e-12	Nitrate transporter (AHRD V1 ***- Q7XAK5_PRUPE); contains Interpro domain(s) IPR000109 TGF-beta receptor, type I/II extracellular region
Cla010221	2037.95	1092.48	0.89952	1.0787e-14	1.109e-13	T7.1 protein (AHRD V1 **-- Q9FZE6_ARATH); contains Interpro domain(s) IPR008581 Protein of unknown function DUF863, plant
Cla020517	1373.69	736.385	0.89952	1.2343e-13	1.1653e-12	Exostosin-2 (Fragment) (AHRD V1 *--- C0PUK1_SALSA); contains Interpro domain(s) IPR015338 EXTL2, alpha-1,4-N-acetylhexosaminyltransferase
Cla017417	59.641	31.981	0.89909	0.0044664	0.010916	Beta glucosidase like protein (AHRD V1 ***- E3W9M3_9MAGN); contains Interpro domain(s) IPR001360 Glycoside hydrolase, family 1
Cla012417	1414.37	758.641	0.89867	1.1467e-13	1.0867e-12	Nucleoredoxin (Fragment) (AHRD V1 *--- B4ZFY3_AMPCA); contains Interpro domain(s) IPR012335 Thioredoxin fold
Cla007528	1622.87	870.717	0.89827	3.4707e-14	3.4413e-13	Chlorophyllase (AHRD V1 ***- F1BPW6_SOLPN); contains Interpro domain(s) IPR010821 Chlorophyllase
Cla009601	94.838	50.8919	0.89803	0.00056432	0.001667	Membrane transporter D1 (AHRD V1 **** GTR1_LEIDO); contains Interpro domain(s) IPR003663 Sugar/inositol transporter
Cla010862	13380.8	7180.58	0.89799	1.6697e-17	2.0882e-16	Pyruvate phosphate dikinase PEP/pyruvate-binding (AHRD V1 *-** C3E5A4_BACTU); contains Interpro domain(s) IPR013783 Immunoglobulin-like fold
Cla007340	117.027	62.8509	0.89684	0.00029959	0.00093241	Os03g0643100 protein (Fragment) (AHRD V1 ***- Q0DQ23_ORYSJ)
Cla020783	1593.23	855.849	0.89653	6.3814e-14	6.1584e-13	Glucose-1-phosphate adenylyltransferase (AHRD V1 **** E5GCI5_CUCME); contains Interpro domain(s) IPR011831 Glucose-1-phosphate adenylyltransferase
Cla015963	17015	9140.76	0.89642	1.7393e-17	2.1725e-16	4-hydroxy-3-methylbut-2-enyl diphosphate reductase (AHRD V1 ***- A9ZN15_HEVBR); contains Interpro domain(s) IPR003451 LytB protein
Cla014153	259.147	139.237	0.89623	7.2346e-06	2.9358e-05	Unknown Protein (AHRD V1); contains Interpro domain(s) IPR008889 VQ
Cla013280	1203.03	646.739	0.89542	3.3348e-13	3.0338e-12	MYB transcription factor (AHRD V1 **** F2W403_9POAL); contains Interpro domain(s) IPR015495 Myb transcription factor
Cla013316	517.431	278.272	0.89487	1.038e-09	6.782e-09	Telomere repeat-binding protein 5 (AHRD V1 **** TRP5_ARATH); contains Interpro domain(s) IPR001005 SANT, DNA-binding
Cla007941	47.274	25.4791	0.89173	0.012822	0.028101	Pentatricopeptide repeat-containing protein (AHRD V1 ***- D7LCN4_ARALL); contains Interpro domain(s) IPR002885 Pentatricopeptide repeat
Cla000808	499.85	269.424	0.89162	8.4876e-10	5.6009e-09	MRNA complete cds clone RAFL21-92-C23 (AHRD V1 ***- Q681X6_ARATH)
Cla014678	3456.99	1863.88	0.89121	1.4364e-15	1.5825e-14	WD-repeat domain phosphoinositide-interacting protein 3 (AHRD V1 **-- B6SUF7_MAIZE); contains Interpro domain(s) IPR011046 WD40 repeat-like
Cla021061	626.435	337.95	0.89035	1.5771e-10	1.1172e-09	Dicer-like protein (AHRD V1 ***- B9GRS6_POPTR); contains Interpro domain(s) IPR014021 Helicase, superfamily 1 and 2, ATP-binding
Cla013102	2427	1309.6	0.89004	4.3744e-13	3.9337e-12	Methylthioribose kinase (AHRD V1 ***- B6TDT6_MAIZE); contains Interpro domain(s) IPR009212 Methylthioribose kinase
Cla012954	2954.03	1594.45	0.88963	2.306e-15	2.5011e-14	Octicosapeptide/Phox/Bem1p domain-containing protein kinase (AHRD V1 *--- Q9FKL3_ARATH); contains Interpro domain(s) IPR000270 Octicosapeptide/Phox/Bem1p
Cla014284	4013.74	2167.25	0.88908	6.34e-16	7.1506e-15	Transformation/transcription domain-associated protein (AHRD V1 **-- F4IPJ1_ARATH); contains Interpro domain(s) IPR003151 PIK-related kinase, FAT
Cla020944	1749.22	944.845	0.88856	5.895e-14	5.7059e-13	CID5/IPD1 (AHRD V1 ***- D7M3Q7_ARALL); contains Interpro domain(s) IPR003892 Ubiquitin system component Cue
Cla017364	16214.4	8766.57	0.88719	0.0086077	0.01968	Universal stress protein family protein (AHRD V1 **** D7LT71_ARALL); contains Interpro domain(s) IPR006016 UspA
Cla006654	303.933	164.341	0.88706	0.0002873	0.00089642	UDP-glycosyltransferase 74 F1 (AHRD V1 ***- F4IS54_ARATH); contains Interpro domain(s) IPR002213 UDP-glucuronosyl/UDP-glucosyltransferase
Cla003281	1143.51	618.364	0.88693	9.8041e-13	8.5372e-12	C2 domain-containing protein (AHRD V1 ***- D7MKI6_ARALL); contains Interpro domain(s) IPR018029 C2 membrane targeting protein
Cla010755	183.202	99.0919	0.88659	7.8838e-06	3.1801e-05	Pentatricopeptide repeat-containing protein-like protein (AHRD V1 ***- Q949V7_ARATH)
Cla014514	294.822	159.498	0.88631	1.8454e-07	9.2832e-07	CRAL/TRIO domain containing protein expressed (AHRD V1 **-- Q75GU9_ORYSJ); contains Interpro domain(s) IPR001251 Cellular retinaldehyde-binding/triple function, C-terminal
Cla008406	279.919	151.451	0.88616	3.6883e-07	1.7908e-06	Unknown Protein (AHRD V1); contains Interpro domain(s) IPR010993 Sterile alpha motif homology
Cla006629	619.572	335.303	0.8858	4.0723e-06	1.7101e-05	Mitogen-activated protein kinase (AHRD V1 **** Q3C254_TOBAC); contains Interpro domain(s) IPR002290 Serine/threonine protein kinase
Cla014565	47.8788	25.916	0.88554	0.013266	0.028995	Peroxidase (AHRD V1 ***- Q0ZA68_9ROSI); contains Interpro domain(s) IPR002016 Haem peroxidase, plant/fungal/bacterial
Cla013718	307.191	166.292	0.88542	1.2877e-07	6.6194e-07	Chloroplast outer envelope protein (Omp24) (AHRD V1 *-*- Q41375_SPIOL)
Cla008692	598.509	324.155	0.88469	3.7578e-10	2.5627e-09	RING/FYVE/PHD zinc finger-containing protein (AHRD V1 *--* F4K4G6_ARATH); contains Interpro domain(s) IPR019787 Zinc finger, PHD-finger
Cla010931	1090.38	590.577	0.88464	2.223e-12	1.8667e-11	Translation initiation factor IF-2 (AHRD V1 ***- D7U9V2_VITVI); contains Interpro domain(s) IPR000178 Initiation factor 2
Cla023342	3211.66	1739.65	0.88452	4.8287e-11	3.5871e-10	Transcription factor (Fragment) (AHRD V1 *-*- D6MK40_9ASPA); contains Interpro domain(s) IPR005333 Transcription factor, TCP
Cla003367	1357.82	736.163	0.88319	4.443e-13	3.9918e-12	ACT domain-containing protein (AHRD V1 **-- F4I0I7_ARATH); contains Interpro domain(s) IPR002912 Amino acid-binding ACT
Cla011036	153.056	82.9853	0.88313	3.89e-05	0.00014111	Pentatricopeptide repeat protein 65 (AHRD V1 ***- F5CAD8_FUNHY); contains Interpro domain(s) IPR002885 Pentatricopeptide repeat
Cla021016	576.639	312.654	0.8831	9.547e-08	4.9903e-07	Chaperone ClpB (AHRD V1 ***- B0BZT0_ACAM1); contains Interpro domain(s) IPR017730 Chaperonin ClpB
Cla019701	73.04	39.6342	0.88194	0.0029303	0.0074783	Ethylene responsive transcription factor 12 (AHRD V1 **** C0J9I3_9ROSA); contains Interpro domain(s) IPR001471 Pathogenesis-related transcriptional factor and ERF, DNA-binding
Cla009076	177.436	96.2914	0.88182	1.4056e-05	5.4554e-05	Unknown Protein (AHRD V1)
Cla018875	398.506	216.267	0.88179	1.6125e-05	6.1872e-05	Leucine rich repeat protein (AHRD V1 ***- D2KTV4_LOTJA); contains Interpro domain(s) IPR001611 Leucine-rich repeat
Cla018397	965.642	524.066	0.88174	0.0019457	0.0051612	Unknown Protein (AHRD V1)
Cla012454	1165.31	632.449	0.88169	1.74e-05	6.6453e-05	Non-lysosomal glucosylceramidase (AHRD V1 ***- B9SHR3_RICCO); contains Interpro domain(s) IPR014551 Beta-glucosidase, GBA2 type
Cla008434	676.384	367.106	0.88165	1.2752e-10	9.1364e-10	NAC domain protein IPR003441 (AHRD V1 *-*- B9MZ91_POPTR); contains Interpro domain(s) IPR003441 No apical meristem (NAM) protein
Cla021352	969.441	526.187	0.88158	5.0473e-12	4.0955e-11	Unknown Protein (AHRD V1)
Cla009368	410.782	222.973	0.8815	9.5427e-09	5.6014e-08	Pentatricopeptide repeat-containing protein (AHRD V1 ***- D7LYJ7_ARALL); contains Interpro domain(s) IPR002885 Pentatricopeptide repeat
Cla020920	128.609	69.8197	0.88128	0.003055	0.0077731	FAM32A (AHRD V1 *-*- C1C1U4_9MAXI); contains Interpro domain(s) IPR013865 Protein of unknown function DUF1754, eukaryotic
Cla011358	113.84	61.8134	0.88101	0.00033715	0.0010382	RING finger protein (AHRD V1 *-*- C6EUD3_SOYBN); contains Interpro domain(s) IPR018957 Zinc finger, C3HC4 RING-type
Cla006626	280.391	152.305	0.88048	2.3105e-07	1.1484e-06	RING finger protein (AHRD V1 *-*- A4D9A7_ASPFU); contains Interpro domain(s) IPR018957 Zinc finger, C3HC4 RING-type
Cla021535	1382.38	750.988	0.88029	4.2182e-13	3.8003e-12	1-aminocyclopropane-1-carboxylate oxidase-2 (AHRD V1 **-- F4IDQ0_ARATH); contains Interpro domain(s) IPR005123 Oxoglutarate and iron-dependent oxygenase
Cla011424	7232.76	3931.84	0.87934	3.5639e-16	4.0856e-15	BEL1-like homeodomain protein 2 (AHRD V1 *--- F4JQI6_ARATH); contains Interpro domain(s) IPR006563 POX
Cla016646	1068.35	581.014	0.87875	1.9437e-12	1.6384e-11	Unknown Protein (AHRD V1)
Cla020699	2579.41	1403.41	0.87811	1.2039e-14	1.2318e-13	Peptidase S9 prolyl oligopeptidase (AHRD V1 ***- E6T2V9_SHEB6); contains Interpro domain(s) IPR001375 Peptidase S9, prolyl oligopeptidase active site region
Cla003327	1996.07	1086.18	0.8779	4.0603e-14	3.9894e-13	Transmembrane protein C9orf5 (AHRD V1 *--- E2A2D7_CAMFO)
Cla012332	2663.83	1449.61	0.87784	8.8887e-15	9.2207e-14	POT family domain containing protein expressed (AHRD V1 ***- D8L9H8_WHEAT); contains Interpro domain(s) IPR007493 Protein of unknown function DUF538
Cla008584	3795.06	2065.8	0.87742	1.9027e-15	2.0834e-14	Dihydropyrimidinase (AHRD V1 **-- Q9FMP3_ARATH); contains Interpro domain(s) IPR011778 D-hydantoinase
Cla012126	172.447	93.8709	0.8774	1.9678e-05	7.4656e-05	Unknown Protein (AHRD V1)
Cla002756	1180.05	642.483	0.87712	1.1467e-10	8.2519e-10	Guanylate kinase (AHRD V1 ***- F4J3E9_ARATH); contains Interpro domain(s) IPR008144 Guanylate kinase
Cla018850	463.545	252.475	0.87657	2.9725e-09	1.8429e-08	Oxysterol-binding protein (AHRD V1 ***- Q2HUM2_MEDTR); contains Interpro domain(s) IPR000648 Oxysterol-binding protein
Cla019050	285.011	155.244	0.87648	0.0070536	0.016492	TB1-like TCP family transcription factor (Fragment) (AHRD V1 *-*- F5AIJ3_9ASTR); contains Interpro domain(s) IPR005333 Transcription factor, TCP
Cla000799	3053.11	1663.41	0.87614	4.2612e-15	4.5188e-14	Phosphatidylinositol 3-kinase (AHRD V1 **** Q8GUA6_MEDTR); contains Interpro domain(s) IPR008290 Phosphatidylinositol 3-kinase, Vps34 type
Cla013800	233.226	127.079	0.876	7.2449e-05	0.00025092	Unknown Protein (AHRD V1); contains Interpro domain(s) IPR009943 Protein of unknown function DUF1475
Cla010662	653.484	356.157	0.87564	1.9642e-06	8.6404e-06	Novel protein similar to human chromosome 9 open reading frame 126 (C9orf126) (AHRD V1 ***- A2CF54_DANRE)
Cla006030	426.413	232.437	0.87541	1.8611e-05	7.0785e-05	Calmodulin (AHRD V1 *-*- Q39890_SOYBN); contains Interpro domain(s) IPR011992 EF-Hand type
Cla000687	1619.49	882.915	0.87519	2.8077e-13	2.5699e-12	Calmodulin-binding transcription activator 1 (AHRD V1 **** F4KCL4_ARATH); contains Interpro domain(s) IPR011006 CheY-like
Cla008020	3328.2	1815.05	0.87473	4.2731e-07	2.0543e-06	Cyclase/dehydrase-like protein (AHRD V1 *-*- A0ZDS6_NODSP); contains Interpro domain(s) IPR005031 Streptomyces cyclase/dehydrase
Cla014183	140.508	76.6379	0.87452	6.4962e-05	0.00022635	Pentatricopeptide repeat protein 45 (AHRD V1 ***- F5CAE4_FUNHY); contains Interpro domain(s) IPR002885 Pentatricopeptide repeat
Cla002413	303.013	165.29	0.87438	2.4198e-07	1.2003e-06	GTP-binding protein At3g49725, chloroplastic (AHRD V1 *-*- Y3725_ARATH)
Cla017111	577.905	315.302	0.8741	6.656e-10	4.4395e-09	Polyribonucleotide nucleotidyltransferase (AHRD V1 ***- Q1PVN2_9BACT); contains Interpro domain(s) IPR012162 Polyribonucleotide nucleotidyltransferase
Cla023379	369.431	201.628	0.8736	5.1145e-08	2.7636e-07	DNA-binding WRKY VQ (AHRD V1 ***- Q2HTS9_MEDTR); contains Interpro domain(s) IPR008889 VQ
Cla020858	3610.51	1971.44	0.87295	3.3405e-15	3.5813e-14	Aminopeptidase-like protein (AHRD V1 **** Q9SN00_ARATH); contains Interpro domain(s) IPR015568 Peptidase M1, puromycin-sensitive aminopeptidase
Cla021953	279.016	152.392	0.87257	3.1318e-07	1.5301e-06	Acetyl esterase (AHRD V1 **-- AES_SALSV); contains Interpro domain(s) IPR013094 Alpha/beta hydrolase fold-3
Cla017960	554.238	302.8	0.87214	1.2364e-09	8.0116e-09	3-oxo-5-alpha-steroid 4-dehydrogenase family protein expressed (AHRD V1 ***- Q53NE6_ORYSJ); contains Interpro domain(s) IPR016636 3-oxo-5-alpha-steroid 4-dehydrogenase
Cla020758	291.819	159.549	0.87108	1.2731e-06	5.7521e-06	CRAL/TRIO domain containing protein expressed (AHRD V1 **-- Q75GU9_ORYSJ); contains Interpro domain(s) IPR001251 Cellular retinaldehyde-binding/triple function, C-terminal
Cla013528	3201.39	1750.44	0.87098	2.0756e-10	1.455e-09	Protein trichome birefringence-like 38 (AHRD V1 **-- Q8VY22_ARATH); contains Interpro domain(s) IPR004253 Protein of unknown function DUF231, plant
Cla012605	759.497	415.353	0.87071	6.5557e-11	4.8315e-10	Transcription factor IIIC-gamma subunit (AHRD V1 *--- D2VE24_NAEGR); contains Interpro domain(s) IPR011990 Tetratricopeptide-like helical
Cla013558	837.995	458.296	0.87066	6.1129e-08	3.2705e-07	Cyclin-dependent protein kinase-like (AHRD V1 **** Q9LSM7_ARATH); contains Interpro domain(s) IPR002290 Serine/threonine protein kinase
Cla009871	257.177	140.689	0.87026	1.1317e-06	5.1538e-06	RING finger 1-like (AHRD V1 *-*- Q69KM4_ORYSJ); contains Interpro domain(s) IPR018957 Zinc finger, C3HC4 RING-type
Cla002876	4523.34	2475.27	0.86981	1.9212e-08	1.0925e-07	VQ motif family protein (AHRD V1 *-*- B6TMN6_MAIZE); contains Interpro domain(s) IPR008889 VQ
Cla001404	1443.9	790.32	0.86946	3.4174e-13	3.1061e-12	Chaperone protein htpG family protein (AHRD V1 **-- F4IU89_ARATH); contains Interpro domain(s) IPR001404 Heat shock protein Hsp90
Cla007065	4459.74	2441.47	0.86921	2.3021e-15	2.4997e-14	TPR domain protein (AHRD V1 *-*- B6U810_MAIZE); contains Interpro domain(s) IPR011990 Tetratricopeptide-like helical
Cla013161	270.545	148.141	0.8689	6.5891e-07	3.0975e-06	Unknown Protein (AHRD V1)
Cla003158	89.9322	49.2561	0.86854	0.00084356	0.002406	Acetyl esterase (AHRD V1 **-- AES_ECOUT); contains Interpro domain(s) IPR013094 Alpha/beta hydrolase fold-3
Cla011039	545.49	298.771	0.86851	1.2359e-09	8.0105e-09	Histone deacetylase (AHRD V1 ***- B9HPV0_POPTR); contains Interpro domain(s) IPR000286 Histone deacetylase superfamily
Cla020465	173.964	95.4048	0.86665	2.3019e-05	8.6424e-05	Octanoyltransferase (AHRD V1 ***- D5A5R1_SPIPL); contains Interpro domain(s) IPR000544 Lipoate-protein ligase B
Cla015909	942.135	516.731	0.86652	4.4017e-05	0.00015841	Phenylcoumaran benzylic ether reductase 3 (AHRD V1 ***- B9HRL7_POPTR); contains Interpro domain(s) IPR008030 NmrA-like
Cla007000	177.298	97.2715	0.86609	0.0029324	0.0074825	Purine permease family protein (AHRD V1 **-- D7MCV2_ARALL); contains Interpro domain(s) IPR004853 Protein of unknown function DUF250
Cla010291	273.646	150.188	0.86554	5.7052e-07	2.7054e-06	Ring-H2 zinc finger protein (AHRD V1 *-** A0EVF6_MAIZE); contains Interpro domain(s) IPR018957 Zinc finger, C3HC4 RING-type
Cla006199	677.762	372.013	0.86542	5.3033e-09	3.2015e-08	Integral membrane protein Rhomboid family (AHRD V1 *--* Q1WUH6_LACS1); contains Interpro domain(s) IPR002610 Peptidase S54, rhomboid
Cla001232	1557.47	854.883	0.86541	4.3089e-13	3.8766e-12	Signal peptide peptidase-like 2 (AHRD V1 **-- F4I3Q0_ARATH); contains Interpro domain(s) IPR007369 Peptidase A22B, signal peptide peptidase
Cla022956	200.204	109.901	0.86526	6.3026e-06	2.5866e-05	4-coumarate CoA ligase-like (AHRD V1 ***- Q84K86_NICSY); contains Interpro domain(s) IPR000873 AMP-dependent synthetase and ligase
Cla013467	1008.21	553.465	0.86523	5.9141e-10	3.9596e-09	Os03g0659800 protein (Fragment) (AHRD V1 *-*- Q0DPV3_ORYSJ)
Cla010563	130.814	71.821	0.86504	0.00011981	0.00039915	DUF803 domain membrane protein (AHRD V1 **-- F2Q4Y3_TRIEC); contains Interpro domain(s) IPR008521 Protein of unknown function DUF803
Cla006630	6641.36	3646.49	0.86497	1.0409e-15	1.1547e-14	Protein BPS1, chloroplastic (AHRD V1 **-- BPS1_ARATH)
Cla005060	128.378	70.4903	0.86491	0.00014005	0.00046068	DNA-directed RNA polymerase I and III (AHRD V1 **** C6HHU3_AJECH); contains Interpro domain(s) IPR009025 DNA-directed RNA polymerase, RBP11-like
Cla007782	7899.78	4339.31	0.86435	4.6819e-16	5.3266e-15	Alcohol dehydrogenase (AHRD V1 ***- ADH2_GEOSE); contains Interpro domain(s) IPR002085 Alcohol dehydrogenase superfamily, zinc-containing
Cla007581	170239	93531.5	0.86404	2.7821e-07	1.3692e-06	Unknown Protein (AHRD V1)
Cla019264	1034.45	568.362	0.86398	1.1464e-11	9.0316e-11	Aspartyl aminopeptidase-like protein (AHRD V1 ***- Q8LF32_ARATH); contains Interpro domain(s) IPR001948 Peptidase M18, aminopeptidase I
Cla003320	1623.93	892.766	0.86314	4.2372e-13	3.8156e-12	Cellulose synthase (AHRD V1 ***- Q2HT16_MEDTR); contains Interpro domain(s) IPR005150 Cellulose synthase
Cla009747	456.888	251.184	0.86309	6.3495e-09	3.799e-08	Outward rectifying potassium channel (AHRD V1 ***- B9N9B5_POPTR); contains Interpro domain(s) IPR013099 Ion transport 2
Cla004816	767.408	422.045	0.8626	1.0352e-10	7.4905e-10	Exocyst complex component 7 (AHRD V1 **** F4K8Y6_ARATH); contains Interpro domain(s) IPR004140 Exo70 exocyst complex subunit
Cla016159	2315.96	1274.23	0.86198	4.924e-14	4.8017e-13	Pyruvate kinase (AHRD V1 **** F6HTA0_VITVI); contains Interpro domain(s) IPR001697 Pyruvate kinase
Cla022258	2454.59	1350.72	0.86175	1.9901e-14	2.0028e-13	E3 ubiquitin-protein ligase At4g11680 (AHRD V1 *--- RING4_ARATH); contains Interpro domain(s) IPR018957 Zinc finger, C3HC4 RING-type
Cla008607	312.508	172.02	0.86132	1.9462e-07	9.7627e-07	DNA polymerase epsilon subunit C (AHRD V1 *--* B6JX31_SCHJY); contains Interpro domain(s) IPR003958 Transcription factor CBF/NF-Y/archaeal histone
Cla020373	547.493	301.41	0.86111	1.991e-09	1.2612e-08	ATP-dependent Clp protease adapter protein ClpS (AHRD V1 ***- A6BL23_9CYAN); contains Interpro domain(s) IPR003769 Adaptor protein ClpS, core
Cla021668	143.135	78.8085	0.86096	0.00011435	0.00038254	tRNA dimethylallyltransferase (AHRD V1 **** D5T1H7_LEUKI); contains Interpro domain(s) IPR002627 tRNA isopentenyltransferase
Cla010847	12786.4	7040.17	0.86093	1.0719e-12	9.2926e-12	Eukaryotic translation initiation factor 1A (AHRD V1 **** Q7Y1V3_ORYSJ); contains Interpro domain(s) IPR001253 Translation initiation factor 1A (eIF-1A)
Cla013613	5528.13	3044.28	0.86069	5.738e-07	2.7197e-06	CBL-interacting protein kinase 9 (AHRD V1 **** A0MNJ6_POPTR); contains Interpro domain(s) IPR002130 Peptidyl-prolyl cis-trans isomerase, cyclophilin-type
Cla020261	1867.68	1028.51	0.86069	2.7287e-09	1.6998e-08	Phytoene desaturase (AHRD V1 ***- C1E9M1_MICSR); contains Interpro domain(s) IPR006076 FAD dependent oxidoreductase
Cla008805	5276.07	2905.69	0.86058	0.015681	0.033594	MYC2 transcription factor (Fragment) (AHRD V1 *-*- B6DQ59_CUCSA); contains Interpro domain(s) IPR011598 Helix-loop-helix DNA-binding
Cla002116	923.193	508.501	0.86038	2.3432e-11	1.7883e-10	Niemann-Pick C1 protein (AHRD V1 **-- F4I9G5_ARATH)
Cla009186	1024.77	564.536	0.86016	1.1956e-11	9.4085e-11	NPR1-2 protein (Fragment) (AHRD V1 ***- B8XQT6_SOYBN); contains Interpro domain(s) IPR013069 BTB/POZ
Cla013726	309.048	170.363	0.85922	3.1e-07	1.5161e-06	Unknown Protein (AHRD V1)
Cla018888	199.98	110.242	0.85919	8.2099e-06	3.3061e-05	HKT1 (Fragment) (AHRD V1 ***- A0PIE8_ORYRU); contains Interpro domain(s) IPR003445 Cation transporter
Cla020618	1438.89	793.424	0.85879	1.4039e-12	1.2e-11	Aspartyl protease family protein (AHRD V1 **-- F4K4L3_ARATH); contains Interpro domain(s) IPR001461 Peptidase A1
Cla000843	217.414	119.898	0.85863	4.5507e-06	1.9004e-05	Cystinosin (AHRD V1 *--- B4FX59_MAIZE); contains Interpro domain(s) IPR006603 Cystinosin/ERS1p repeat
Cla005156	517.779	285.599	0.85835	3.3476e-09	2.0643e-08	Transcription factor (AHRD V1 ***- D7L4N5_ARALL)
Cla015707	196.34	108.324	0.85799	1.4949e-05	5.7724e-05	184 (Fragment) (AHRD V1 *-*- O80379_DAUCA)
Cla013757	1052.14	580.606	0.85769	1.036e-11	8.2019e-11	ABC transporter G family member 9 (AHRD V1 *-*- F4JIV3_ARATH); contains Interpro domain(s) IPR003439 ABC transporter-like
Cla020415	663.634	366.244	0.85758	4.9901e-10	3.3594e-09	F-box protein family-like (AHRD V1 ***- Q6ZLE2_ORYSJ); contains Interpro domain(s) IPR005174 Protein of unknown function DUF295
Cla020007	1844.48	1018.17	0.85723	9.638e-12	7.6489e-11	Purine permease family protein (AHRD V1 **-- D7MCV2_ARALL); contains Interpro domain(s) IPR004853 Protein of unknown function DUF250
Cla017059	289.219	159.672	0.85705	4.3211e-07	2.0763e-06	Enhanced disease susceptibility 1 (AHRD V1 **-- B2BDE3_ARATH); contains Interpro domain(s) IPR002921 Lipase, class 3
Cla003778	375.253	207.177	0.857	6.8844e-08	3.6592e-07	Polyribonucleotide nucleotidyltransferase (AHRD V1 *--- PNP_METFK); contains Interpro domain(s) IPR003029 Ribosomal protein S1, RNA binding domain
Cla003440	722.497	399.079	0.85632	3.2367e-10	2.225e-09	Armadillo repeat-containing protein (AHRD V1 *-*- O65640_ARATH); contains Interpro domain(s) IPR011989 Armadillo-like helical
Cla018551	1258.3	695.092	0.85621	2.8711e-12	2.3852e-11	Lipid a export ATP-binding/permease protein msba (AHRD V1 ***- Q17P67_AEDAE); contains Interpro domain(s) IPR001140 ABC transporter, transmembrane region
Cla011861	142.29	78.6406	0.85549	8.0731e-05	0.00027793	Receptor-like kinase (AHRD V1 **** C4TP24_SOYBN); contains Interpro domain(s) IPR002290 Serine/threonine protein kinase
Cla000688	309.854	171.269	0.85533	2.6368e-07	1.3013e-06	Calmodulin-binding transcription activator 2 (AHRD V1 ***- Q0WNN4_ARATH); contains Interpro domain(s) IPR005559 CG-1
Cla021063	1804.68	997.793	0.85493	4.9924e-13	4.4689e-12	NAC domain protein IPR003441 (AHRD V1 *-*- B9IDH0_POPTR); contains Interpro domain(s) IPR003441 No apical meristem (NAM) protein
Cla023388	88.2908	48.8297	0.8545	0.0010302	0.0028968	Unknown Protein (AHRD V1)
Cla011733	317.754	175.746	0.85442	1.9395e-07	9.734e-07	Receptor protein kinase (AHRD V1 **** Q40096_IPOTF); contains Interpro domain(s) IPR002290 Serine/threonine protein kinase
Cla017571	1299.91	718.979	0.85439	1.7521e-12	1.4828e-11	Unknown Protein (AHRD V1)
Cla004365	417.652	231.031	0.85421	1.7624e-06	7.8163e-06	Ring-H2 zinc finger protein (AHRD V1 *-** A0EVJ5_MAIZE); contains Interpro domain(s) IPR018957 Zinc finger, C3HC4 RING-type
Cla005193	78.7626	43.5844	0.8537	0.019892	0.041525	SOSS complex subunit B-like protein (AHRD V1 **-- F4WIR5_ACREC); contains Interpro domain(s) IPR012340 Nucleic acid-binding, OB-fold
Cla007310	462.996	256.232	0.85355	0.014519	0.031412	Unknown Protein (AHRD V1)
Cla019647	168.372	93.1873	0.85345	0.0063969	0.015087	Unknown Protein (AHRD V1)
Cla010606	374.356	207.273	0.85288	5.811e-08	3.1176e-07	Suppressor of auxin resistance1 protein (AHRD V1 ***- F4HR73_ARATH)
Cla001901	76.2233	42.2169	0.85241	0.0031722	0.0080388	AtV27-like protein (Fragment) (AHRD V1 *-*- D9YTM6_ARAHA); contains Interpro domain(s) IPR008672 Mitotic checkpoint
Cla002115	611.433	338.845	0.85157	1.1083e-09	7.2175e-09	Niemann-pick C1 (Fragment) (AHRD V1 **-- Q17FP9_AEDAE); contains Interpro domain(s) IPR003392 Patched
Cla006306	711.459	394.311	0.85145	4.0295e-10	2.7325e-09	Nuclear transcription factor Y subunit A-1 (AHRD V1 *-** B6TAR1_MAIZE); contains Interpro domain(s) IPR001289 CCAAT-binding transcription factor, subunit B
Cla008298	239.892	132.959	0.8514	3.1855e-06	1.3603e-05	Mitogen-activated protein kinase 4 (AHRD V1 **** E2GLN8_SOLLC); contains Interpro domain(s) IPR002290 Serine/threonine protein kinase
Cla013250	753.534	417.697	0.85122	2.323e-10	1.6197e-09	Uncharacterized WD repeat-containing protein C609.03 (AHRD V1 *--- YBU3_SCHPO); contains Interpro domain(s) IPR017986 WD40 repeat, region
Cla009294	2981.1	1652.49	0.85121	2.0383e-07	1.0198e-06	Fatty acid oxidation complex subunit alpha (AHRD V1 **** F8GXE4_CUPNE); contains Interpro domain(s) IPR006176 3-hydroxyacyl-CoA dehydrogenase, NAD binding
Cla010297	61.099	33.8769	0.85085	0.0075869	0.01756	4-hydroxy-3-methylbut-2-enyl diphosphate reductase (AHRD V1 ***- A9ZN15_HEVBR); contains Interpro domain(s) IPR003451 LytB protein
Cla011990	1372.81	761.483	0.85024	1.435e-10	1.0198e-09	Os10g0485100 protein (Fragment) (AHRD V1 *--- Q0IWV7_ORYSJ); contains Interpro domain(s) IPR003774 Protein of unknown function DUF179
Cla021820	126.13	69.9665	0.85017	0.00026029	0.00081857	Mitochondrial carrier protein (AHRD V1 ***- Q69FA0_PHAVU); contains Interpro domain(s) IPR001993 Mitochondrial substrate carrier
Cla009711	154.173	85.5253	0.85012	5.7543e-05	0.00020234	ER lumen protein retaining receptor (AHRD V1 ***- E5GC27_CUCME); contains Interpro domain(s) IPR000133 ER lumen protein retaining receptor
Cla002515	575.565	319.38	0.8497	2.6806e-09	1.6725e-08	ATP-binding cassette protein (AHRD V1 *-*- F2TZ77_SALS5); contains Interpro domain(s) IPR003439 ABC transporter-like
Cla011746	1818.24	1009.87	0.84838	3.675e-13	3.3355e-12	Cyclic nucleotide gated channel 9 (AHRD V1 ***- F4JQC2_ARATH); contains Interpro domain(s) IPR000595 Cyclic nucleotide-binding
Cla017180	1608.41	893.562	0.84799	6.25e-13	5.5413e-12	Thioredoxin-like 1-1 (AHRD V1 ***- A8MQQ7_ARATH); contains Interpro domain(s) IPR015467 Thioredoxin, core
Cla011149	1670.58	928.699	0.84707	1.1737e-12	1.0121e-11	Inter-alpha-trypsin inhibitor domain protein (AHRD V1 *--- Q1YZ74_PHOPR); contains Interpro domain(s) IPR002035 von Willebrand factor, type A
Cla012070	253.085	140.745	0.84654	2.1701e-06	9.4759e-06	Ring zinc finger protein-like (AHRD V1 **-* Q6EPF2_ORYSJ); contains Interpro domain(s) IPR018957 Zinc finger, C3HC4 RING-type
Cla012786	631.672	351.304	0.84646	1.0232e-09	6.6898e-09	Unknown Protein (AHRD V1)
Cla008510	781.15	434.562	0.84604	8.909e-09	5.2452e-08	RING finger protein 5 (AHRD V1 **-- B6TLS1_MAIZE); contains Interpro domain(s) IPR018957 Zinc finger, C3HC4 RING-type
Cla020786	600.64	334.184	0.84586	1.7751e-09	1.1311e-08	Inositol pentakisphosphate 2-kinase (AHRD V1 **** A7X641_SOYBN); contains Interpro domain(s) IPR009286 Inositol-pentakisphosphate 2-kinase
Cla012816	503.222	280.004	0.84575	5.6664e-09	3.4091e-08	RNA polymerase II transcriptional coactivator (AHRD V1 *-*- F0U4L9_AJEC8); contains Interpro domain(s) IPR017415 RNA polymerase II transcriptional coactivator KELP
Cla022009	3080.43	1714.4	0.84542	4.4394e-14	4.3357e-13	F-box/ankyrin repeat protein SKIP35 (AHRD V1 ***- SKI35_ARATH); contains Interpro domain(s) IPR002180 6,7-dimethyl-8-ribityllumazine synthase
Cla021401	3075.44	1712.02	0.8451	0.0022989	0.0059994	Chaperone protein dnaJ 20 (AHRD V1 *-*- Q3EA41_ARATH); contains Interpro domain(s) IPR001623 Heat shock protein DnaJ, N-terminal
Cla010460	529.27	294.707	0.84472	5.0941e-09	3.0809e-08	Autophagy-related protein 8c (AHRD V1 ***- F4HX35_ARATH); contains Interpro domain(s) IPR004241 Light chain 3 (LC3)
Cla017757	655.008	364.738	0.84465	1.24e-09	8.0319e-09	NCS1 family transporter cytosine/purines/uracil/thiamine/allantoin (AHRD V1 **-- A4RZF3_OSTLU); contains Interpro domain(s) IPR001248 Permease, cytosine/purines, uracil, thiamine, allantoin
Cla002117	260.612	145.14	0.84445	1.5461e-06	6.9182e-06	Cholesterol transport protein (AHRD V1 **-- B9H5I2_POPTR)
Cla012712	8873.31	4943.26	0.84401	1.7874e-15	1.9616e-14	Phospholipase D (AHRD V1 ***- A7XQW1_CUCME); contains Interpro domain(s) IPR011402 Phospholipase D, plant
Cla020641	33031.8	18402.9	0.84392	6.0718e-08	3.2503e-07	Cathepsin B-like cysteine proteinase 1 (AHRD V1 **-* CYSP1_OSTOS); contains Interpro domain(s) IPR013128 Peptidase C1A, papain
Cla011442	2956.55	1647.3	0.84381	0.00053303	0.0015808	GMP synthase (AHRD V1 **** A8IN54_AZOC5); contains Interpro domain(s) IPR001674 GMP synthase, C-terminal
Cla022921	1634.81	912.045	0.84195	1.172e-12	1.0111e-11	Receptor-like kinase (AHRD V1 **** A7VM23_MARPO); contains Interpro domain(s) IPR002290 Serine/threonine protein kinase
Cla017080	289.705	161.637	0.84183	1.1042e-06	5.0355e-06	Homeobox-leucine zipper-like protein (AHRD V1 ***- Q3HRT1_PICGL); contains Interpro domain(s) IPR003106 Leucine zipper, homeobox-associated
Cla023203	124.513	69.491	0.8414	0.0016615	0.0044644	Long chain fatty alcohol oxidase (AHRD V1 **-- E9DH75_COCPS); contains Interpro domain(s) IPR012400 Long-chain fatty alcohol dehydrogenase
Cla014781	201.2	112.312	0.84112	9.9838e-06	3.973e-05	Vicilin (Fragment) (AHRD V1 **-- B4X640_PISVE); contains Interpro domain(s) IPR014710 RmlC-like jelly roll fold
Cla014294	1134	633.333	0.84038	1.4453e-11	1.1282e-10	Oligopeptide transporter 9 (AHRD V1 ***- B6SVF4_MAIZE); contains Interpro domain(s) IPR004648 Tetrapeptide transporter, OPT1/isp4
Cla007102	1176.82	657.375	0.8401	1.2402e-11	9.7277e-11	Uridine kinase (AHRD V1 ***- D7LLX3_ARALL); contains Interpro domain(s) IPR000764 Uridine kinase
Cla013396	97.8494	54.6936	0.83919	0.0010822	0.0030289	GDSL esterase/lipase (AHRD V1 ***- F4KBC2_ARATH); contains Interpro domain(s) IPR001087 Lipase, GDSL
Cla011116	29172.7	16310.6	0.83881	9.7216e-16	1.0796e-14	YTH domain family protein 2 (AHRD V1 *--- F4W6C6_ACREC); contains Interpro domain(s) IPR007275 YT521-B-like protein
Cla014877	116.411	65.1754	0.83682	0.00038809	0.001182	DUF159 domain protein (AHRD V1 **-- A1CIN6_ASPCL); contains Interpro domain(s) IPR003738 Protein of unknown function DUF159
Cla012286	42.8185	23.9744	0.83674	0.023304	0.047736	Pentatricopeptide repeat-containing protein (AHRD V1 ***- D7KL14_ARALL); contains Interpro domain(s) IPR002885 Pentatricopeptide repeat
Cla003307	46.6019	26.0969	0.83651	0.01722	0.03655	Zinc finger protein 36, C3H1 type-like 2-A (AHRD V1 *--* TISDA_XENLA); contains Interpro domain(s) IPR000571 Zinc finger, CCCH-type
Cla018044	73.4733	41.1498	0.83634	0.0036002	0.0090007	Pentatricopeptide repeat-containing protein (AHRD V1 ***- D7M7B4_ARALL); contains Interpro domain(s) IPR002885 Pentatricopeptide repeat
Cla018452	311.622	174.556	0.83611	5.8176e-07	2.7534e-06	Protection of telomeres 1 protein (AHRD V1 ***- B7T1J5_POPTR)
Cla016219	93.7951	52.5398	0.8361	0.0011508	0.0032054	TPR domain protein (AHRD V1 *-*- B6U810_MAIZE); contains Interpro domain(s) IPR011990 Tetratricopeptide-like helical
Cla022065	746.64	418.237	0.83609	3.662e-10	2.5024e-09	DNA-directed RNA polymerase (AHRD V1 **** F6HVC4_VITVI); contains Interpro domain(s) IPR015712 DNA-directed RNA polymerase, subunit 2
Cla008770	1985.36	1112.18	0.83601	2.2969e-08	1.2949e-07	Baculoviral IAP repeat-containing protein 2 (AHRD V1 *--- BIRC2_MOUSE); contains Interpro domain(s) IPR017066 S-ribonuclease binding protein, SBP1, pollen
Cla021560	171.916	96.3105	0.83594	0.0039457	0.0097767	Proteinase inhibitor (AHRD V1 ***- D6BR63_9ROSI); contains Interpro domain(s) IPR000864 Proteinase inhibitor I13, potato inhibitor I
Cla013472	136.863	76.7011	0.83541	0.00019554	0.00062945	Molybdenum cofactor sulfurase (AHRD V1 ***- D3BH81_POLPA); contains Interpro domain(s) IPR015424 Pyridoxal phosphate-dependent transferase, major region
Cla013357	5740.45	3218.56	0.83475	1.3889e-14	1.4123e-13	Phosphoesterase family protein (AHRD V1 ***- D7KH02_ARALL); contains Interpro domain(s) IPR007312 Phosphoesterase
Cla020885	568.819	318.943	0.83467	4.8937e-09	2.967e-08	Histone deacetylase 11 (AHRD V1 ***- B6T7F6_MAIZE); contains Interpro domain(s) IPR000286 Histone deacetylase superfamily
Cla005558	2569.69	1441.1	0.83443	2.0776e-13	1.9251e-12	Unknown Protein (AHRD V1)
Cla018777	794.227	445.585	0.83385	1.1267e-05	4.4528e-05	CER1 protein (Fragment) (AHRD V1 *--- Q0WLZ2_ARATH); contains Interpro domain(s) IPR006694 Fatty acid hydroxylase
Cla015228	7563.39	4243.52	0.83377	0.0020826	0.0054832	Zinc finger A20 and AN1 domain-containing stress-associated protein 8 (AHRD V1 **** SAP8_ORYSJ); contains Interpro domain(s) IPR000058 Zinc finger, AN1-type
Cla007972	385.075	216.055	0.83374	1.0445e-07	5.4233e-07	Methyl-CpG binding domain protein 4 (AHRD V1 *--- Q3ZBC7_BOVIN); contains Interpro domain(s) IPR003265 HhH-GPD domain
Cla010457	821.526	460.959	0.83367	2.5244e-10	1.752e-09	Prephenate dehydratase family protein (AHRD V1 ***- D7KMI7_ARALL); contains Interpro domain(s) IPR001086 Prephenate dehydratase
Cla004029	806.385	452.559	0.83336	2.3633e-10	1.6467e-09	Heterogeneous nuclear ribonucleoprotein A1 (AHRD V1 *--- ROA1_DROME); contains Interpro domain(s) IPR012677 Nucleotide-binding, alpha-beta plait
Cla014573	95.4465	53.5716	0.83322	0.0058438	0.013928	Mitogen-activated protein kinase 7 (AHRD V1 **** F8J348_GOSHI); contains Interpro domain(s) IPR002290 Serine/threonine protein kinase
Cla008375	1121.04	629.253	0.83313	9.7025e-05	0.00032914	FIP1 (AHRD V1 **-- B6U778_MAIZE); contains Interpro domain(s) IPR004182 GRAM
Cla011260	711.036	399.125	0.83308	2.0147e-06	8.843e-06	Receptor kinase (AHRD V1 **** D9IAP8_GOSHI); contains Interpro domain(s) IPR002290 Serine/threonine protein kinase
Cla010028	100.503	56.4372	0.83252	0.0008373	0.0023891	Late embryogenesis abundant (LEA) hydroxyproline-rich glycoprotein family member (AHRD V1 *--- Q56Y59_ARATH); contains Interpro domain(s) IPR010847 Harpin-induced 1
Cla023104	159.508	89.5834	0.83233	6.4437e-05	0.00022468	Sequence-specific DNA binding transcription factor (AHRD V1 *--- F4J7N8_ARATH)
Cla015810	1842.07	1034.61	0.83224	9.5987e-13	8.3733e-12	Protein phosphatase 2C (AHRD V1 **** B6T5D8_MAIZE); contains Interpro domain(s) IPR015655 Protein phosphatase 2C
Cla004683	8771.71	4926.91	0.83218	5.3493e-08	2.8833e-07	heat shock protein (AHRD V1 ***- B2D2G5_CAPSN); contains Interpro domain(s) IPR013126 Heat shock protein 70
Cla020881	772.716	434.12	0.83184	4.0337e-10	2.7344e-09	Enhanced disease resistance 1 (AHRD V1 **-- Q76BL0_9MAGN)
Cla008309	1329.81	747.155	0.83174	0.0044545	0.010891	U-box domain-containing protein 10 (AHRD V1 *--- B3H660_ARATH); contains Interpro domain(s) IPR011989 Armadillo-like helical
Cla014142	418.146	235.041	0.83109	8.7711e-08	4.6106e-07	Mitochondrial carrier protein expressed (AHRD V1 ***- Q10QM8_ORYSJ); contains Interpro domain(s) IPR001993 Mitochondrial substrate carrier
Cla017977	279.873	157.333	0.83095	1.5309e-06	6.8552e-06	Receptor kinase 2 (AHRD V1 **** Q0Q5D5_WHEAT); contains Interpro domain(s) IPR002290 Serine/threonine protein kinase
Cla006711	1994.78	1121.39	0.83094	8.2756e-13	7.2679e-12	Amino acid transporter (AHRD V1 ***- E0R9S1_PAEP6); contains Interpro domain(s) IPR015606 Cationic amino acid transporter
Cla009289	458.131	257.623	0.8305	0.00010372	0.00034978	Ring-H2 zinc finger protein (AHRD V1 *-** B0ZBI8_MAIZE); contains Interpro domain(s) IPR018957 Zinc finger, C3HC4 RING-type
Cla010006	5480.21	3082.5	0.83013	2.4516e-14	2.4558e-13	Regulator of chromosome condensation family protein (AHRD V1 **-- D7LQZ0_ARALL); contains Interpro domain(s) IPR009091 Regulator of chromosome condensation/beta-lactamase-inhibitor protein II
Cla016453	1788.84	1006.41	0.82981	9.8865e-13	8.6052e-12	Allene oxide cyclase (AHRD V1 ***- Q711R1_TOBAC); contains Interpro domain(s) IPR009410 Allene oxide cyclase
Cla020851	93.6324	52.6868	0.82957	0.001081	0.0030265	NB-ARC domain containing protein expressed (AHRD V1 *-*- Q109S4_ORYSJ)
Cla005349	62.2575	35.0326	0.82955	0.009784	0.02209	PHD finger family protein (AHRD V1 ***- D7KGQ6_ARALL)
Cla015533	613.016	345.098	0.82892	0.00027308	0.00085479	Protein TIFY 3B (AHRD V1 *--- TIF3B_ARATH); contains Interpro domain(s) IPR010399 Tify
Cla014552	2231.76	1256.49	0.82878	5.7021e-13	5.067e-12	DUF726 domain-containing protein (AHRD V1 *-*- C5JS56_AJEDS); contains Interpro domain(s) IPR007941 Protein of unknown function DUF726
Cla006080	2343.11	1319.49	0.82845	2.2775e-13	2.1042e-12	Glutathione peroxidase (AHRD V1 *-*- B9T4A6_RICCO); contains Interpro domain(s) IPR000889 Glutathione peroxidase
Cla016563	1663.42	937.113	0.82786	1.0992e-06	5.0183e-06	Universal stress protein 1 (AHRD V1 **-* B0YQX0_GOSAR); contains Interpro domain(s) IPR006016 UspA
Cla013183	27152.2	15296.9	0.82783	3.9382e-08	2.1597e-07	Major latex-like protein 1 (AHRD V1 **-- Q5ZF57_PLAMJ); contains Interpro domain(s) IPR000916 Bet v I allergen
Cla013642	78.1547	44.0391	0.82755	0.0034113	0.0085701	Pentatricopeptide repeat-containing protein (AHRD V1 ***- D7KJF2_ARALL); contains Interpro domain(s) IPR002885 Pentatricopeptide repeat
Cla011909	427.935	241.251	0.82686	3.5534e-08	1.9608e-07	Unknown Protein (AHRD V1)
Cla014128	921.981	519.88	0.82656	1.294e-10	9.2541e-10	LMBR1 domain-containing protein 2-like protein (AHRD V1 *-*- E2A7S2_CAMFO); contains Interpro domain(s) IPR006876 LMBR1-like conserved region
Cla000685	6280.94	3542.51	0.82621	1.1534e-14	1.1827e-13	Signal transduction histidine kinase (AHRD V1 **** Q7MHP6_VIBVY); contains Interpro domain(s) IPR006189 CHASE
Cla011458	360.712	203.447	0.82619	3.0046e-07	1.4728e-06	P-ATPase family transporter copper ion heavy metal translocating P-type ATPase-like protein (Fragment) (AHRD V1 **** A4RXW6_OSTLU); contains Interpro domain(s) IPR006403 ATPase, P type, cation/copper-transporter
Cla009677	222.843	125.692	0.82613	1.2296e-05	4.8215e-05	Pentatricopeptide repeat-containing protein (AHRD V1 *-*- D7LZR6_ARALL); contains Interpro domain(s) IPR001087 Lipase, GDSL
Cla007447	1124.82	634.712	0.82553	1.0732e-06	4.9044e-06	Mechanosensitive ion channel family (AHRD V1 *-*- B6QJY9_PENMQ); contains Interpro domain(s) IPR016688 Membrane protein, At2g17000, predicted
Cla012912	1652.19	932.407	0.82535	3.0463e-12	2.5244e-11	Curved DNA-binding protein (AHRD V1 *--* CBPA_ECO7I); contains Interpro domain(s) IPR015609 Molecular chaperone, heat shock protein, Hsp40, DnaJ
Cla016429	2277.83	1285.67	0.82515	1.2603e-10	9.0329e-10	Extra-large G-protein-like (AHRD V1 *-*- Q6K2T0_ORYSJ)
Cla014321	4856.63	2741.55	0.82497	3.8935e-14	3.8333e-13	3-isopropylmalate dehydratase large subunit (AHRD V1 *--- LEUC_BACCZ); contains Interpro domain(s) IPR006249 Aconitase/iron regulatory protein 2
Cla006709	818.162	461.973	0.82458	2.3917e-10	1.6652e-09	Nucleolar protein 6 (AHRD V1 **-- E2AYW8_CAMFO); contains Interpro domain(s) IPR005554 Nrap protein
Cla006756	743.706	419.931	0.82458	2.2337e-05	8.4057e-05	Cadmium-translocating P-type ATPase (AHRD V1 *-*- F0T553_CHLP6)
Cla013688	836.664	472.455	0.82447	3.3494e-10	2.2985e-09	Unknown Protein (AHRD V1)
Cla000691	66.8299	37.7518	0.82395	0.0054214	0.013009	Transcription factor MADS-box 2 (AHRD V1 ***- D5HSY6_9ROSA); contains Interpro domain(s) IPR002487 Transcription factor, K-box
Cla002194	8860.56	5006.3	0.82365	7.6676e-15	8.005e-14	Flavin-binding kelch repeat F-box 1 (Fragment) (AHRD V1 **-* E3TPZ7_HELAN); contains Interpro domain(s) IPR015915 Kelch-type beta propeller
Cla018604	862.947	487.73	0.82319	2.6323e-10	1.825e-09	Dof zinc finger protein (AHRD V1 ***- C4B6D7_IPOBA); contains Interpro domain(s) IPR003851 Zinc finger, Dof-type
Cla003594	287.173	162.324	0.82304	1.0276e-06	4.7051e-06	ATP dependent DNA helicase (AHRD V1 **** D8IDL8_BRAP9); contains Interpro domain(s) IPR000212 DNA helicase, UvrD/REP type
Cla013043	62.3125	35.2327	0.82261	0.010095	0.022716	RING finger protein 43 (AHRD V1 *--- RNF43_HUMAN); contains Interpro domain(s) IPR018957 Zinc finger, C3HC4 RING-type
Cla014034	930.763	526.417	0.82221	1.6397e-10	1.1586e-09	MYB transcription factor (AHRD V1 *--* E5GB88_CUCME); contains Interpro domain(s) IPR001005 SANT, DNA-binding
Cla021760	2117.84	1198.32	0.82158	8.6263e-13	7.5623e-12	Acyl-CoA dehydrogenase (AHRD V1 ***- Q8RWZ3_ARATH); contains Interpro domain(s) IPR009100 Acyl-CoA dehydrogenase/oxidase, middle and N-terminal
Cla013463	411.046	232.624	0.8213	1.1696e-06	5.3116e-06	SAUR-like auxin-responsive protein (AHRD V1 *-*- Q2V359_ARATH); contains Interpro domain(s) IPR003676 Auxin responsive SAUR protein
Cla013146	717.987	406.456	0.82086	1.7555e-09	1.1204e-08	Homeobox-leucine zipper protein ATHB-14 (AHRD V1 *-*- ATB14_ARATH); contains Interpro domain(s) IPR002913 Lipid-binding START
Cla008904	1260	713.46	0.82052	2.5269e-11	1.9225e-10	MLO-like protein 4 (AHRD V1 ***- B6TXU3_MAIZE); contains Interpro domain(s) IPR004326 Mlo-related protein
Cla010267	552.522	312.892	0.82037	4.9326e-09	2.9878e-08	Serine/threonine-protein kinase (AHRD V1 **** F6M7D4_ORYSJ); contains Interpro domain(s) IPR015740 Plant protein serine/threonine kinase-like
Cla016712	632.191	358.017	0.82033	3.9181e-09	2.3971e-08	Nup205 protein (Fragment) (AHRD V1 **-- Q6P9L5_MOUSE)
Cla017355	969.771	549.311	0.82002	1.1874e-10	8.5292e-10	WRKY transcription factor 3 (AHRD V1 *-** C9DHZ2_9ROSI); contains Interpro domain(s) IPR003657 DNA-binding WRKY
Cla013566	1745.3	988.668	0.81991	3.8499e-12	3.1541e-11	Unknown Protein (AHRD V1)
Cla011870	423.026	239.677	0.81966	2.4165e-05	9.0327e-05	Receptor-like protein kinase At3g21340 (AHRD V1 *-** RLK6_ARATH); contains Interpro domain(s) IPR002290 Serine/threonine protein kinase
Cla009741	946.407	536.284	0.81946	1.4913e-10	1.0587e-09	Polyadenylate-binding protein, cytoplasmic and nuclear (AHRD V1 *--* PABP_CHAGB); contains Interpro domain(s) IPR007201 RNA recognition motif 2
Cla001872	351.805	199.361	0.81939	3.1612e-07	1.5437e-06	Alpha/beta-hydrolases-like protein (AHRD V1 **-- F4IS90_ARATH)
Cla012702	1739.49	985.737	0.81939	2.9979e-12	2.4853e-11	Unknown Protein (AHRD V1)
Cla003654	47.9407	27.1754	0.81895	0.020919	0.043433	Disease resistance protein (CC-NBS-LRR) (AHRD V1 *-*- E1UHL5_MUSBA); contains Interpro domain(s) IPR001611 Leucine-rich repeat
Cla021145	1381.14	783.047	0.81869	1.5722e-11	1.2239e-10	AT2G46550 protein (Fragment) (AHRD V1 *-*- B9DHY8_ARATH)
Cla012549	1626.32	922.131	0.81857	4.6826e-12	3.8122e-11	Ethylene responsive transcription factor 2a (AHRD V1 **** C0J9I7_9ROSA); contains Interpro domain(s) IPR001471 Pathogenesis-related transcriptional factor and ERF, DNA-binding
Cla016883	84.9488	48.1791	0.81819	0.0067823	0.015899	Pentatricopeptide repeat-containing protein (AHRD V1 ***- D7MJV3_ARALL); contains Interpro domain(s) IPR002885 Pentatricopeptide repeat
Cla007995	1274.12	722.644	0.81815	0.001916	0.0050878	Peptide transporter (AHRD V1 **-- E5F707_9BRAS); contains Interpro domain(s) IPR000109 TGF-beta receptor, type I/II extracellular region
Cla010380	14468.8	8209.15	0.81765	7.694e-15	8.0284e-14	Nucleolar GTP-binding protein 2 (AHRD V1 ***- B6TMG1_MAIZE); contains Interpro domain(s) IPR012971 NGP1, N-terminal
Cla015025	1693.63	961.785	0.81634	2.2124e-11	1.6972e-10	GRAS family transcription factor (AHRD V1 **-- B9GTP1_POPTR); contains Interpro domain(s) IPR005202 GRAS transcription factor
Cla010173	2277.27	1293.33	0.81622	8.5295e-13	7.4841e-12	Unknown Protein (AHRD V1)
Cla014159	104.263	59.2151	0.8162	0.00088267	0.0025113	2 3-bisphosphoglycerate-dependent phosphoglycerate mutase (AHRD V1 *-*- B6UF66_MAIZE); contains Interpro domain(s) IPR005952 Phosphoglycerate mutase 1
Cla007785	176.735	100.376	0.81617	4.8938e-05	0.00017457	Limkain b1-like protein (AHRD V1 *--- Q66S24_OIKDI); contains Interpro domain(s) IPR007491 Protein of unknown function DUF537
Cla016117	192.588	109.403	0.81587	3.6465e-05	0.00013292	Receptor-like protein kinase At3g21340 (AHRD V1 **** RLK6_ARATH); contains Interpro domain(s) IPR002290 Serine/threonine protein kinase
Cla001089	3393.35	1928.03	0.81558	9.3283e-14	8.8924e-13	Os04g0413100 protein (Fragment) (AHRD V1 *-*- Q0JDC7_ORYSJ)
Cla008875	1728.05	982.061	0.81526	6.6789e-12	5.3637e-11	Urea active transporter-like protein (AHRD V1 ***- Q9FHJ8_ARATH); contains Interpro domain(s) IPR019900 Sodium/solute symporter, subgroup
Cla013370	143.412	81.5117	0.81509	0.00017307	0.00056202	RING/FYVE/PHD zinc finger-containing protein (AHRD V1 *--* F4K4G6_ARATH); contains Interpro domain(s) IPR019787 Zinc finger, PHD-finger
Cla017467	559.011	317.796	0.81477	9.9676e-09	5.8438e-08	Regulation of nuclear pre-mRNA domain containing 1B (AHRD V1 *--- B5DEK0_RAT); contains Interpro domain(s) IPR006903 Protein of unknown function DUF618
Cla008766	2044.47	1162.79	0.81413	1.2453e-12	1.0696e-11	Beta-amylase (AHRD V1 ***- Q5F305_SOYBN); contains Interpro domain(s) IPR001554 Glycoside hydrolase, family 14
Cla012919	1021.52	581.057	0.81396	9.5282e-11	6.91e-10	Beta-ureidopropionase (AHRD V1 **-- Q9FMF2_ARATH); contains Interpro domain(s) IPR003010 Nitrilase/cyanide hydratase and apolipoprotein N-acyltransferase
Cla016493	3456.37	1966.25	0.81381	1.8011e-13	1.6784e-12	Cell morphogenesis protein (Fragment) (AHRD V1 *--- F2SI12_TRIRC); contains Interpro domain(s) IPR016024 Armadillo-type fold
Cla010285	1123.1	638.972	0.81366	8.2777e-08	4.3642e-07	Guanine nucleotide-binding protein alpha-1 subunit (AHRD V1 *-*- B6TWS6_MAIZE); contains Interpro domain(s) IPR001019 Guanine nucleotide binding protein (G-protein), alpha subunit
Cla005685	217.808	123.937	0.81345	1.2832e-05	5.0195e-05	C2H2 type zinc finger protein (AHRD V1 **-- Q9STI7_ARATH); contains Interpro domain(s) IPR007087 Zinc finger, C2H2-type
Cla011833	2976.4	1694.06	0.81309	3.865e-13	3.4966e-12	Unknown Protein (AHRD V1); contains Interpro domain(s) IPR007434 Protein of unknown function DUF482
Cla016713	166.121	94.5528	0.81305	7.9793e-05	0.00027494	Nup205 protein (Fragment) (AHRD V1 **-- Q6PDG0_MOUSE)
Cla022553	127.222	72.4375	0.81254	0.00040072	0.0012165	Chaperone DnaJ (AHRD V1 *-*- A0LYP3_GRAFK); contains Interpro domain(s) IPR015609 Molecular chaperone, heat shock protein, Hsp40, DnaJ
Cla017680	2870.17	1634.6	0.8122	4.6727e-07	2.2354e-06	Rho GTPase activating protein 2 (AHRD V1 *-*- Q6UQ72_ORYSJ); contains Interpro domain(s) IPR000198 RhoGAP
Cla010720	501.787	285.849	0.81182	2.2022e-08	1.2429e-07	Derlin-3 (AHRD V1 ***- B6U3C7_MAIZE); contains Interpro domain(s) IPR007599 Der1-like
Cla010962	1457.07	830.05	0.8118	1.2084e-11	9.4975e-11	GTP-binding family protein (AHRD V1 **-- D7KI21_ARALL); contains Interpro domain(s) IPR002917 GTP-binding protein, HSR1-related
Cla008546	2131.56	1214.66	0.81137	2.0793e-12	1.749e-11	Mate efflux family protein (AHRD V1 ***- D7KHQ9_ARALL); contains Interpro domain(s) IPR002528 Multi antimicrobial extrusion protein MatE
Cla010117	742.086	422.9	0.81127	1.7724e-09	1.1297e-08	ATP-dependent RNA helicase (AHRD V1 *-** D3BPQ9_POLPA); contains Interpro domain(s) IPR011545 DNA/RNA helicase, DEAD/DEAH box type, N-terminal
Cla010779	181.01	103.208	0.81051	4.8574e-05	0.00017346	Pentatricopeptide repeat-containing protein (AHRD V1 ***- D7MJP3_ARALL); contains Interpro domain(s) IPR002885 Pentatricopeptide repeat
Cla014226	734.205	418.638	0.81048	1.3016e-09	8.4028e-09	mRNA clone RTFL01-19-N09 (AHRD V1 ***- E4MWY4_THEHA)
Cla022153	574.188	327.459	0.81021	2.0745e-08	1.1736e-07	Unknown Protein (AHRD V1)
Cla009982	1214.44	692.671	0.81006	4.2317e-11	3.1617e-10	Cation transport regulator-like protein 1 (AHRD V1 ***- E2C8V6_HARSA); contains Interpro domain(s) IPR006840 ChaC-like protein
Cla009112	68.3977	39.0303	0.80935	0.0082995	0.01904	Unknown Protein (AHRD V1)
Cla002238	2975.56	1698.22	0.80914	2.3997e-05	8.9748e-05	Protein binding / ubiquitin-protein ligase/ zinc ion binding (AHRD V1 *--* D8LG18_ECTSI); contains Interpro domain(s) IPR018957 Zinc finger, C3HC4 RING-type
Cla010278	812.151	463.514	0.80913	6.7536e-10	4.5e-09	B3 domain-containing protein Os01g0723500 (AHRD V1 ***- Y1235_ORYSJ); contains Interpro domain(s) IPR003340 Transcriptional factor B3
Cla005902	2197.23	1254.68	0.80837	2.9518e-12	2.4491e-11	Early response to dehydration 15-like protein (Fragment) (AHRD V1 **-- Q5MEE7_PSEMZ)
Cla021681	910.1	519.826	0.808	6.4866e-07	3.0522e-06	Peptide methionine sulfoxide reductase msrB (AHRD V1 ***- B6T2C6_MAIZE); contains Interpro domain(s) IPR002579 Methionine sulphoxide reductase B
Cla023241	276.369	157.855	0.80799	3.4239e-06	1.4569e-05	Transmembrane protein 56 (AHRD V1 **-- B6TI82_MAIZE); contains Interpro domain(s) IPR006634 TRAM, LAG1 and CLN8 homology
Cla001140	888.549	507.916	0.80686	2.1242e-06	9.294e-06	ATP-dependent RNA helicase (AHRD V1 **** Q5WDW5_BACSK); contains Interpro domain(s) IPR011545 DNA/RNA helicase, DEAD/DEAH box type, N-terminal
Cla005462	2419.94	1383.82	0.80632	1.7378e-12	1.4712e-11	Beta-amylase (AHRD V1 ***- B6SVZ0_MAIZE); contains Interpro domain(s) IPR013781 Glycoside hydrolase, subgroup, catalytic core
Cla016929	241.274	137.986	0.80615	7.1058e-06	2.8895e-05	Chromatin remodeling complex subunit (AHRD V1 **-- B9HVN6_POPTR)
Cla016663	494.91	283.142	0.80564	3.8546e-08	2.1169e-07	NEDD8 ultimate buster 1 (AHRD V1 **-- C0HB30_SALSA); contains Interpro domain(s) IPR015940 Ubiquitin-associated/translation elongation factor EF1B, N-terminal, eukaryote
Cla021581	104.293	59.7042	0.80474	0.0009818	0.0027699	G protein gamma subunit 1 (AHRD V1 ***- B8AN27_ORYSI)
Cla019178	543.257	311.054	0.80447	3.2005e-07	1.5617e-06	Ubiquitin-conjugating enzyme 5 E2 (AHRD V1 ***- D8QZB1_SELML); contains Interpro domain(s) IPR015581 Ubiquitin-conjugating enzyme
Cla015009	2411.56	1381.29	0.80395	1.2293e-08	7.13e-08	Abscisic acid receptor PYL8 (AHRD V1 *--- F4KJ16_ARATH); contains Interpro domain(s) IPR019587 Polyketide cyclase/dehydrase
Cla000389	171.9	98.4892	0.80353	9.6552e-05	0.00032788	Pentatricopeptide repeat-containing protein (AHRD V1 ***- D7KWX2_ARALL); contains Interpro domain(s) IPR002885 Pentatricopeptide repeat
Cla004617	690.999	396.003	0.80317	5.5763e-09	3.357e-08	Glutathione S-transferase family protein (AHRD V1 ***- Q9FL98_ARATH); contains Interpro domain(s) IPR016639 Glutathione S-transferase, predicted
Cla015249	654.324	375.086	0.80278	1.4438e-07	7.3732e-07	Unknown Protein (AHRD V1)
Cla023343	95.8878	54.9674	0.80277	0.0021008	0.0055268	Unknown Protein (AHRD V1)
Cla000974	320.474	183.826	0.80187	4.1953e-06	1.7591e-05	Poly polymerase catalytic domain containing protein expressed (AHRD V1 **-- Q84T80_ORYSJ); contains Interpro domain(s) IPR012317 Poly(ADP-ribose) polymerase, catalytic region
Cla016546	2338.06	1341.45	0.80153	4.029e-11	3.0172e-10	Membrane transporter D1 (AHRD V1 **** GTR1_LEIDO); contains Interpro domain(s) IPR003663 Sugar/inositol transporter
Cla016711	310.57	178.22	0.80126	1.4494e-06	6.5082e-06	Unknown Protein (AHRD V1)
Cla004856	573.295	329.232	0.80017	9.0689e-09	5.3361e-08	O-sialoglycoprotein endopeptidase (AHRD V1 ***- Q0V9I9_XENTR); contains Interpro domain(s) IPR009180 Peptidase M22, O-sialoglycoprotein endopeptidase
Cla016681	164.403	94.4573	0.7995	0.0001031	0.00034799	Small nuclear RNA activating complex (SNAPc) subunit SNAP43 protein (AHRD V1 ***- F4J9B1_ARATH); contains Interpro domain(s) IPR019188 Small nuclear RNA activating complex (SNAPc), subunit SNAP43
Cla014577	71.9456	41.3385	0.79942	0.0052358	0.012606	Pentatricopeptide repeat-containing protein (AHRD V1 ***- D7MMG3_ARALL); contains Interpro domain(s) IPR002885 Pentatricopeptide repeat
Cla022007	366.956	210.885	0.79915	4.3592e-07	2.0925e-06	Alcohol dehydrogenase zinc-binding domain protein (AHRD V1 **-* A8LX56_SALAI); contains Interpro domain(s) IPR002085 Alcohol dehydrogenase superfamily, zinc-containing
Cla017961	265.864	152.797	0.79907	5.4269e-06	2.2456e-05	Membrane protein-like protein (AHRD V1 ***- C6XLT1_HIRBI); contains Interpro domain(s) IPR018722 Protein of unknown function DUF2253, membrane
Cla014674	14220	8176.98	0.79828	3.8987e-14	3.8365e-13	Glutathione S-transferase (AHRD V1 ***- Q8GT24_CUCMA); contains Interpro domain(s) IPR004046 Glutathione S-transferase, C-terminal
Cla005001	1153.92	663.584	0.79819	9.3347e-11	6.7798e-10	Patatin-like phospholipase domain-containing protein (AHRD V1 **-- E4PM29_MARAH); contains Interpro domain(s) IPR006689 ARF/SAR superfamily
Cla019615	1876.27	1079.33	0.79773	1.015e-11	8.039e-11	Cold acclimation protein (AHRD V1 ***- F4YFB7_CAMSI); contains Interpro domain(s) IPR008892 Cold acclimation WCOR413
Cla006557	1126.07	648.228	0.79672	1.4731e-10	1.0466e-09	Serine/threonine-protein phosphatase (AHRD V1 ***- B9HMM8_POPTR); contains Interpro domain(s) IPR006186 Serine/threonine-specific protein phosphatase and bis(5-nucleosyl)-tetraphosphatase
Cla022458	47.9492	27.6105	0.79629	0.023493	0.048087	Ethylene-responsive transcription factor 13 (AHRD V1 *-** ERF99_ARATH); contains Interpro domain(s) IPR001471 Pathogenesis-related transcriptional factor and ERF, DNA-binding
Cla016312	52.2358	30.0793	0.79627	0.016975	0.036088	Unknown Protein (AHRD V1)
Cla017852	376.494	216.922	0.79545	4.4294e-07	2.1242e-06	Receptor protein kinase-like protein (AHRD V1 **** Q9LRY1_ARATH); contains Interpro domain(s) IPR002290 Serine/threonine protein kinase
Cla019919	175.968	101.391	0.79539	9.0667e-05	0.00030924	Serine protease (AHRD V1 **-- A9XDF3_MESAU); contains Interpro domain(s) IPR001254 Peptidase S1 and S6, chymotrypsin/Hap
Cla006068	3299.79	1901.34	0.79536	7.8892e-13	6.941e-12	Membrane transporter D1 (AHRD V1 **** GTR1_LEIDO); contains Interpro domain(s) IPR005828 General substrate transporter
Cla021965	588.153	338.944	0.79514	1.2777e-08	7.3973e-08	Myosin-like protein (AHRD V1 ***- Q0WPU1_ARATH); contains Interpro domain(s) IPR018444 Dil domain
Cla022046	2152.4	1240.48	0.79505	4.3035e-12	3.5154e-11	Phosphatidylinositol kinase (AHRD V1 *-*- D0MQD8_PHYIT); contains Interpro domain(s) IPR000403 Phosphatidylinositol 3- and 4-kinase, catalytic
Cla022983	1383.71	798.197	0.79373	7.2669e-11	5.3255e-10	U-box domain-containing protein (AHRD V1 ***- D7KBV1_ARALL); contains Interpro domain(s) IPR011989 Armadillo-like helical
Cla019153	3492.37	2014.99	0.79343	1.0463e-12	9.083e-12	MYB transcription factor 1 (AHRD V1 ***- D3Y3F5_9ROSI); contains Interpro domain(s) IPR006447 Myb-like DNA-binding region, SHAQKYF class
Cla022628	296.893	171.304	0.79338	2.4074e-06	1.0444e-05	Ribosome biogenesis GTP-binding protein YlqF (AHRD V1 *-*- F0EN64_ENTCA); contains Interpro domain(s) IPR002917 GTP-binding protein, HSR1-related
Cla013605	6789.92	3918.04	0.79326	1.2214e-11	9.5915e-11	HLA-B associated transcript 3 (Fragment) (AHRD V1 *--- A5D9L9_PIG); contains Interpro domain(s) IPR000626 Ubiquitin
Cla013565	1806.64	1042.7	0.79298	5.3677e-08	2.8925e-07	RING finger protein 5 (AHRD V1 *--- B6TI40_MAIZE); contains Interpro domain(s) IPR001841 Zinc finger, RING-type
Cla016243	2808.83	1621.18	0.79293	1.9246e-12	1.6231e-11	Catalytic/ coenzyme binding protein (AHRD V1 **-* D7KHH5_ARALL); contains Interpro domain(s) IPR016040 NAD(P)-binding domain
Cla014127	4453.4	2570.42	0.7929	2.5249e-12	2.1083e-11	Homeobox-leucine zipper protein (AHRD V1 *-*- Q9FXN8_ZINEL); contains Interpro domain(s) IPR001356 Homeobox
Cla011105	1279.88	738.75	0.79286	7.6054e-11	5.5631e-10	RNA polymerase II transcription mediator (AHRD V1 **** F4I095_ARATH); contains Interpro domain(s) IPR009401 Mediator complex, subunit Med13
Cla011390	6912.95	3994.55	0.79127	3.5567e-06	1.5088e-05	Ubiquitin-conjugating enzyme E2 (AHRD V1 ***- D2D3G0_VIGRA); contains Interpro domain(s) IPR000608 Ubiquitin-conjugating enzyme, E2
Cla015805	718.231	415.183	0.7907	0.0024519	0.0063604	Major facilitator superfamily MFS_1 (AHRD V1 **-- C7PNP9_CHIPD); contains Interpro domain(s) IPR016196 Major facilitator superfamily, general substrate transporter
Cla005167	393.404	227.573	0.78968	4.2663e-07	2.053e-06	3&apos-5&apos exonuclease family protein (AHRD V1 ***- Q23B12_TETTS); contains Interpro domain(s) IPR002562 3'-5' exonuclease
Cla011899	483.341	279.627	0.78954	8.369e-08	4.4099e-07	DNA-directed RNA polymerase II protein (AHRD V1 ***- Q8H1E1_ARATH)
Cla023330	732.113	423.657	0.78917	3.5466e-09	2.1842e-08	Unknown Protein (AHRD V1)
Cla018993	48.5365	28.0901	0.78901	0.024238	0.049379	Cycloidea-like protein group 1A (Fragment) (AHRD V1 *-*- Q6VM24_LUPTE); contains Interpro domain(s) IPR005333 Transcription factor, TCP
Cla005583	4781.61	2767.37	0.78898	3.7589e-13	3.4069e-12	Chaperone protein ClpB 1 (AHRD V1 *-*- D0CK17_9SYNE); contains Interpro domain(s) IPR013093 ATPase associated with various cellular activities, AAA-2
Cla017911	621.072	359.496	0.78879	1.1937e-08	6.936e-08	E3 ubiquitin-protein ligase CG7694 (AHRD V1 *--- RN181_DROME); contains Interpro domain(s) IPR010543 Protein of unknown function DUF1117
Cla003478	440.425	254.956	0.78865	5.1695e-05	0.00018353	S-locus F-box-like protein c (AHRD V1 ***- B0F0G4_PETIN); contains Interpro domain(s) IPR001810 Cyclin-like F-box
Cla022608	80.5546	46.6387	0.78844	0.005863	0.01397	Leucine-rich repeat receptor-like tyrosine-protein kinase At2g41820 (AHRD V1 **** Y2182_ARATH); contains Interpro domain(s) IPR002290 Serine/threonine protein kinase
Cla010397	888.263	514.449	0.78796	1.1413e-09	7.4223e-09	CASP-like protein At5g40300 (AHRD V1 *-*- CSPLV_ARATH); contains Interpro domain(s) IPR006702 Uncharacterised protein family UPF0497, trans-membrane plant
Cla012404	1003.25	581.103	0.78781	4.6229e-10	3.1197e-09	Zinc finger CCCH domain-containing protein 45 (AHRD V1 **-* C3H45_ORYSJ); contains Interpro domain(s) IPR007275 YT521-B-like protein
Cla010883	789.183	457.321	0.78715	2.0018e-09	1.2672e-08	Calcium-dependent protein kinase 2 (AHRD V1 **** Q3YAT0_PETIN); contains Interpro domain(s) IPR002290 Serine/threonine protein kinase
Cla013518	538.758	312.264	0.78687	3.6902e-08	2.0311e-07	(Rice Genome Annotation Project) expressed protein (AHRD V1 **-- B7FAJ2_ORYSJ)
Cla008409	498.211	288.777	0.7868	7.3623e-08	3.9048e-07	DNA polymerase (AHRD V1 **** C5Y6L0_SORBI); contains Interpro domain(s) IPR004578 DNA-directed DNA polymerase, family B, pol2
Cla015156	485.104	281.248	0.78645	1.5837e-07	8.0477e-07	Glycerol-3-phosphate acyltransferase 2 (AHRD V1 ***- D7KB82_ARALL); contains Interpro domain(s) IPR002123 Phospholipid/glycerol acyltransferase
Cla010500	467.699	271.186	0.7863	8.0888e-08	4.2715e-07	Histone-lysine N-methyltransferase ATXR2 (AHRD V1 **-- ATXR2_ARATH)
Cla005312	4210.78	2441.59	0.78627	6.1246e-13	5.435e-12	Translation initiation factor SUI1 (AHRD V1 **** E9C6Z5_CAPO3); contains Interpro domain(s) IPR005874 Eukaryotic translation initiation factor SUI1
Cla011431	460.871	267.326	0.78576	1.1234e-07	5.8191e-07	RING-H2 zinc finger protein (Fragment) (AHRD V1 *--* A1IW10_9LAMI); contains Interpro domain(s) IPR018957 Zinc finger, C3HC4 RING-type
Cla019850	619.643	359.456	0.78562	1.0939e-08	6.3867e-08	Resistance protein RGC2 (Fragment) (AHRD V1 ***- Q6Y132_LACSA); contains Interpro domain(s) IPR001611 Leucine-rich repeat
Cla000815	445.965	258.721	0.78553	7.3727e-05	0.00025498	Receptor-like protein kinase At3g21340 (AHRD V1 *-** RLK6_ARATH); contains Interpro domain(s) IPR002290 Serine/threonine protein kinase
Cla018413	2444.61	1418.45	0.78529	4.6552e-12	3.7947e-11	TPR repeat-containing protein (AHRD V1 **-- B4D7S1_9BACT); contains Interpro domain(s) IPR011990 Tetratricopeptide-like helical
Cla016978	233.491	135.568	0.78435	1.9119e-05	7.2634e-05	Pentatricopeptide repeat-containing protein (AHRD V1 ***- D7KVE2_ARALL); contains Interpro domain(s) IPR002885 Pentatricopeptide repeat
Cla015608	298.527	173.36	0.78409	3.1793e-06	1.3579e-05	Receptor-like protein kinase (AHRD V1 *-** Q7XAR8_ARATH); contains Interpro domain(s) IPR002290 Serine/threonine protein kinase
Cla007597	277.373	161.155	0.78338	3.393e-05	0.0001244	Protein phosphatase 2C (AHRD V1 ***- B6T6D6_MAIZE); contains Interpro domain(s) IPR015655 Protein phosphatase 2C
Cla008181	578.562	336.209	0.78312	2.404e-08	1.3529e-07	Beta-D-glucosidase (AHRD V1 ***- Q7XAS3_GOSHI); contains Interpro domain(s) IPR001764 Glycoside hydrolase, family 3, N-terminal
Cla023061	1175.02	682.828	0.78309	1.5906e-10	1.1251e-09	Protein kinase family protein (AHRD V1 **** F4JQX7_ARATH); contains Interpro domain(s) IPR002290 Serine/threonine protein kinase
Cla021217	5005.14	2909.12	0.78283	5.3077e-13	4.7338e-12	Protein BPS1, chloroplastic (AHRD V1 **-- BPS1_ARATH); contains Interpro domain(s) IPR007749 Protein of unknown function DUF677
Cla021792	156.49	91.007	0.78202	0.00024283	0.00076723	Nucleic acid-binding-like protein (AHRD V1 ***- F4J3Z2_ARATH); contains Interpro domain(s) IPR016027 Nucleic acid-binding, OB-fold-like
Cla017878	8872.54	5160.04	0.78196	1.9261e-13	1.7881e-12	BRI1-KD interacting protein 130 (AHRD V1 *-*- Q761Y4_ORYSJ)
Cla009175	1497.82	871.112	0.78193	7.9586e-09	4.7098e-08	Alpha-glucosidase 1 (AHRD V1 ***- O22444_ARATH); contains Interpro domain(s) IPR000322 Glycoside hydrolase, family 31
Cla020852	253.023	147.164	0.78185	6.06e-06	2.4918e-05	Mitochondrial carrier-like protein (AHRD V1 ***- Q8L9F8_ARATH); contains Interpro domain(s) IPR001993 Mitochondrial substrate carrier
Cla012129	3078.08	1790.4	0.78175	3.3666e-12	2.7803e-11	Pyridoxamine 5&apos-phosphate oxidase-related FMN-binding (AHRD V1 ***- C6XCG1_METSD); contains Interpro domain(s) IPR012349 FMN-binding split barrel
Cla002589	55.8173	32.4676	0.78171	0.014497	0.031375	Ribosome-like protein (AHRD V1 *-** B6TT66_MAIZE); contains Interpro domain(s) IPR001911 Ribosomal protein S21
Cla001937	393.261	228.772	0.78158	3.9334e-07	1.9032e-06	RNA-dependent RNA polymerase 1a (AHRD V1 **** E9NWK6_CUCSA); contains Interpro domain(s) IPR007855 RNA-dependent RNA polymerase, eukaryotic-type
Cla018892	808.409	470.659	0.7804	7.8302e-09	4.6375e-08	Unknown Protein (AHRD V1)
Cla022417	54.7439	31.8846	0.77984	0.016504	0.03519	Os11g0180100 protein (Fragment) (AHRD V1 *-*- C7J8F0_ORYSJ); contains Interpro domain(s) IPR007700 Protein of unknown function DUF668
Cla008973	1504.93	876.659	0.77961	5.3459e-11	3.9623e-10	Dehydrogenase/reductase SDR family member 2 (AHRD V1 **-- B6TBX0_MAIZE); contains Interpro domain(s) IPR002198 Short-chain dehydrogenase/reductase SDR
Cla006868	204.2	118.965	0.77944	5.2409e-05	0.0001858	Pentatricopeptide repeat-containing protein (AHRD V1 ***- D7L4A8_ARALL); contains Interpro domain(s) IPR002885 Pentatricopeptide repeat
Cla020630	93.4145	54.4687	0.77822	0.0024443	0.0063433	F-box protein GID2 (AHRD V1 ***- B6TE19_MAIZE); contains Interpro domain(s) IPR001810 Cyclin-like F-box
Cla011242	1134.36	661.49	0.77809	3.3482e-08	1.8528e-07	Iaa-amino acid hydrolase 11 (AHRD V1 **-* B9GVN2_POPTR); contains Interpro domain(s) IPR017439 Peptidase M20D, mername-AA028/carboxypeptidase Ss1
Cla021398	689.31	402.017	0.7779	1.0057e-08	5.8926e-08	DNA repair protein Rad50 (AHRD V1 **** A8IE00_TRIMO); contains Interpro domain(s) IPR004584 Recombination/repair protein Rad50
Cla000075	474.478	276.732	0.77785	7.443e-05	0.00025718	Receptor protein kinase (AHRD V1 **** Q40096_IPOTF); contains Interpro domain(s) IPR002290 Serine/threonine protein kinase
Cla009622	2041.71	1190.95	0.77766	1.8148e-11	1.401e-10	Protein kinase (AHRD V1 **** Q39886_SOYBN); contains Interpro domain(s) IPR002290 Serine/threonine protein kinase
Cla007450	776.28	452.906	0.77737	4.4279e-09	2.6947e-08	Cytokinin oxidase/dehydrogenase 1 (AHRD V1 ***- A0MQ40_PEA); contains Interpro domain(s) IPR015345 Cytokinin dehydrogenase 1, FAD and cytokinin binding
Cla003147	1443.06	841.982	0.77728	7.3108e-11	5.3556e-10	Cyclin dependent kinase C (AHRD V1 **** Q93X47_SOLLC); contains Interpro domain(s) IPR002290 Serine/threonine protein kinase
Cla020084	625.077	364.718	0.77725	1.5252e-08	8.7632e-08	Adenylate kinase (AHRD V1 ***- B6SLP1_MAIZE); contains Interpro domain(s) IPR006259 Adenylate kinase, subfamily
Cla021114	355.795	207.7	0.77654	8.8417e-07	4.0856e-06	Pentatricopeptide repeat-containing protein (AHRD V1 ***- D7M6Q4_ARALL); contains Interpro domain(s) IPR002885 Pentatricopeptide repeat
Cla022569	1253.7	732.202	0.77588	2.2605e-10	1.5801e-09	Calmodulin (AHRD V1 ***- A7AWR1_BABBO); contains Interpro domain(s) IPR011992 EF-Hand type
Cla004833	651.541	380.55	0.77577	1.9861e-08	1.1265e-07	Calmodulin-binding transcription activator (Fragment) (AHRD V1 **** Q8S389_BRANA); contains Interpro domain(s) IPR005559 CG-1
Cla016860	2065.01	1207.25	0.77443	1.5116e-11	1.1776e-10	DENN domain containing protein expressed (AHRD V1 *-*- Q10RU8_ORYSJ); contains Interpro domain(s) IPR001194 DENN
Cla003836	4195.1	2452.79	0.77428	1.473e-12	1.2563e-11	Unknown Protein (AHRD V1)
Cla014540	581.978	340.355	0.77392	5.0583e-08	2.7363e-07	GRAS family transcription factor (AHRD V1 **-- B9HET8_POPTR); contains Interpro domain(s) IPR005202 GRAS transcription factor
Cla008520	31414.6	18374.6	0.77372	0.00024171	0.00076408	Lipoxygenase (AHRD V1 ***- Q45HK7_POPDE); contains Interpro domain(s) IPR013819 Lipoxygenase, C-terminal IPR000907 Lipoxygenase
Cla017444	881.697	515.754	0.7736	1.8127e-09	1.1532e-08	BZIP family transcription factor (Fragment) (AHRD V1 *-** Q677A7_HYAOR); contains Interpro domain(s) IPR011616 bZIP transcription factor, bZIP-1
Cla016071	928.808	543.321	0.77358	0.021571	0.044568	Unknown Protein (AHRD V1); contains Interpro domain(s) IPR010666 Zinc finger, GRF-type
Cla021465	533.453	312.091	0.77339	6.3036e-08	3.367e-07	Glutathione S-transferase (AHRD V1 ***- Q8H9E5_CUCMA); contains Interpro domain(s) IPR004046 Glutathione S-transferase, C-terminal
Cla005748	3294.19	1928.15	0.77271	3.3384e-12	2.7593e-11	Double-strand-break repair protein rad21 (AHRD V1 *--- D0NDK6_PHYIT); contains Interpro domain(s) IPR006910 Rad21/Rec8 like protein, N-terminal
Cla011065	1529.02	895.175	0.77237	6.7357e-11	4.953e-10	Receptor-like kinase (AHRD V1 ***- A7VM18_MARPO); contains Interpro domain(s) IPR013210 Leucine-rich repeat, N-terminal
Cla011871	223.393	130.83	0.77189	4.8975e-05	0.00017467	Unknown Protein (AHRD V1)
Cla012857	471.121	275.985	0.77151	1.3703e-07	7.0181e-07	Glutamyl-tRNA(Gln) amidotransferase subunit A (AHRD V1 *--- D5DXY7_BACMQ); contains Interpro domain(s) IPR000120 Amidase signature enzyme
Cla018391	91.6618	53.7003	0.77139	0.0026487	0.0068264	Purple acid phosphatase (AHRD V1 ***- B6TKL3_MAIZE); contains Interpro domain(s) IPR008963 Purple acid phosphatase-like, N-terminal
Cla014890	433.035	253.76	0.77102	2.8298e-07	1.3916e-06	Ubiquitin-like-conjugating enzyme ATG10 (AHRD V1 *--- F1LFR3_ASCSU); contains Interpro domain(s) IPR007135 Autophagy-related protein 3
Cla021095	182.462	106.936	0.77085	0.0001241	0.00041203	Squamosa promoter binding protein 3 (AHRD V1 *-*- Q1MU26_9BRYO); contains Interpro domain(s) IPR004333 Transcription factor, SBP-box
Cla003013	226.387	132.681	0.77082	2.6875e-05	9.9826e-05	Pentatricopeptide repeat-containing protein (AHRD V1 ***- D7LSX0_ARALL); contains Interpro domain(s) IPR002885 Pentatricopeptide repeat
Cla017115	586.452	343.772	0.77056	4.7047e-08	2.5549e-07	RST1 (AHRD V1 **-- Q7XZF5_ARATH)
Cla013611	2203.51	1292.03	0.77016	1.6676e-11	1.2945e-10	NADP-dependent glyceraldehyde-3-phosphate dehydrogenase (AHRD V1 ***- B4FR32_MAIZE); contains Interpro domain(s) IPR015590 Aldehyde dehydrogenase
Cla004933	211.022	123.755	0.7699	3.536e-05	0.00012925	F-box family protein (AHRD V1 ***- D7MS95_ARALL); contains Interpro domain(s) IPR001810 Cyclin-like F-box
Cla009608	794.689	466.09	0.76978	4.5726e-09	2.7802e-08	CBS domain-containing protein (AHRD V1 ***- F4JXB6_ARATH); contains Interpro domain(s) IPR000644 Cystathionine beta-synthase, core
Cla006757	934.529	548.412	0.76898	2.1638e-06	9.4507e-06	Cadmium-transporting ATPase (AHRD V1 ***- D2P383_LISM1); contains Interpro domain(s) IPR001757 ATPase, P-type, K/Mg/Cd/Cu/Zn/Na/Ca/Na/H-transporter
Cla012115	2334.02	1369.71	0.76894	1.2628e-11	9.8934e-11	Exosome complex exonuclease RRP6 (AHRD V1 **-- A9LLI7_ARATH); contains Interpro domain(s) IPR002562 3'-5' exonuclease
Cla005622	5788.39	3397.64	0.76863	0.00076324	0.0021978	Myb family transcription factor (AHRD V1 ***- D7MPU2_ARALL); contains Interpro domain(s) IPR006447 Myb-like DNA-binding region, SHAQKYF class
Cla020710	287.328	168.752	0.76779	7.1596e-06	2.9084e-05	Cytochrome P450 (AHRD V1 **-- A9ZT63_COPJA); contains Interpro domain(s) IPR001128 Cytochrome P450
Cla003079	5102.31	2997.11	0.76758	2.3216e-12	1.9444e-11	Amino acid transporter (AHRD V1 ***- C3BY53_BACTU); contains Interpro domain(s) IPR015606 Cationic amino acid transporter
Cla005775	237.884	139.755	0.76735	0.00045163	0.0013586	Pentatricopeptide repeat-containing protein (AHRD V1 ***- D7MBT1_ARALL); contains Interpro domain(s) IPR002885 Pentatricopeptide repeat
Cla010896	1713.37	1006.76	0.76712	1.2086e-09	7.8363e-09	IQ-domain 10 (Fragment) (AHRD V1 *-*- D7L3Y4_ARALL); contains Interpro domain(s) IPR000048 IQ calmodulin-binding region
Cla010030	1146.89	674.073	0.76676	1.8905e-09	1.1995e-08	Dual specificity protein phosphatase (AHRD V1 *-*- Q28HA6_XENTR); contains Interpro domain(s) IPR020422 Dual specificity phosphatase, subgroup, catalytic domain
Cla003637	1256.5	738.67	0.76641	2.737e-10	1.8928e-09	Unknown Protein (AHRD V1)
Cla014389	4567.64	2685.32	0.76636	4.5001e-12	3.6713e-11	Metal ion binding protein (AHRD V1 *-** B3H4A8_ARATH); contains Interpro domain(s) IPR006121 Heavy metal transport/detoxification protein
Cla005911	596.525	350.769	0.76606	6.5629e-08	3.495e-07	Unknown Protein (AHRD V1)
Cla018206	897.163	527.692	0.76567	2.9575e-09	1.8348e-08	Receptor-like protein kinase At3g21340 (AHRD V1 **** RLK6_ARATH); contains Interpro domain(s) IPR002290 Serine/threonine protein kinase
Cla001871	3219.87	1894.09	0.7655	3.961e-12	3.2434e-11	Alpha/beta-hydrolase domain-containing protein (AHRD V1 *--- Q9XID7_ARATH); contains Interpro domain(s) IPR003675 Abortive infection protein
Cla004092	1236.96	727.925	0.76493	4.3685e-10	2.9521e-09	Membrane transporter D1 (AHRD V1 **** B6U4Q3_MAIZE); contains Interpro domain(s) IPR003663 Sugar/inositol transporter
Cla001218	2634.32	1550.36	0.76483	1.1989e-11	9.4286e-11	Phosphoribosyltransferase (Fragment) (AHRD V1 *--- Q8LSY2_CRYJA); contains Interpro domain(s) IPR013583 Phosphoribosyltransferase C-terminal, plant
Cla016975	70.5054	41.5181	0.76399	0.010837	0.024199	Calcium/lipid-binding (CaLB) phosphatase (AHRD V1 **-* Q9FLZ5_ARATH); contains Interpro domain(s) IPR014020 Tensin phosphatase, C2 domain
Cla007260	478.241	281.663	0.76377	3.0931e-07	1.513e-06	Nuclease (AHRD V1 ***- B6STR9_MAIZE); contains Interpro domain(s) IPR006021 Staphylococcal nuclease (SNase-like)
Cla006159	1573.58	926.865	0.76362	0.0041338	0.010204	Calcium-dependent lipid-binding domain (AHRD V1 *-** Q9LNV0_ARATH); contains Interpro domain(s) IPR018029 C2 membrane targeting protein
Cla005487	6639.96	3911.41	0.76349	8.4865e-06	3.4112e-05	DCN1-like protein 2 (AHRD V1 **-- B6TM27_MAIZE); contains Interpro domain(s) IPR014764 Defective in cullin neddylation
Cla021060	2501.84	1473.92	0.76334	1.2497e-11	9.7941e-11	Ribonuclease 3-like protein 2 (AHRD V1 *--- RTL2_ARATH); contains Interpro domain(s) IPR000999 Ribonuclease III
Cla010241	966.703	569.566	0.76321	1.7804e-09	1.134e-08	PLATZ transcription factor (Fragment) (AHRD V1 **-- F1DJR5_MAIZE); contains Interpro domain(s) IPR006734 Protein of unknown function DUF597
Cla007915	128.38	75.6404	0.76319	0.00058756	0.0017286	ATP-binding domain-containing protein 4 (AHRD V1 *--- F1L7V2_ASCSU); contains Interpro domain(s) IPR014729 Rossmann-like alpha/beta/alpha sandwich fold
Cla001405	803.456	473.422	0.76309	7.3445e-09	4.3689e-08	Protein OBERON 2 (AHRD V1 ***- OBE2_ARATH); contains Interpro domain(s) IPR004082 Protein of unknown function DUF1423, plant
Cla011235	388.697	229.066	0.76288	1.0094e-06	4.6249e-06	Unknown Protein (AHRD V1)
Cla003903	502.099	295.907	0.76283	1.1875e-07	6.1366e-07	Phosphatidylserine synthase 2 (AHRD V1 **** F4HXY6_ARATH); contains Interpro domain(s) IPR004277 Phosphatidyl serine synthase
Cla018806	116.152	68.4766	0.76233	0.0016625	0.0044664	F-box family protein (AHRD V1 *-*- B9IL88_POPTR); contains Interpro domain(s) IPR001810 Cyclin-like F-box
Cla001900	6073.95	3581.22	0.76218	1.4266e-12	1.2178e-11	Auxin response factor (AHRD V1 ***- D0EZH0_9ROSI); contains Interpro domain(s) IPR010525 Auxin response factor
Cla021470	4667.21	2752.66	0.76174	0.0015801	0.0042709	Beta-amylase (AHRD V1 ***- B9RWS7_RICCO); contains Interpro domain(s) IPR013781 Glycoside hydrolase, subgroup, catalytic core
Cla004117	169.121	99.7517	0.76165	0.00021307	0.00068103	Exostosin family protein (AHRD V1 *-*- F4K2K9_ARATH); contains Interpro domain(s) IPR004263 Exostosin-like
Cla008159	2046.58	1207.38	0.76133	6.3586e-07	2.9964e-06	Chaperone protein ClpB (AHRD V1 *-*- D4XFI1_9BURK)
Cla000341	303.871	179.344	0.76072	8.5215e-06	3.4246e-05	Chaperone protein dnaJ 72 (AHRD V1 *-*- B3H694_ARATH); contains Interpro domain(s) IPR001623 Heat shock protein DnaJ, N-terminal
Cla011473	1800.8	1063.15	0.76028	6.7158e-11	4.9402e-10	Methyl-CpG-binding domain 7 (AHRD V1 *-** D7MT30_ARALL); contains Interpro domain(s) IPR001739 Methyl-CpG DNA binding
Cla019882	59.3457	35.0454	0.75992	0.018141	0.03826	Uncharacterized GPI-anchored protein At3g06035 (AHRD V1 ***- UGPI4_ARATH)
Cla016675	385.572	227.801	0.75922	1.1533e-06	5.2435e-06	Actin-related protein 2/3 complex subunit 3 (AHRD V1 ***- B6U9Z2_MAIZE); contains Interpro domain(s) IPR007204 ARP2/3 complex, p21-Arc subunit
Cla017819	124.109	73.336	0.75901	0.0019498	0.0051705	Arabidopsis thaliana genomic DNA chromosome 5 P1 clone MOK16 (AHRD V1 ***- Q9LYW2_ARATH); contains Interpro domain(s) IPR007608 Protein of unknown function DUF584
Cla009395	1971.52	1165.37	0.75852	6.857e-06	2.7959e-05	Cyclin T1 (AHRD V1 ***- Q6EEW1_MEDTR); contains Interpro domain(s) IPR015429 Transcription regulator cyclin
Cla009652	838.997	495.963	0.75843	8.2285e-09	4.8621e-08	Auxin response factor 3b (AHRD V1 ***- D3GBU7_LOTJA); contains Interpro domain(s) IPR010525 Auxin response factor
Cla022323	852.019	503.822	0.75797	7.3386e-09	4.3667e-08	RNA-dependent RNA polymerase 6 (AHRD V1 **** E9NWL0_CUCSA); contains Interpro domain(s) IPR007855 RNA-dependent RNA polymerase, eukaryotic-type
Cla019840	145.495	86.0363	0.75795	0.00032983	0.0010185	Superoxide dismutase (AHRD V1 ***- D2D329_GOSHI); contains Interpro domain(s) IPR001424 Superoxide dismutase, copper/zinc binding
Cla002662	1127.18	666.572	0.75789	2.7416e-08	1.5342e-07	Conserved (AHRD V1 **-- Q092W7_STIAD); contains Interpro domain(s) IPR009291 Protein of unknown function DUF946, plant
Cla011302	481.305	284.628	0.75787	2.695e-07	1.329e-06	Vesicle-associated protein (AHRD V1 ***- A8W459_MEDTR); contains Interpro domain(s) IPR000535 Major sperm protein
Cla014363	495.889	293.418	0.75706	1.8625e-07	9.3666e-07	Unknown Protein (AHRD V1)
Cla014402	1049.16	620.908	0.75678	1.7875e-09	1.1379e-08	Ubiquitin-protein ligase (AHRD V1 *-*- F2SX85_TRIRC); contains Interpro domain(s) IPR000569 HECT
Cla021229	5451.13	3226.54	0.75657	2.3238e-12	1.9446e-11	Chromodomain-helicase-DNA-binding protein 1 (AHRD V1 *--* CHD1_DROME); contains Interpro domain(s) IPR000330 SNF2-related
Cla002313	103.458	61.2451	0.75638	0.0018324	0.0048806	Nudix hydrolase 1 (AHRD V1 *-** A6ANR4_VIBHA); contains Interpro domain(s) IPR000086 NUDIX hydrolase domain
Cla001710	191.214	113.198	0.75634	8.7633e-05	0.00029957	Pentatricopeptide repeat-containing protein At4g04790, mitochondrial (AHRD V1 *-*- PP304_ARATH)
Cla005046	164.916	97.6298	0.75633	0.014457	0.031297	MLO-like protein 3 (AHRD V1 ***- C6EWE6_VITVI); contains Interpro domain(s) IPR004326 Mlo-related protein
Cla002412	136.06	80.5598	0.75611	0.00070851	0.002051	GTP-binding protein HflX (AHRD V1 *-*- D5RQ48_9PROT); contains Interpro domain(s) IPR002917 GTP-binding protein, HSR1-related
Cla008188	3984.44	2359.4	0.75596	3.408e-12	2.8121e-11	Nuclear SR-like RNA binding protein (AHRD V1 *--* A8JAT7_CHLRE); contains Interpro domain(s) IPR012677 Nucleotide-binding, alpha-beta plait
Cla022861	489.584	289.919	0.75591	2.2956e-07	1.1416e-06	RING finger-like (AHRD V1 *-*- Q5Z6V1_ORYSJ); contains Interpro domain(s) IPR018957 Zinc finger, C3HC4 RING-type
Cla006552	739.243	437.796	0.75579	1.5577e-08	8.9417e-08	Mitochondrial glycoprotein (AHRD V1 **** B6UFZ9_MAIZE); contains Interpro domain(s) IPR003428 Mitochondrial glycoprotein
Cla020942	3861.36	2286.89	0.75572	6.7404e-12	5.4109e-11	Embryo defective 2410 protein (AHRD V1 **-- F4ISL7_ARATH); contains Interpro domain(s) IPR007452 Protein of unknown function DUF490
Cla011781	1164.47	689.682	0.75567	5.9953e-10	4.0112e-09	AT5g53800/MGN6_19 (AHRD V1 *--- Q941A1_ARATH)
Cla005141	10509.9	6225.4	0.75552	1.5127e-12	1.2879e-11	Zonadhesin (AHRD V1 *-*- ZAN_MOUSE)
Cla021969	709.222	420.351	0.75464	2.5156e-08	1.4125e-07	Unknown Protein (AHRD V1); contains Interpro domain(s) IPR014891 DWNN domain
[truncated: 7,600 more rows]
