# Supplementary material for: Genome-wide expression profiling of leaves and roots of watermelon in response to low nitrogen
Source: BMC Genomics. 2018 Jun 13;19:456. doi: 10.1186/s12864-018-4856-x (PMC6001020; doi:10.1186/s12864-018-4856-x)
Supplement: Supplementary file 5 — The expression pattern of different genes in the root tissues of watermelon exposed to different levels of nitrogen (0.2 mM, 9 mM). (XLSX 453 kb) [file 12864_2018_4856_MOESM5_ESM.xlsx]

## Sheet: Sheet1
The expression pattern of different genes in the root tissues of watermelon exposed to different levels of nitrogen (0.2 mM, 9 mM)
Gene ID	Read count RLN	Read count RHN	Log 2 fold change	P value	P adjusted	Description
Cla010066	4932.09	51.9864	6.5679	5.46e-164	1.09e-159	Nitrate transporter (AHRD V1 ***- Q5K409_9ROSI); contains Interpro domain(s) IPR016196 Major facilitator superfamily, general substrate transporter
Cla012247	562.872	6.24895	6.493	3.77e-08	9.9e-07	Oxidoreductase zinc-containing alcohol dehydrogenase family (AHRD V1 **-- Q26G91_FLABB); contains Interpro domain(s) IPR002085 Alcohol dehydrogenase superfamily, zinc-containing
Cla003419	20.2422	0.338979	5.9	1.13e-06	2.14e-05	Unknown Protein (AHRD V1)
Cla015184	19.4591	0.328086	5.8902	1.91e-06	3.42e-05	Peroxidase 1 (AHRD V1 ***- B6T173_MAIZE); contains Interpro domain(s) IPR002016 Haem peroxidase, plant/fungal/bacterial
Cla014640	93.5546	1.6528	5.8228	2.94e-12	1.61e-10	Nuclear transcription factor Y subunit C-9 (AHRD V1 ***- B6SZS1_MAIZE); contains Interpro domain(s) IPR003958 Transcription factor CBF/NF-Y/archaeal histone
Cla009721	1634.24	29.1189	5.8105	6.64e-06	0.00010525	Nitrate transporter (AHRD V1 ***- Q7XAK5_PRUPE); contains Interpro domain(s) IPR000109 TGF-beta receptor, type I/II extracellular region
Cla006026	1687.96	30.7114	5.7804	2.68e-10	1.11e-08	Homology to unknown gene (AHRD V1 ***- Q014B2_OSTTA)
Cla012766	104.018	1.92936	5.7526	1.91e-25	3.91e-23	Blight-associated protein P12 (Fragment) (AHRD V1 ***- B6RN16_9ROSI); contains Interpro domain(s) IPR005132 Rare lipoprotein A
Cla008451	62.5093	1.30292	5.5842	1.03e-06	1.96e-05	GRAS family transcription factor (AHRD V1 **-- B9N9S2_POPTR); contains Interpro domain(s) IPR005202 GRAS transcription factor
Cla012481	173.588	3.94145	5.4608	0.0016882	0.01197	Mannan endo-1 4-beta-mannosidase (AHRD V1 ***- F5ANH2_LEPSV); contains Interpro domain(s) IPR001547 Glycoside hydrolase, family 5
Cla023142	13.4673	0.338979	5.3121	0.0010889	0.0083591	Beta-1 3-glucanase (AHRD V1 ***- B3TLW8_ELAGV); contains Interpro domain(s) IPR000490 Glycoside hydrolase, family 17
Cla006392	312.824	8.52671	5.1972	0.00043205	0.0038693	Thaumatin-like protein (AHRD V1 ***- Q3BCT8_MALDO); contains Interpro domain(s) IPR001938 Thaumatin, pathogenesis-related
Cla008507	1659.67	47.513	5.1264	1.36e-14	1.05e-12	Geranylgeranyl pyrophosphate synthase (AHRD V1 ***- Q8LSC5_9ROSI); contains Interpro domain(s) IPR000092 Polyprenyl synthetase
Cla008896	813.827	24.0523	5.0805	9.63e-80	1.74e-76	Flavanone-3-hydroxylase (AHRD V1 ***- A2IBF9_GOSHI); contains Interpro domain(s) IPR005123 Oxoglutarate and iron-dependent oxygenase
Cla020313	55.0905	1.63101	5.078	4.31e-14	3.06e-12	Cytochrome P450 (AHRD V1 ***- B9HWV8_POPTR); contains Interpro domain(s) IPR001128 Cytochrome P450
Cla018174	22.2635	0.677959	5.0373	1.26e-05	0.00018588	Peptide transporter (AHRD V1 **-- A6YJX4_9MAGN); contains Interpro domain(s) IPR000109 TGF-beta receptor, type I/II extracellular region
Cla021733	2191.09	74.2553	4.883	6.24e-94	2.48e-90	Flowering promoting factor-like 1 (Fragment) (AHRD V1 *--- A6MZJ6_ORYSI)
Cla013407	5502.72	209.29	4.7166	2.2e-108	2.18e-104	Peroxidase (AHRD V1 ***- Q6T1C8_QUESU); contains Interpro domain(s) IPR002016 Haem peroxidase, plant/fungal/bacterial
Cla022296	861.163	32.8788	4.7111	1.15e-35	4.65e-33	Monooxygenase FAD-binding protein (AHRD V1 ***- Q39G60_BURS3); contains Interpro domain(s) IPR006076 FAD dependent oxidoreductase
Cla000871	2609.53	100.535	4.698	3.17e-11	1.51e-09	1-deoxy-D-xylulose 5-phosphate synthase (AHRD V1 ***- A9ZN07_HEVBR); contains Interpro domain(s) IPR005477 Deoxyxylulose-5-phosphate synthase
Cla013982	65.9708	2.57464	4.6794	0.0068635	0.037152	ABC transporter family protein (AHRD V1 ***- B9IHA0_POPTR)
Cla018149	1806.75	74.399	4.602	3.21e-90	1.06e-86	Glutathione S-transferase (AHRD V1 ***- D8UY87_GLYSO); contains Interpro domain(s) IPR004046 Glutathione S-transferase, C-terminal
Cla018967	184.96	7.77544	4.5721	6.01e-11	2.77e-09	MYB transcription factor (AHRD V1 **** Q94FU0_ARATH); contains Interpro domain(s) IPR015495 Myb transcription factor
Cla010334	50.3099	2.25744	4.4781	8.85e-12	4.64e-10	cDNA clone J023065D24 full insert sequence (AHRD V1 *-*- B7EKP5_ORYSJ); contains Interpro domain(s) IPR012870 Protein of unknown function DUF1666
Cla011511	63.7294	2.8933	4.4612	1.03e-11	5.32e-10	Subtilisin-like protease (AHRD V1 **-- Q9LWA3_SOLLC); contains Interpro domain(s) IPR015500 Peptidase S8, subtilisin-related
Cla000879	1131.29	53.1771	4.411	8.63e-10	3.26e-08	Cytochrome P450 (AHRD V1 ***- B9HZ20_POPTR); contains Interpro domain(s) IPR001128 Cytochrome P450
Cla005401	20.3323	0.995152	4.3527	1.36e-05	0.00019835	VQ motif-containing protein (AHRD V1 ***- Q1G3U8_ARATH); contains Interpro domain(s) IPR008889 VQ
Cla020691	39.5958	1.93878	4.3521	1.29e-08	3.83e-07	Unknown Protein (AHRD V1)
Cla010011	177.316	8.86716	4.3217	1.33e-15	1.12e-13	Lipid A export ATP-binding/permease protein MsbA (AHRD V1 *--- MSBA_LEGPA); contains Interpro domain(s) IPR003439 ABC transporter-like
Cla013263	2386.12	121.903	4.2909	5.18e-52	3.96e-49	Exocyst complex component 7 (AHRD V1 **-* Q9SF51_ARATH); contains Interpro domain(s) IPR004140 Exo70 exocyst complex subunit
Cla019399	106.88	5.54272	4.2693	3.31e-13	2.1e-11	Tryptophan synthase beta chain (AHRD V1 **** F4K727_ARATH); contains Interpro domain(s) IPR006654 Tryptophan synthase, beta chain
Cla017433	6370.93	330.878	4.2671	9.76e-43	5.54e-40	Nodulin MtN21 family protein (Fragment) (AHRD V1 *-*- C0KY45_9BRAS); contains Interpro domain(s) IPR000620 Protein of unknown function DUF6, transmembrane
Cla015182	431.082	22.8836	4.2356	9.68e-15	7.61e-13	Peroxidase 1 (AHRD V1 ***- B6T173_MAIZE); contains Interpro domain(s) IPR002016 Haem peroxidase, plant/fungal/bacterial
Cla002791	8706.48	469.439	4.2131	1.14e-11	5.88e-10	Nitrate reductase 2 (AHRD V1 ***- E2IZV5_CUCSA); contains Interpro domain(s) IPR012137 Nitrate reductase NADH dependant
Cla008008	28.7829	1.5998	4.1692	5.78e-07	1.18e-05	Anthocyanidin synthase (AHRD V1 ***- B2M0X8_GINBI); contains Interpro domain(s) IPR005123 Oxoglutarate and iron-dependent oxygenase
Cla003169	853.319	47.4796	4.1677	1.66e-08	4.77e-07	Phytoene synthase (AHRD V1 ***- F8U9A7_CUCME); contains Interpro domain(s) IPR002060 Squalene/phytoene synthase
Cla022383	1160.97	67.3409	4.1077	9.12e-09	2.79e-07	Glutamate receptor (AHRD V1 ***- B9RNQ8_RICCO); contains Interpro domain(s) IPR015683 Glutamate receptor-related
Cla016098	2889.21	169.695	4.0897	2.05e-82	4.52e-79	Expansin-like protein (AHRD V1 ***- Q0WRS3_ARATH); contains Interpro domain(s) IPR007112 Expansin 45, endoglucanase-like
Cla014932	1573.56	94.9503	4.0507	4.27e-73	6.53e-70	Ureide permease 2 (AHRD V1 ***- B6U6B9_MAIZE); contains Interpro domain(s) IPR009834 Fatty acid elongase 3-ketoacyl-CoA synthase 1
Cla007806	102.849	6.22716	4.0458	7.05e-19	8.87e-17	Chitinase A (AHRD V1 ***- Q0WYK2_9MONI); contains Interpro domain(s) IPR001223 Glycoside hydrolase, family 18, catalytic domain
Cla023263	297.617	18.0356	4.0445	1.49e-05	0.00021623	UDP-glycosyltransferase (AHRD V1 ***- D7KLQ4_ARALL); contains Interpro domain(s) IPR002213 UDP-glucuronosyl/UDP-glucosyltransferase
Cla022547	4421.89	280.268	3.9798	9.19e-22	1.44e-19	Patatin-like protein (AHRD V1 ***- Q29VI1_GOSHI); contains Interpro domain(s) IPR002641 Patatin
Cla004852	209.968	13.385	3.9715	8.09e-21	1.19e-18	DUF895 domain membrane protein (AHRD V1 ***- B0YA53_ASPFC); contains Interpro domain(s) IPR016196 Major facilitator superfamily, general substrate transporter
Cla006393	145.424	9.39261	3.9526	0.0088208	0.045537	Thaumatin-like protein (AHRD V1 ***- Q3BCT4_MALDO); contains Interpro domain(s) IPR001938 Thaumatin, pathogenesis-related
Cla020315	12798.1	841.555	3.9267	1.22e-86	3.47e-83	Cytochrome P450 (AHRD V1 ***- B9HWV8_POPTR); contains Interpro domain(s) IPR001128 Cytochrome P450
Cla020343	29.0158	1.93878	3.9036	1.02e-06	1.94e-05	Unknown Protein (AHRD V1); contains Interpro domain(s) IPR010683 Protein of unknown function DUF1262
Cla017978	57.6757	3.93056	3.8752	1.48e-11	7.46e-10	Receptor kinase-like protein (AHRD V1 **** O24436_ORYLO); contains Interpro domain(s) IPR002290 Serine/threonine protein kinase
Cla009504	37.3605	2.57611	3.8582	6e-06	9.62e-05	Flowering locus T-like 2 (AHRD V1 **-- A6XN27_CUCMA); contains Interpro domain(s) IPR008914 Phosphatidylethanolamine-binding protein PEBP
Cla011545	849.782	60.3349	3.816	2.82e-20	3.97e-18	Flavonoid 3&apos-hydroxylase-like (AHRD V1 **-- Q5N8J0_ORYSJ); contains Interpro domain(s) IPR001128 Cytochrome P450
Cla006431	1554.8	113.507	3.7759	7.66e-19	9.58e-17	Trypsin inhibitor 5 (AHRD V1 -*** ITR5_LUFCY); contains Interpro domain(s) IPR011052 Proteinase and amylase inhibitor
Cla016526	362.443	26.5652	3.7701	0.00012839	0.0013593	UDP-glycosyltransferase 76E11 (AHRD V1 ***- U7E11_ARATH); contains Interpro domain(s) IPR002213 UDP-glucuronosyl/UDP-glucosyltransferase
Cla023078	1880.97	142.245	3.725	1.58e-14	1.21e-12	Oligopeptide transporter 4 (AHRD V1 ***- B6U8Q5_MAIZE); contains Interpro domain(s) IPR004648 Tetrapeptide transporter, OPT1/isp4
Cla004097	202.496	15.7752	3.6822	1.74e-05	0.0002474	5&apos-methylthioadenosine nucleosidase/ S-adenosylhomocysteine nucleosidase (AHRD V1 ***- F7QFT3_9BRAD); contains Interpro domain(s) IPR018017 Nucleoside phosphorylase, family 1
Cla018764	633.564	49.4016	3.6809	8.31e-49	5.51e-46	Cinnamoyl-CoA reductase-like protein (AHRD V1 ***- Q9M0B3_ARATH); contains Interpro domain(s) IPR016040 NAD(P)-binding domain
Cla007326	2130.29	167.814	3.6661	6.02e-67	6.64e-64	Protein FANTASTIC FOUR 3 (AHRD V1 *-*- FAF3_ARATH)
Cla012591	28.9248	2.35107	3.6209	2.79e-06	4.8e-05	Calmodulin-binding protein (AHRD V1 ***- A2I5F3_BETVU)
Cla012222	2648.72	223.332	3.568	8.88e-53	7.06e-50	Blue copper protein (AHRD V1 **-- C7AE91_WHEAT); contains Interpro domain(s) IPR008972 Cupredoxin
Cla000901	460.316	39.1279	3.5564	0.00022403	0.0021952	Histidine phosphotransfer protein (AHRD V1 ***- B9GGM6_POPTR); contains Interpro domain(s) IPR008207 Signal transduction histidine kinase, phosphotransfer (Hpt) region
Cla006005	356.108	30.3375	3.5531	5.6e-36	2.37e-33	Unknown Protein (AHRD V1)
Cla007626	308.037	27.1154	3.5059	1.13e-10	5.03e-09	MYB transcription factor (AHRD V1 **** D7MV59_ARALL); contains Interpro domain(s) IPR015495 Myb transcription factor
Cla010602	147.256	12.9792	3.5041	3.1e-19	4.06e-17	Unknown Protein (AHRD V1)
Cla017416	433.316	38.4897	3.4929	1.28e-05	0.00018798	Lycopene beta-cyclase (AHRD V1 ***- F1JUS7_FICCA); contains Interpro domain(s) IPR010108 Lycopene cyclase, beta and epsilon
Cla015183	293.745	26.15	3.4897	1.12e-31	3.31e-29	Peroxidase 1 (AHRD V1 ***- B6T173_MAIZE); contains Interpro domain(s) IPR002016 Haem peroxidase, plant/fungal/bacterial
Cla003058	25.5684	2.30897	3.469	9.79e-05	0.0010753	Unknown Protein (AHRD V1)
Cla004998	204.641	18.7251	3.4501	0.00023589	0.00229	Methyltransferase type 11 (AHRD V1 ***- D5CUP8_SIDLE); contains Interpro domain(s) IPR013216 Methyltransferase type 11
Cla015195	21791.5	1998.45	3.4468	2.81e-71	3.72e-68	Glutamine synthetase (AHRD V1 ***- D2D304_GOSHI); contains Interpro domain(s) IPR008146 Glutamine synthetase, catalytic region
Cla019384	1252.51	118.374	3.4034	4.55e-34	1.62e-31	mRNA clone RTFL01-44-P14 (AHRD V1 **-- E4MY81_THEHA); contains Interpro domain(s) IPR007608 Protein of unknown function DUF584
Cla023113	421.07	40.8451	3.3658	2.52e-22	4.11e-20	Carotenoid cleavage dioxygenase (AHRD V1 ***- B6UEM5_MAIZE); contains Interpro domain(s) IPR004294 Carotenoid oxygenase
Cla014927	66.3568	6.63003	3.3232	0.004775	0.027873	Pectinesterase (AHRD V1 **** Q9LEB0_TOBAC); contains Interpro domain(s) IPR000070 Pectinesterase, catalytic
Cla011761	285.096	28.6215	3.3163	0.0070775	0.038062	NAC domain protein IPR003441 (AHRD V1 ***- B9HZY3_POPTR); contains Interpro domain(s) IPR003441 No apical meristem (NAM) protein
Cla013833	217.667	21.8681	3.3152	6.36e-25	1.22e-22	Unknown Protein (AHRD V1)
Cla021463	1894.1	193.764	3.2891	9.23e-56	7.65e-53	Glutathione S-transferase (AHRD V1 ***- Q8H9E5_CUCMA); contains Interpro domain(s) IPR004046 Glutathione S-transferase, C-terminal
Cla015120	24.7488	2.5449	3.2817	3.88e-05	0.00048936	Zinc finger protein 6 (AHRD V1 *-*- B6T066_MAIZE); contains Interpro domain(s) IPR007087 Zinc finger, C2H2-type
Cla023114	2665.92	278.847	3.2571	1.04e-37	4.79e-35	Carotenoid cleavage dioxygenase (AHRD V1 ***- B6UEM5_MAIZE); contains Interpro domain(s) IPR004294 Carotenoid oxygenase
Cla020746	5394.29	568.87	3.2453	5e-20	6.86e-18	Cytochrome P450 (AHRD V1 ***- B9MZU2_POPTR); contains Interpro domain(s) IPR001128 Cytochrome P450
Cla009286	165.315	17.486	3.2409	2.25e-07	5.09e-06	Unknown Protein (AHRD V1)
Cla022525	53.1753	5.6334	3.2387	0.0010091	0.0078616	Structural constituent of ribosome (AHRD V1 *-*- D7M5V7_ARALL); contains Interpro domain(s) IPR005134 Uncharacterised protein family UPF0114
Cla004376	55.4634	5.90997	3.2303	0.0093561	0.047586	UDP-glucosyltransferase family 1 protein (AHRD V1 ***- C6KI44_CITSI); contains Interpro domain(s) IPR002213 UDP-glucuronosyl/UDP-glucosyltransferase
Cla018150	4174	447.999	3.2199	9.49e-12	4.95e-10	Glutathione S-transferase (AHRD V1 ***- D8UY87_GLYSO); contains Interpro domain(s) IPR004046 Glutathione S-transferase, C-terminal
Cla020533	4636.33	498.623	3.217	0.00013192	0.0013929	Nodulin family protein (AHRD V1 **-- D7MWD3_ARALL); contains Interpro domain(s) IPR010658 Nodulin-like
Cla016504	36.2294	3.90082	3.2153	7.12e-05	0.00082472	MYB transcription factor (AHRD V1 **** Q9LRU5_ARATH); contains Interpro domain(s) IPR015495 Myb transcription factor
Cla003380	5948.44	642.202	3.2114	2.01e-26	4.53e-24	Peroxidase (AHRD V1 ***- C0KKH7_9CARY); contains Interpro domain(s) IPR002016 Haem peroxidase, plant/fungal/bacterial
Cla004618	11.8544	1.28261	3.2083	0.0063032	0.034685	Unknown Protein (AHRD V1)
Cla017549	359.46	39.1793	3.1977	2.29e-09	7.98e-08	Receptor-like kinase (AHRD V1 **** A7VM22_MARPO); contains Interpro domain(s) IPR002290 Serine/threonine protein kinase
Cla017855	1739.29	194.805	3.1584	0.0034129	0.021205	Glutathione S-transferase omega (AHRD V1 ***- D6BR66_9ROSI); contains Interpro domain(s) IPR004045 Glutathione S-transferase, N-terminal
Cla010854	5497.37	631.177	3.1226	8.75e-32	2.72e-29	GDSL esterase/lipase At1g28570 (AHRD V1 *--- GDL6_ARATH); contains Interpro domain(s) IPR001395 Aldo/keto reductase
Cla018159	7059.93	811.318	3.1213	2.77e-58	2.4e-55	Glutathione S-transferase (AHRD V1 ***- B4XRA3_GOSHI); contains Interpro domain(s) IPR004046 Glutathione S-transferase, C-terminal
Cla016992	179.653	20.9652	3.0991	1.81e-20	2.59e-18	Calmodulin-like protein (AHRD V1 *-*- B6TXW9_MAIZE); contains Interpro domain(s) IPR011992 EF-Hand type
Cla001496	41.001	4.83355	3.0845	6.51e-07	1.31e-05	Bidirectional sugar transporter N3 (AHRD V1 ***- NOD3_MEDTR); contains Interpro domain(s) IPR018179 RAG1-activating protein 1 homologue IPR004316 RAG1-activating protein-1-related
Cla013832	1695.55	201.572	3.0724	3.88e-18	4.49e-16	Unknown Protein (AHRD V1)
Cla016032	945.603	112.741	3.0682	1.84e-12	1.03e-10	UDP glycosyltransferase (AHRD V1 ***- C1JIE1_9SOLA); contains Interpro domain(s) IPR002213 UDP-glucuronosyl/UDP-glucosyltransferase
Cla018176	66.3141	7.96563	3.0575	4.79e-10	1.88e-08	Unknown Protein (AHRD V1)
Cla016996	641.007	78.1729	3.0356	3.71e-16	3.32e-14	Ribonuclease S5 (Fragment) (AHRD V1 **** B1NSN8_PRUAV); contains Interpro domain(s) IPR001568 Ribonuclease T2
Cla015165	110.422	13.5962	3.0218	1.9e-08	5.38e-07	Myb-like transcription factor Myb 5 (AHRD V1 **** Q94JN5_GOSHI); contains Interpro domain(s) IPR015495 Myb transcription factor
Cla020871	2204.62	273.175	3.0126	5.54e-50	4.08e-47	Glutaredoxin (AHRD V1 ***- B9GF65_POPTR); contains Interpro domain(s) IPR011905 Glutaredoxin-like, plant II
Cla014122	2171.92	269.381	3.0112	6.04e-49	4.14e-46	Mate efflux family protein (AHRD V1 **-- D7MN36_ARALL); contains Interpro domain(s) IPR002528 Multi antimicrobial extrusion protein MatE
Cla017979	130.739	16.2971	3.004	7.9e-11	3.55e-09	Receptor kinase-like protein (AHRD V1 **** O24436_ORYLO); contains Interpro domain(s) IPR002290 Serine/threonine protein kinase
Cla013890	655.816	81.8267	3.0026	4.98e-05	0.00060879	Receptor-like protein kinase At3g21340 (AHRD V1 *-** RLK6_ARATH); contains Interpro domain(s) IPR002290 Serine/threonine protein kinase
Cla006001	46.9697	5.9085	2.9909	0.002535	0.016728	Unknown Protein (AHRD V1)
Cla015365	955.759	121.714	2.9732	4.51e-17	4.51e-15	Blue copper protein (AHRD V1 *--- D1MWY8_CITLA); contains Interpro domain(s) IPR008972 Cupredoxin
Cla018160	315.6	40.5352	2.9609	1.89e-26	4.31e-24	Glutathione S-transferase (AHRD V1 ***- Q84T17_PHAAT); contains Interpro domain(s) IPR004046 Glutathione S-transferase, C-terminal
Cla014160	5018.33	649.338	2.9502	1.01e-22	1.7e-20	Mediator of aba-regulated dormancy 1 (AHRD V1 *--- D7LTE7_ARALL); contains Interpro domain(s) IPR007650 Protein of unknown function DUF581
Cla013893	222.399	29.3527	2.9216	3.52e-21	5.26e-19	Receptor-like protein kinase At3g21340 (AHRD V1 *-** RLK6_ARATH); contains Interpro domain(s) IPR002290 Serine/threonine protein kinase
Cla013019	24.368	3.24317	2.9095	0.00087902	0.0070018	Ferredoxin I (AHRD V1 ***- Q93XJ9_SOLTU); contains Interpro domain(s) IPR010241 Ferredoxin [2Fe-2S], plant
Cla002039	39.3364	5.30679	2.89	3.27e-06	5.55e-05	Ethylene responsive transcription factor 12 (AHRD V1 *-** C0J9I3_9ROSA); contains Interpro domain(s) IPR001471 Pathogenesis-related transcriptional factor and ERF, DNA-binding
Cla002459	1380.25	186.332	2.889	1.7e-30	4.89e-28	Unknown Protein (AHRD V1)
Cla014159	615.864	83.2474	2.8871	1.87e-22	3.12e-20	2 3-bisphosphoglycerate-dependent phosphoglycerate mutase (AHRD V1 *-*- B6UF66_MAIZE); contains Interpro domain(s) IPR005952 Phosphoglycerate mutase 1
Cla022682	697.838	95.1667	2.8744	1.93e-08	5.44e-07	Glutaredoxin (AHRD V1 ***- B9H2P7_POPTR); contains Interpro domain(s) IPR011905 Glutaredoxin-like, plant II
Cla023239	589.015	81.9589	2.8453	3.93e-33	1.32e-30	NAC domain protein IPR003441 (AHRD V1 ***- B9GT11_POPTR); contains Interpro domain(s) IPR003441 No apical meristem (NAM) protein
Cla020804	1277.88	179.142	2.8346	6.47e-41	3.3e-38	C4-dicarboxylate transporter/malic acid transport family protein (AHRD V1 ***- D7KUS7_ARALL); contains Interpro domain(s) IPR004695 C4-dicarboxylate transporter/malic acid transport protein
Cla016834	120.31	17.5253	2.7792	1.43e-13	9.45e-12	BHLH transcription factor (AHRD V1 *--- Q5SMX4_ORYSJ); contains Interpro domain(s) IPR011598 Helix-loop-helix DNA-binding
Cla001490	4250.34	622.51	2.7714	3.37e-46	2.16e-43	Receptor-like kinase (AHRD V1 ***- A7VM18_MARPO); contains Interpro domain(s) IPR013210 Leucine-rich repeat, N-terminal
Cla010182	1334.42	197.035	2.7597	1e-06	1.92e-05	Glutathione S-transferase 12 (AHRD V1 ***- Q4LAW7_CAPCH); contains Interpro domain(s) IPR017933 Glutathione S-transferase/chloride channel, C-terminal
Cla017770	50.734	7.5925	2.7403	2.23e-07	5.05e-06	UDP glycosyltransferase (AHRD V1 ***- C1JIE1_9SOLA); contains Interpro domain(s) IPR002213 UDP-glucuronosyl/UDP-glucosyltransferase
Cla006526	212.191	31.8539	2.7358	0.00023457	0.0022817	Unknown Protein (AHRD V1)
Cla007950	118.427	17.7939	2.7345	3.23e-13	2.06e-11	BZip transcription factor (AHRD V1 *-** Q9AT29_PHAVU); contains Interpro domain(s) IPR011616 bZIP transcription factor, bZIP-1
Cla006004	19.0498	2.88241	2.7244	0.0014383	0.01046	Unknown Protein (AHRD V1)
Cla016025	205.313	31.2507	2.7159	1.67e-18	2.03e-16	CBS domain-containing protein-like (AHRD V1 ***- B8AP73_ORYSI); contains Interpro domain(s) IPR000644 Cystathionine beta-synthase, core
Cla017495	367.602	57.63	2.6733	1.94e-24	3.58e-22	Hydrolase alpha/beta fold family protein (AHRD V1 ***- D7LX46_ARALL); contains Interpro domain(s) IPR000073 Alpha/beta hydrolase fold-1
Cla013663	75.3066	12.0291	2.6463	6.87e-05	0.00079975	Unknown Protein (AHRD V1)
Cla019802	564.255	90.2144	2.6449	2.94e-07	6.48e-06	Pathogenesis-related protein 4B (Fragment) (AHRD V1 **-- Q6LBM4_TOBAC); contains Interpro domain(s) IPR001153 Barwin
Cla021471	362.573	58.374	2.6349	1.81e-13	1.19e-11	Ammonium transporter (AHRD V1 ***- B9HSW3_POPTR); contains Interpro domain(s) IPR001905 Ammonium transporter
Cla010056	40.7803	6.5785	2.632	7.16e-06	0.00011247	Wall-associated receptor kinase-like 20 (AHRD V1 *-** WAKLQ_ARATH); contains Interpro domain(s) IPR002290 Serine/threonine protein kinase
Cla009287	446.552	72.6046	2.6207	2.8e-26	6.19e-24	Unknown Protein (AHRD V1)
Cla022579	1291.77	210.426	2.618	6.89e-36	2.86e-33	Glutamate receptor (AHRD V1 ***- A5BU55_VITVI); contains Interpro domain(s) IPR015683 Glutamate receptor-related
Cla018501	1413.45	236.398	2.5799	1.49e-35	5.83e-33	MYB transcription factor (AHRD V1 *-** B4FU27_MAIZE); contains Interpro domain(s) IPR015495 Myb transcription factor
Cla019347	1941.11	325.831	2.5747	1.29e-35	5.12e-33	Esterase/lipase/thioesterase family protein (AHRD V1 **-- D7LD44_ARALL); contains Interpro domain(s) IPR000073 Alpha/beta hydrolase fold-1
Cla014681	309.111	51.977	2.5722	5.91e-06	9.49e-05	Potassium transporter (AHRD V1 ***- A9SMZ3_PHYPA); contains Interpro domain(s) IPR018519 Potassium uptake protein, kup IPR003855 K+ potassium transporter
Cla007030	105.639	17.9333	2.5584	5.94e-06	9.53e-05	Pore-forming toxin-like protein Hfr-2 (AHRD V1 ***- Q4JEV5_WHEAT); contains Interpro domain(s) IPR008998 Agglutinin
Cla020635	7699.92	1309.35	2.556	9.28e-05	0.0010317	L-asparaginase (AHRD V1 ***- Q84L89_SOYBN); contains Interpro domain(s) IPR000246 Peptidase T2, asparaginase 2
Cla022309	195.114	33.4414	2.5446	1.59e-16	1.49e-14	Fgenesh protein 60 (AHRD V1 *--- Q1ZY19_BETVU); contains Interpro domain(s) IPR004158 Protein of unknown function DUF247, plant
Cla003142	1633.42	282.336	2.5324	1.12e-23	1.94e-21	Harpin-induced protein-like (Fragment) (AHRD V1 **-- D2CFH8_COFAR); contains Interpro domain(s) IPR010847 Harpin-induced 1
Cla022967	6286.07	1089.31	2.5287	2.17e-08	6.05e-07	Cytochrome P450 (AHRD V1 ***- B9GMJ2_POPTR); contains Interpro domain(s) IPR001128 Cytochrome P450
Cla013831	53.6491	9.36876	2.5176	1.28e-05	0.00018868	Unknown Protein (AHRD V1)
Cla021534	22.5667	3.95087	2.514	0.0010345	0.0080186	1-aminocyclopropane-1-carboxylate oxidase homolog 12 (AHRD V1 **-- ACH12_ARATH); contains Interpro domain(s) IPR005123 Oxoglutarate and iron-dependent oxygenase
Cla006196	14.8811	2.60585	2.5137	0.0071161	0.038196	Terminal flower 1 (Fragment) (AHRD V1 **-- E3TPY4_HELAN); contains Interpro domain(s) IPR008914 Phosphatidylethanolamine-binding protein PEBP
Cla009930	26.3871	4.6303	2.5107	0.00031643	0.002962	Unknown Protein (AHRD V1)
Cla020748	1682.17	297.647	2.4986	1.58e-10	6.84e-09	Cytochrome P450 (AHRD V1 ***- B9MZU2_POPTR); contains Interpro domain(s) IPR001128 Cytochrome P450
Cla009938	681.71	121.954	2.4828	1.27e-09	4.65e-08	Peptide transporter (AHRD V1 **-- A6YJX5_9MAGN); contains Interpro domain(s) IPR000109 TGF-beta receptor, type I/II extracellular region
Cla019485	198.193	35.5244	2.48	0.0073245	0.039	Polyphenol oxidase (AHRD V1 ***- E5Q8T0_ZIZJJ); contains Interpro domain(s) IPR016213 Polyphenol oxidase, plant
Cla018175	35.2838	6.34404	2.4755	4.47e-05	0.00055265	Unknown Protein (AHRD V1)
Cla011657	73.8565	13.3182	2.4713	1.84e-08	5.24e-07	Phytoalexin-deficient 4-1 protein (AHRD V1 ***- Q2TNK3_SOLTU)
Cla011239	246.021	44.7467	2.4589	3.84e-18	4.47e-16	R2R3-MYB transcription factor-like protein (AHRD V1 **** Q69MK1_ORYSJ); contains Interpro domain(s) IPR015495 Myb transcription factor
Cla003319	1434.54	261.165	2.4576	1.41e-06	2.61e-05	Cellulose synthase (AHRD V1 ***- B9IMB3_POPTR); contains Interpro domain(s) IPR005150 Cellulose synthase
Cla019869	47.1614	8.67991	2.4419	4.99e-06	8.18e-05	Kunitz trypsin inhibitor 4 (AHRD V1 **** B4UWB2_ARAHY); contains Interpro domain(s) IPR011065 Kunitz inhibitor ST1-like
Cla019728	37.8757	6.98137	2.4397	3.26e-05	0.00042356	FAD-binding domain-containing protein (AHRD V1 **-- D7MMH8_ARALL); contains Interpro domain(s) IPR006094 FAD linked oxidase, N-terminal
Cla006661	26.4327	4.88361	2.4363	0.00063512	0.0053191	Unknown Protein (AHRD V1)
Cla009089	573.799	106.105	2.435	4.51e-26	9.54e-24	Calcium-transporting ATPase 1 (AHRD V1 ***- Q7XBH9_CERRI); contains Interpro domain(s) IPR006408 ATPase, P-type, calcium-transporting, PMCA-type
Cla014491	2745.8	509.299	2.4306	1.57e-35	6.01e-33	Sulfate transporter (AHRD V1 ***- A7YGI3_POPCN); contains Interpro domain(s) IPR001902 Sulphate anion transporter
Cla011172	881.222	163.594	2.4294	7.12e-08	1.79e-06	Cytochrome P450 (AHRD V1 ***- A9ZT56_COPJA); contains Interpro domain(s) IPR001128 Cytochrome P450
Cla023449	5013.92	934.246	2.4241	2.42e-37	1.09e-34	Nodule inception protein (Fragment) (AHRD V1 *--- A9DLX6_MEDTR); contains Interpro domain(s) IPR003035 Plant regulator RWP-RK
Cla009838	1377.92	259.653	2.4078	9.35e-32	2.86e-29	Germin-like protein 4 (AHRD V1 ***- A8QK90_VITVI); contains Interpro domain(s) IPR014710 RmlC-like jelly roll fold
Cla008472	38.0632	7.17373	2.4076	0.006641	0.036152	Ethylene responsive transcription factor 2a (AHRD V1 *-** C0J9I7_9ROSA); contains Interpro domain(s) IPR001471 Pathogenesis-related transcriptional factor and ERF, DNA-binding
Cla013774	220.216	41.7045	2.4006	4.21e-09	1.37e-07	Tyrosine-specific transport protein (AHRD V1 ***- F8KUV7_9CHLA); contains Interpro domain(s) IPR018227 Tryptophan/tyrosine permease
Cla020540	1582.58	302.461	2.3875	4.32e-32	1.36e-29	Cysteine proteinase cathepsin F (AHRD V1 **-* D3TN89_GLOMM); contains Interpro domain(s) IPR013128 Peptidase C1A, papain
Cla018942	5910.76	1130.09	2.3869	3.74e-37	1.65e-34	Glutathione S-transferase (AHRD V1 ***- Q84T17_PHAAT); contains Interpro domain(s) IPR017933 Glutathione S-transferase/chloride channel, C-terminal
Cla013991	1784.51	342.578	2.381	1.32e-32	4.31e-30	Indole-3-acetic acid-amido synthetase GH3.2 (AHRD V1 **-- F4JS15_ARATH); contains Interpro domain(s) IPR004993 GH3 auxin-responsive promoter
Cla010201	3354.57	651.474	2.3643	1.19e-34	4.47e-32	NAC domain protein (AHRD V1 ***- B2ZGR6_SOYBN); contains Interpro domain(s) IPR003441 No apical meristem (NAM) protein
Cla007418	3111.67	608.61	2.3541	3.07e-33	1.05e-30	Protein-tyrosine kinase 6 (AHRD V1 *-** PTK6_MOUSE); contains Interpro domain(s) IPR015783 ATMRK serine/threonine protein kinase-like
Cla008439	741.703	145.087	2.3539	8.88e-27	2.1e-24	Cysteine desulfurase (AHRD V1 **-- E8U4P3_DEIML); contains Interpro domain(s) IPR000192 Aminotransferase, class V/Cysteine desulfurase
Cla009118	1034.89	203.418	2.347	1.23e-16	1.18e-14	O-succinylbenzoate--CoA ligase (AHRD V1 ***- F4GCJ2_ALIDK); contains Interpro domain(s) IPR000873 AMP-dependent synthetase and ligase
Cla006957	152.046	29.9288	2.3449	1.51e-08	4.39e-07	Unknown Protein (AHRD V1)
Cla018357	4295.71	850.24	2.337	4.28e-06	7.12e-05	Membrane protein-like (AHRD V1 **-* Q6EQH5_ORYSJ); contains Interpro domain(s) IPR002781 Protein of unknown function DUF81
Cla015779	393.319	78.1214	2.3319	1.07e-06	2.04e-05	Expansin-like protein (AHRD V1 ***- A1X8W3_SOLTU); contains Interpro domain(s) IPR007112 Expansin 45, endoglucanase-like
Cla019443	240.754	47.9812	2.327	3.26e-09	1.09e-07	Receptor kinase 5 (AHRD V1 **** Q948X2_BRACM); contains Interpro domain(s) IPR002290 Serine/threonine protein kinase
Cla018151	1935.95	386.951	2.3228	1.45e-07	3.4e-06	Glutathione S-transferase (AHRD V1 ***- D8UY87_GLYSO); contains Interpro domain(s) IPR004046 Glutathione S-transferase, C-terminal
Cla020621	1197.31	239.312	2.3228	3.91e-15	3.22e-13	Cytochrome P450 (AHRD V1 ***- B9IBV4_POPTR); contains Interpro domain(s) IPR001128 Cytochrome P450
Cla015244	1424.79	285.367	2.3199	2.53e-24	4.62e-22	Nuclear transcription factor Y subunit A-1 (AHRD V1 *-** B6TAR1_MAIZE); contains Interpro domain(s) IPR001289 CCAAT-binding transcription factor, subunit B
Cla022831	93.7841	18.8753	2.3128	8.91e-06	0.00013636	CONSTANS-like protein (AHRD V1 ***- E9NQ33_GOSHI); contains Interpro domain(s) IPR010402 CCT domain
Cla002659	270.476	54.6388	2.3075	0.0024807	0.016441	UDP-glycosyltransferase 76E11 (AHRD V1 ***- U7E11_ARATH); contains Interpro domain(s) IPR002213 UDP-glucuronosyl/UDP-glucosyltransferase
Cla005508	1129.48	228.693	2.3042	1.22e-28	3.15e-26	NAC domain protein IPR003441 (AHRD V1 *-*- B9H638_POPTR); contains Interpro domain(s) IPR003441 No apical meristem (NAM) protein
Cla007604	43.0491	8.82358	2.2865	2.5e-05	0.00033725	Peptide transporter PTR2 (AHRD V1 *-*- B6SWU5_MAIZE)
Cla014800	1116.09	230.507	2.2756	1.1e-15	9.45e-14	Calcium-transporting ATPase 1 (AHRD V1 ***- Q7XBH9_CERRI); contains Interpro domain(s) IPR006408 ATPase, P-type, calcium-transporting, PMCA-type
Cla000287	188.172	38.8673	2.2754	5.39e-08	1.38e-06	Chalcone synthase (AHRD V1 ***- D6PV09_SIRGR); contains Interpro domain(s) IPR011141 Polyketide synthase, type III
Cla002657	108.828	22.5561	2.2705	8.49e-10	3.22e-08	Amino acid transporter (AHRD V1 ***- C3BAL2_BACMY); contains Interpro domain(s) IPR015606 Cationic amino acid transporter
Cla021462	274.197	57.3447	2.2575	7.96e-06	0.00012342	Glutathione S-transferase (AHRD V1 ***- Q8H9E5_CUCMA); contains Interpro domain(s) IPR004046 Glutathione S-transferase, C-terminal
Cla010001	424.997	89.0847	2.2542	0.0025682	0.016913	RPM1-interacting protein 4 (RIN4) family protein (AHRD V1 *-*- F4K693_ARATH); contains Interpro domain(s) IPR008700 Defence response, Rin4
Cla020913	874.505	184.27	2.2466	1.56e-25	3.22e-23	Receptor-like kinase (AHRD V1 **** Q9LL52_ORYSA); contains Interpro domain(s) IPR002290 Serine/threonine protein kinase
Cla020870	4089.97	862.831	2.2449	9.04e-33	3e-30	Cytochrome P450 (AHRD V1 ***- B9HDD3_POPTR); contains Interpro domain(s) IPR001128 Cytochrome P450
Cla019007	771.914	163.296	2.241	4.71e-25	9.18e-23	Ethylene-responsive transcription factor 1 (AHRD V1 *-** ERF1_ORYSJ); contains Interpro domain(s) IPR001471 Pathogenesis-related transcriptional factor and ERF, DNA-binding
Cla016880	799.218	170.539	2.2285	6.61e-25	1.25e-22	Sulfate transporter (AHRD V1 ***- A7YGG7_POPCN); contains Interpro domain(s) IPR001902 Sulphate anion transporter
Cla021657	16292.2	3497.46	2.2198	8.03e-07	1.58e-05	Aluminum-induced protein (AHRD V1 **-- C5IWL4_9ROSI)
Cla020342	332.468	71.5327	2.2165	1.04e-17	1.15e-15	Unknown Protein (AHRD V1); contains Interpro domain(s) IPR010683 Protein of unknown function DUF1262
Cla003226	255.644	55.1092	2.2138	9.28e-16	8.06e-14	Mitochondrial phosphate carrier protein (AHRD V1 ***- B9GFH9_POPTR); contains Interpro domain(s) IPR001993 Mitochondrial substrate carrier
Cla009872	1919.25	414.208	2.2121	9.7e-09	2.95e-07	Unknown Protein (AHRD V1); contains Interpro domain(s) IPR008889 VQ
Cla001894	323.931	69.9347	2.2116	0.00038343	0.0034938	Cytochrome P450 (AHRD V1 ***- B9HFV7_POPTR); contains Interpro domain(s) IPR001128 Cytochrome P450
Cla005170	276.556	59.7177	2.2113	2.52e-11	1.23e-09	Calmodulin binding protein-like protein (Fragment) (AHRD V1 ***- C0SVV6_ARATH); contains Interpro domain(s) IPR012416 Calmodulin binding protein-like
Cla017025	854.898	185.039	2.2079	2.55e-17	2.61e-15	AP2-like ethylene-responsive transcription factor (AHRD V1 *-** A8MQS2_ARATH); contains Interpro domain(s) IPR001471 Pathogenesis-related transcriptional factor and ERF, DNA-binding
Cla009928	373.31	80.8868	2.2064	1.2e-09	4.42e-08	Sigma factor binding protein 1 (AHRD V1 ***- D1MWZ4_CITLA); contains Interpro domain(s) IPR008889 VQ
Cla011901	4525.38	986.106	2.1982	1.04e-31	3.15e-29	BZIP transcription factor (AHRD V1 **** A7Y1S1_BRAJU); contains Interpro domain(s) IPR011616 bZIP transcription factor, bZIP-1
Cla017790	1320.14	287.863	2.1972	2.96e-27	7.17e-25	Heparan-alpha-glucosaminide N-acetyltransferase (AHRD V1 **-- Q94CC1_ARATH); contains Interpro domain(s) IPR019259 Protein of unknown function DUF2261, transmembrane
Cla019817	3594.04	785.578	2.1938	2.87e-31	8.39e-29	Neurogenic locus notch protein-like (AHRD V1 **-- B6SSE6_MAIZE)
Cla022264	1885.46	412.867	2.1912	3.53e-28	8.68e-26	Flowering promoting factor-like 1 (Fragment) (AHRD V1 *--- A6MZJ6_ORYSI)
Cla008875	3224.2	707.743	2.1876	1.79e-30	5.08e-28	Urea active transporter-like protein (AHRD V1 ***- Q9FHJ8_ARATH); contains Interpro domain(s) IPR019900 Sodium/solute symporter, subgroup
Cla004672	26.7611	5.87582	2.1873	0.001565	0.011233	CASP-like protein RCOM_1206790 (AHRD V1 ***- CSPLE_RICCO); contains Interpro domain(s) IPR006702 Uncharacterised protein family UPF0497, trans-membrane plant
Cla002084	156.65	34.7907	2.1708	1.17e-05	0.00017495	WRKY transcription factor-b (AHRD V1 *-** Q5DJU0_CAPAN); contains Interpro domain(s) IPR003657 DNA-binding WRKY
Cla022606	815.371	181.173	2.1701	5.7e-20	7.76e-18	Receptor kinase-like protein (AHRD V1 **** Q7DMC2_ORYLO); contains Interpro domain(s) IPR002290 Serine/threonine protein kinase
Cla008710	131.272	29.3046	2.1634	1.38e-10	6.06e-09	MYB transcription factor (AHRD V1 *--* Q9T066_ARATH); contains Interpro domain(s) IPR015495 Myb transcription factor
Cla008152	249.953	55.8328	2.1625	0.00086743	0.0069179	Serine/threonine-protein kinase DDB_G0283821 (AHRD V1 *-** Y9877_DICDI); contains Interpro domain(s) IPR002290 Serine/threonine protein kinase
Cla014029	47.2957	10.7326	2.1397	3.4e-05	0.00043876	MYB transcription factor (Fragment) (AHRD V1 ***- E7BJY5_MALDO); contains Interpro domain(s) IPR006447 Myb-like DNA-binding region, SHAQKYF class
Cla019801	103.883	23.5901	2.1387	1.38e-08	4.07e-07	Pathogenesis-related protein 4B (Fragment) (AHRD V1 **-- Q6LBM4_TOBAC); contains Interpro domain(s) IPR000726 Glycoside hydrolase, family 19, catalytic IPR001153 Barwin
Cla021889	197.799	44.9427	2.1379	7.85e-13	4.67e-11	Receptor-like protein kinase At3g21340 (AHRD V1 **** RLK6_ARATH); contains Interpro domain(s) IPR002290 Serine/threonine protein kinase
Cla017784	119.949	27.4182	2.1292	0.0012621	0.0093805	Carbonic anhydrase (AHRD V1 ***- B4G0V7_MAIZE); contains Interpro domain(s) IPR018340 Carbonic anhydrase, CAH1-like IPR001148 Carbonic anhydrase, alpha-class, catalytic domain
Cla019803	4488.48	1033.91	2.1181	1.1e-29	2.99e-27	Pathogenesis-related protein 4B (Fragment) (AHRD V1 **-- Q6LBM4_TOBAC); contains Interpro domain(s) IPR001153 Barwin
Cla007690	1534.55	354.357	2.1145	3.54e-26	7.57e-24	Cysteine-rich repeat secretory protein 43 (AHRD V1 ***- F4JVK9_ARATH); contains Interpro domain(s) IPR002902 Protein of unknown function DUF26
Cla019738	40846.3	9435.06	2.1141	2.06e-17	2.15e-15	FAD-binding domain-containing protein (AHRD V1 **-- D7MMH3_ARALL); contains Interpro domain(s) IPR006094 FAD linked oxidase, N-terminal
Cla008502	346.619	80.4592	2.107	2.14e-16	1.95e-14	LHC-related protein (AHRD V1 **-- D8SUY7_SELML)
Cla019739	4503.96	1051.3	2.099	3.13e-14	2.27e-12	FAD-binding domain-containing protein (AHRD V1 **-- D7MMH3_ARALL); contains Interpro domain(s) IPR006094 FAD linked oxidase, N-terminal
Cla016027	980.661	230.551	2.0887	1.42e-17	1.52e-15	UDP glycosyltransferase (AHRD V1 ***- C1JIE1_9SOLA); contains Interpro domain(s) IPR002213 UDP-glucuronosyl/UDP-glucosyltransferase
Cla008689	4947.8	1165.79	2.0855	7.37e-29	1.93e-26	Lysosomal pro-X carboxypeptidase (Fragment) (AHRD V1 *--- B5G4X7_CLOSI); contains Interpro domain(s) IPR008758 Peptidase S28
Cla023292	95.8567	22.5888	2.0853	9.55e-05	0.0010553	Cytochrome P450 (AHRD V1 ***- B9NEQ9_POPTR); contains Interpro domain(s) IPR001128 Cytochrome P450
Cla008769	2334.82	553.781	2.0759	7.29e-27	1.75e-24	Os04g0585900 protein (Fragment) (AHRD V1 *--- Q0JAP2_ORYSJ); contains Interpro domain(s) IPR007650 Protein of unknown function DUF581
Cla012833	35.8127	8.50639	2.0739	0.0010911	0.0083664	Unknown Protein (AHRD V1)
Cla019594	117.822	28.0037	2.0729	4.24e-09	1.38e-07	Purine permease family protein (AHRD V1 **-- D7MCV2_ARALL); contains Interpro domain(s) IPR004853 Protein of unknown function DUF250
Cla009836	523.52	124.923	2.0672	4.77e-09	1.54e-07	Germin-like protein 4 (AHRD V1 ***- A8QK90_VITVI); contains Interpro domain(s) IPR014710 RmlC-like jelly roll fold
Cla017488	47.261	11.37	2.0554	0.0061544	0.034075	Family of serine hydrolases 2 (AHRD V1 **-- FSH2_YEAST); contains Interpro domain(s) IPR005645 Protein of unknown function DUF341
Cla012765	469.222	113.281	2.0504	2e-18	2.38e-16	Nitrate transporter (AHRD V1 ***- Q852P5_TOBAC); contains Interpro domain(s) IPR000109 TGF-beta receptor, type I/II extracellular region
Cla019149	7912.68	1924.32	2.0398	1.62e-28	4.12e-26	Germin-like protein (AHRD V1 ***- Q8H2A6_ANACO); contains Interpro domain(s) IPR014710 RmlC-like jelly roll fold
Cla018709	1647.74	402.985	2.0317	4.31e-07	9.15e-06	Chitinase A (AHRD V1 ***- Q4W6L6_CYCRE); contains Interpro domain(s) IPR011583 Chitinase II
Cla018177	363.406	89.2771	2.0252	5.04e-16	4.45e-14	Unknown Protein (AHRD V1)
Cla010853	676.877	166.448	2.0238	3.32e-20	4.65e-18	Unknown Protein (AHRD V1)
Cla021706	13511	3345.79	2.0137	1.78e-28	4.47e-26	CASP-like protein RCOM_0679870 (AHRD V1 ***- CSPL5_RICCO); contains Interpro domain(s) IPR006459 Uncharacterised protein family UPF0497, trans-membrane plant subgroup
Cla020587	40.4923	10.0467	2.0109	0.0002365	0.0022939	Unknown Protein (AHRD V1); contains Interpro domain(s) IPR012614 Small acid-soluble spore protein, SspP
Cla017771	45.4437	11.3264	2.0044	8.23e-05	0.00093318	UDP glycosyltransferase (AHRD V1 ***- C1JIE1_9SOLA); contains Interpro domain(s) IPR002213 UDP-glucuronosyl/UDP-glucosyltransferase
Cla019377	123.335	30.8043	2.0014	3.61e-09	1.2e-07	Beta-1 3-galactosyltransferase 6 (AHRD V1 **-- B6UBH3_MAIZE); contains Interpro domain(s) IPR002659 Glycosyl transferase, family 31
Cla016139	96.4374	24.1474	1.9977	7.83e-08	1.95e-06	Expansin-like protein (AHRD V1 ***- A2ICD7_CUNLA); contains Interpro domain(s) IPR007112 Expansin 45, endoglucanase-like
Cla017269	244.828	61.3886	1.9957	0.00014645	0.0015245	Mate efflux family protein (AHRD V1 ***- D7KHQ9_ARALL); contains Interpro domain(s) IPR002528 Multi antimicrobial extrusion protein MatE
Cla014158	29.9491	7.51418	1.9948	0.0013107	0.0096693	Inositol-1 4 5-trisphosphate 5-phosphatase-like protein (AHRD V1 ***- Q9FJQ6_ARATH); contains Interpro domain(s) IPR000300 Inositol polyphosphate related phosphatase
Cla007324	550.602	138.569	1.9904	7.31e-15	5.86e-13	U-box domain-containing protein 24 (AHRD V1 ***- D7LAS1_ARALL); contains Interpro domain(s) IPR003613 U box domain
Cla009141	228.846	58.0098	1.98	3.46e-05	0.0004442	Universal stress protein family protein (AHRD V1 **** D7L0F0_ARALL); contains Interpro domain(s) IPR006016 UspA
Cla023182	3225.98	818.693	1.9783	1.46e-09	5.3e-08	NAC domain protein IPR003441 (AHRD V1 ***- B9GU14_POPTR); contains Interpro domain(s) IPR003441 No apical meristem (NAM) protein
Cla007688	380.897	96.7882	1.9765	1.28e-09	4.69e-08	CONSTANS-like zinc finger protein (AHRD V1 *--- D0EP07_SOYBN); contains Interpro domain(s) IPR000315 Zinc finger, B-box
Cla002832	140.452	35.7315	1.9748	1.63e-09	5.83e-08	Unknown Protein (AHRD V1)
Cla017006	70.8002	18.061	1.9709	0.0042279	0.025327	Amino acid transporter family protein (AHRD V1 ***- D7M7A7_ARALL); contains Interpro domain(s) IPR013057 Amino acid transporter, transmembrane
Cla017295	310.135	79.1229	1.9707	1.66e-14	1.24e-12	Wax synthase isoform 3 (AHRD V1 **-- Q84XY7_VITVI)
Cla022986	2611.34	669.731	1.9631	4.97e-25	9.6e-23	Urease alpha subunit (AHRD V1 ***- A3YCE1_9GAMM); contains Interpro domain(s) IPR008221 Urease IPR005848 Urease, alpha subunit
Cla010725	121.047	31.1106	1.9601	9.99e-05	0.0010941	Membrane transporter D1 (AHRD V1 **** GTR1_LEIDO); contains Interpro domain(s) IPR003663 Sugar/inositol transporter
Cla011979	5584.7	1435.63	1.9598	2.05e-26	4.58e-24	NADPH dehydrogenase 1 (AHRD V1 **-- OYE1_SACPS); contains Interpro domain(s) IPR001155 NADH:flavin oxidoreductase/NADH oxidase, N-terminal
Cla015162	517.21	133.236	1.9568	0.0072062	0.038546	Gibberellin 2-oxidase (AHRD V1 ***- Q4W8C0_PHAAN); contains Interpro domain(s) IPR005123 Oxoglutarate and iron-dependent oxygenase
Cla012832	341.128	88.1653	1.952	2.67e-06	4.63e-05	Unknown Protein (AHRD V1)
Cla014464	1654.15	427.953	1.9506	0.0078177	0.041152	Glucose-6-phosphate/phosphate translocator 2 (AHRD V1 ***- D7KVF2_ARALL); contains Interpro domain(s) IPR004696 Tpt phosphate/phosphoenolpyruvate translocator
Cla008270	69.972	18.106	1.9503	0.0027106	0.017641	Chitinase a (AHRD V1 ***- Q7M1R1_9ASPA); contains Interpro domain(s) IPR001223 Glycoside hydrolase, family 18, catalytic domain
Cla020741	1579.05	409.941	1.9456	0.0036539	0.022471	Os12g0122100 protein (Fragment) (AHRD V1 *--- Q0IQG8_ORYSJ); contains Interpro domain(s) IPR006769 Protein of unknown function DUF607
Cla014179	1121.4	291.643	1.943	2.6e-18	3.06e-16	Cytochrome P450 (AHRD V1 ***- B9HFV6_POPTR); contains Interpro domain(s) IPR001128 Cytochrome P450
Cla011624	40.2809	10.4843	1.9419	0.00025508	0.0024488	BZIP transcription factor (AHRD V1 ***- Q8W5R9_ORYSA)
Cla008548	167.474	43.7334	1.9371	3.29e-10	1.33e-08	Chaperonin-like protein (AHRD V1 *-*- Q2LJE0_FISMU); contains Interpro domain(s) IPR003435 Chaperonin-like RbcX
Cla014921	1288.33	339.704	1.9232	1.27e-08	3.77e-07	Oxidoreductase zinc-binding dehydrogenase family (AHRD V1 **** B7JH70_BACC0); contains Interpro domain(s) IPR002085 Alcohol dehydrogenase superfamily, zinc-containing
Cla018457	258.126	68.091	1.9225	0.0073955	0.039295	Tubulin beta-4 chain (AHRD V1 ***- B6T505_MAIZE); contains Interpro domain(s) IPR002453 Beta tubulin
Cla017479	264.46	69.8137	1.9215	9.36e-13	5.47e-11	Protein PHYTOCHROME KINASE SUBSTRATE 4 (AHRD V1 *-*- PKS4_ARATH)
Cla018708	415.043	109.954	1.9164	1.29e-12	7.44e-11	Chitinase A (AHRD V1 **-- Q4W6L6_CYCRE); contains Interpro domain(s) IPR011583 Chitinase II
Cla016056	290.316	77.2677	1.9097	9.57e-14	6.54e-12	UDP-glucosyltransferase 1 (AHRD V1 ***- C6ZRH7_CAPAN); contains Interpro domain(s) IPR002213 UDP-glucuronosyl/UDP-glucosyltransferase
Cla012292	145.666	38.7798	1.9093	0.00049841	0.0043558	Soul heme-binding family protein (AHRD V1 ***- D7LZY3_ARALL); contains Interpro domain(s) IPR018790 Protein of unknown function DUF2358
Cla012223	19630.9	5231.67	1.9078	1.9e-18	2.28e-16	Blue copper protein (AHRD V1 *--- B6TT37_MAIZE); contains Interpro domain(s) IPR008972 Cupredoxin
Cla018902	756.663	201.713	1.9073	1.35e-08	4e-07	DS synthase (AHRD V1 ***- F4YF85_9APIA); contains Interpro domain(s) IPR018333 Squalene cyclase
Cla019262	1043.16	278.577	1.9048	1.03e-20	1.5e-18	Brain protein 44-like protein (AHRD V1 ***- B6UEL2_MAIZE); contains Interpro domain(s) IPR005336 Uncharacterised protein family UPF0041
Cla001355	65.7387	17.5783	1.9029	1.33e-05	0.00019462	NADH dehydrogenase (AHRD V1 ***- O80874_ARATH); contains Interpro domain(s) IPR013027 FAD-dependent pyridine nucleotide-disulphide oxidoreductase
Cla007904	104.633	28.0234	1.9006	0.00037763	0.0034506	Cc-nbs-lrr resistance protein (AHRD V1 ***- B9NCG6_POPTR); contains Interpro domain(s) IPR002182 NB-ARC
Cla013762	617.584	165.52	1.8996	4.21e-18	4.84e-16	Synaptotagmin A (AHRD V1 **-- F4IFM7_ARATH); contains Interpro domain(s) IPR018029 C2 membrane targeting protein
Cla004583	538.38	144.493	1.8976	2.7e-07	6.01e-06	COP1 (Fragment) (AHRD V1 **-- Q93Y48_ORYSI); contains Interpro domain(s) IPR017986 WD40 repeat, region
Cla006184	79.94	21.5044	1.8943	1.75e-06	3.16e-05	Glycosyltransferase CAZy family GT90 (Fragment) (AHRD V1 **-- D8RT95_SELML); contains Interpro domain(s) IPR008539 Protein of unknown function DUF821, CAP10-like
Cla013243	142.811	38.6618	1.8851	6.17e-09	1.94e-07	Unknown Protein (AHRD V1)
Cla012974	28648.1	7794	1.878	2.97e-25	5.84e-23	ABC transporter G family member 29 (AHRD V1 ***- F4J1I6_ARATH); contains Interpro domain(s) IPR013525 ABC-2 type transporter
Cla005499	274.921	74.8846	1.8763	7.47e-13	4.48e-11	&gtF3O9.30 (AHRD V1 ***- Q9SA48_ARATH)
Cla020535	127.2	34.7116	1.8736	0.0022449	0.01513	Nodulin family protein (AHRD V1 **-- D7MWD3_ARALL); contains Interpro domain(s) IPR010658 Nodulin-like
Cla008264	62.5541	17.0738	1.8733	1.87e-05	0.00026156	Malonyl-coenzyme:anthocyanin 5-O-glucoside-6&apos;&apos;&apos;-O-malonyltransferase (AHRD V1 **-- 5MAT1_SALSN); contains Interpro domain(s) IPR003480 Transferase
Cla002464	57.3617	15.7534	1.8644	4.25e-05	0.00053025	Unknown Protein (AHRD V1)
Cla017792	579.933	159.868	1.859	7.29e-17	7.14e-15	Nodulin family protein (AHRD V1 **-- D7MWD3_ARALL); contains Interpro domain(s) IPR010658 Nodulin-like
Cla015045	32689.9	9024.25	1.857	2.89e-16	2.6e-14	Unknown Protein (AHRD V1); contains Interpro domain(s) IPR006706 Extensin-like region
Cla002470	6952.91	1920.99	1.8558	7.91e-24	1.39e-21	Alternative oxidase (AHRD V1 ***- D4P4J8_CITLA); contains Interpro domain(s) IPR002680 Alternative oxidase
Cla019124	10897.6	3024.14	1.8494	3.38e-24	6.12e-22	Uncharacterized ABC transporter ATP-binding protein sll0415 (AHRD V1 *-*- Y415_SYNY3); contains Interpro domain(s) IPR003439 ABC transporter-like
Cla003109	176.47	49.0889	1.846	0.0013056	0.0096392	Mate efflux family protein (AHRD V1 **-- D7MN36_ARALL); contains Interpro domain(s) IPR002528 Multi antimicrobial extrusion protein MatE
Cla010881	1976.7	550.925	1.8432	1.67e-21	2.56e-19	NAC domain protein IPR003441 (AHRD V1 ***- B9GZC3_POPTR); contains Interpro domain(s) IPR003441 No apical meristem (NAM) protein
Cla021338	972.384	272.528	1.8351	3.95e-19	5.1e-17	Glutathione S-transferase (AHRD V1 ***- D8UY87_GLYSO); contains Interpro domain(s) IPR004046 Glutathione S-transferase, C-terminal
Cla007567	75.1346	21.0952	1.8326	0.00086791	0.0069189	AT-hook DNA-binding protein (Fragment) (AHRD V1 **-- A1DR81_CATRO); contains Interpro domain(s) IPR014476 Predicted AT-hook DNA-binding
Cla014161	76.4572	21.6264	1.8219	0.0081377	0.042566	Inositol-3-phosphate synthase (AHRD V1 ***- C4PW05_ARATH); contains Interpro domain(s) IPR002587 Myo-inositol-1-phosphate synthase
Cla006778	44.1979	12.5277	1.8189	0.00039545	0.0035884	Uncharacterized ABC transporter ATP-binding protein TM_0288 (AHRD V1 *--- Y288_THEMA); contains Interpro domain(s) IPR003439 ABC transporter-like
Cla021121	410.457	116.454	1.8175	9.97e-15	7.8e-13	Homeobox leucine zipper protein (AHRD V1 ***- B8YIB0_MIRJA); contains Interpro domain(s) IPR001356 Homeobox
Cla008954	645.483	184.5	1.8068	0.00152	0.010965	Auxin efflux carrier-like protein (AHRD V1 ***- Q9SHL8_ARATH); contains Interpro domain(s) IPR004776 Auxin efflux carrier
Cla021727	100.029	28.6121	1.8057	0.0023079	0.015439	1-aminocyclopropane-1-carboxylate oxidase 3 (AHRD V1 **-- ACCO3_ARATH); contains Interpro domain(s) IPR005123 Oxoglutarate and iron-dependent oxygenase
Cla018165	233.712	66.8681	1.8053	0.0017355	0.012253	Unknown Protein (AHRD V1)
Cla012652	75.9039	21.7463	1.8034	1.1e-05	0.00016514	Histidine phosphotransfer protein (AHRD V1 ***- B9GGM6_POPTR); contains Interpro domain(s) IPR008207 Signal transduction histidine kinase, phosphotransfer (Hpt) region
Cla010867	420.231	120.526	1.8018	1.74e-14	1.3e-12	WRKY transcription factor 72 (AHRD V1 *-** Q6IEK9_ORYSI); contains Interpro domain(s) IPR003657 DNA-binding WRKY
Cla018796	112.239	32.2116	1.8009	2.24e-07	5.06e-06	Receptor-like kinase (AHRD V1 **** A7VM65_9VIRI); contains Interpro domain(s) IPR002290 Serine/threonine protein kinase
Cla013990	40.53	11.6495	1.7987	0.00076159	0.0062287	Indole-3-acetic acid-amido synthetase GH3.2 (AHRD V1 **-- F4JS15_ARATH); contains Interpro domain(s) IPR004993 GH3 auxin-responsive promoter
Cla019125	7082.98	2035.95	1.7987	7.89e-23	1.34e-20	Uncharacterized ABC transporter ATP-binding protein sll0415 (AHRD V1 *-*- Y415_SYNY3); contains Interpro domain(s) IPR003439 ABC transporter-like
Cla009398	1421.06	409.557	1.7948	6.09e-18	6.88e-16	Membrane transporter D1 (AHRD V1 **** GTR1_LEIDO); contains Interpro domain(s) IPR003663 Sugar/inositol transporter
Cla011056	127.8	36.9154	1.7916	6.93e-08	1.75e-06	Short-chain dehydrogenase/reductase 2 (AHRD V1 **-- Q2PHF5_LACSA); contains Interpro domain(s) IPR002198 Short-chain dehydrogenase/reductase SDR
Cla006146	31.4101	9.07983	1.7905	0.0032046	0.020188	MYB transcription factor (Fragment) (AHRD V1 ***- A1DR87_CATRO)
Cla005316	143.638	41.5376	1.79	2.5e-08	6.83e-07	Unknown Protein (AHRD V1)
Cla012250	179.388	51.9976	1.7866	0.0031707	0.020019	Nitrate transporter (AHRD V1 ***- D7LE97_ARALL); contains Interpro domain(s) IPR000109 TGF-beta receptor, type I/II extracellular region
Cla004250	1599.57	463.949	1.7856	3.8e-06	6.38e-05	Zinc finger protein CONSTANS-LIKE 5 (AHRD V1 *--- COL5_ARATH); contains Interpro domain(s) IPR010402 CCT domain
Cla014437	274.159	79.9976	1.777	1.13e-05	0.00016961	F-box-like (AHRD V1 ***- Q6H6K1_ORYSJ)
Cla015783	7853.12	2292.61	1.7763	3.41e-08	9.03e-07	Lysine/histidine transporter (AHRD V1 ***- B9HR02_POPTR); contains Interpro domain(s) IPR013057 Amino acid transporter, transmembrane
Cla022912	4520.09	1333.24	1.7614	1.6e-14	1.21e-12	MtN21 nodulin protein-like (AHRD V1 ***- Q9FL41_ARATH); contains Interpro domain(s) IPR000620 Protein of unknown function DUF6, transmembrane
Cla012083	64.4507	19.0359	1.7595	3.8e-05	0.00048186	Phosphatidylinositol kinase (AHRD V1 *-*- D0MQD8_PHYIT); contains Interpro domain(s) IPR000403 Phosphatidylinositol 3- and 4-kinase, catalytic
Cla011693	119.835	35.4905	1.7555	1.55e-07	3.64e-06	Nodulin family protein (AHRD V1 **-- D7MWD3_ARALL); contains Interpro domain(s) IPR010658 Nodulin-like
Cla021598	452.934	134.463	1.7521	1.49e-10	6.48e-09	Leucine Rich Repeat family protein expressed (AHRD V1 **-- Q6F383_ORYSJ); contains Interpro domain(s) IPR001611 Leucine-rich repeat
Cla013409	362.789	107.895	1.7495	4.52e-06	7.49e-05	Peroxidase (AHRD V1 ***- Q6T1C8_QUESU); contains Interpro domain(s) IPR002016 Haem peroxidase, plant/fungal/bacterial
Cla012877	3747.22	1117.57	1.7455	5.74e-11	2.65e-09	Enoyl-(Acyl-carrier-protein) reductase II (AHRD V1 ***- F4LTK4_TEPAE); contains Interpro domain(s) IPR004136 2-nitropropane dioxygenase, NPD
Cla021557	44.4299	13.3211	1.7378	0.00058601	0.0049748	Unknown Protein (AHRD V1)
Cla012547	2918.89	875.376	1.7374	4.47e-11	2.08e-09	GDSL esterase/lipase 1 (AHRD V1 ***- GLIP1_ARATH); contains Interpro domain(s) IPR001087 Lipase, GDSL
Cla007656	319.58	96.076	1.7339	1.48e-11	7.46e-10	WRKY transcription factor (AHRD V1 **** D0PSE9_9LAMI); contains Interpro domain(s) IPR003657 DNA-binding WRKY
Cla006068	2653.16	798.084	1.7331	3.88e-20	5.39e-18	Membrane transporter D1 (AHRD V1 **** GTR1_LEIDO); contains Interpro domain(s) IPR005828 General substrate transporter
Cla023146	1981.15	597.289	1.7298	1.33e-19	1.78e-17	Cytochrome P450 (AHRD V1 ***- B9NFM5_POPTR); contains Interpro domain(s) IPR001128 Cytochrome P450
Cla003286	1337.32	404.176	1.7263	6.48e-07	1.31e-05	Multidrug resistance protein ABC transporter family (AHRD V1 **-- B9GJX7_POPTR); contains Interpro domain(s) IPR001140 ABC transporter, transmembrane region
Cla017939	234.868	71.0159	1.7256	0.0015506	0.01115	Unknown Protein (AHRD V1)
Cla009661	386.414	117.264	1.7204	7.79e-13	4.65e-11	Ethylene-responsive transcription factor (AHRD V1 **** F2Y9E9_COFAR); contains Interpro domain(s) IPR001471 Pathogenesis-related transcriptional factor and ERF, DNA-binding
Cla014834	33.2626	10.1265	1.7158	0.0025709	0.01692	Myb-related transcription factor (AHRD V1 ***- A7ULI0_DATME); contains Interpro domain(s) IPR015495 Myb transcription factor
Cla003382	7826.35	2387.71	1.7127	1.12e-20	1.61e-18	Peroxidase (AHRD V1 ***- C0KKH7_9CARY); contains Interpro domain(s) IPR002016 Haem peroxidase, plant/fungal/bacterial
Cla020710	4917.65	1502.06	1.711	1.4e-17	1.51e-15	Cytochrome P450 (AHRD V1 **-- A9ZT63_COPJA); contains Interpro domain(s) IPR001128 Cytochrome P450
Cla023266	139.718	42.8392	1.7055	0.00094362	0.0074242	VQ motif-containing protein (AHRD V1 *-*- D7L1L0_ARALL); contains Interpro domain(s) IPR008889 VQ
Cla021270	385.541	118.482	1.7022	0.00080684	0.0065236	Ethylene responsive transcription factor 12 (AHRD V1 *-** C0J9I3_9ROSA); contains Interpro domain(s) IPR001471 Pathogenesis-related transcriptional factor and ERF, DNA-binding
Cla016244	3237.67	999.52	1.6957	2.02e-13	1.32e-11	Glycerol-3-phosphate acyltransferase (AHRD V1 **** Q8W3L0_CITUN); contains Interpro domain(s) IPR016222 Glycerol-3-phosphate O-acyltransferase
Cla008619	427.223	132.106	1.6933	6.98e-13	4.22e-11	BEL1-like homeodomain 5 (AHRD V1 *--- F4IFQ2_ARATH); contains Interpro domain(s) IPR006563 POX
Cla019734	2817.84	871.603	1.6928	5.1e-05	0.00062085	FAD-binding domain-containing protein (AHRD V1 **-- D7MMH8_ARALL); contains Interpro domain(s) IPR006094 FAD linked oxidase, N-terminal
Cla003652	84.9962	26.2988	1.6924	7.3e-06	0.00011449	NBS/LRR resistance protein-like protein (Fragment) (AHRD V1 ***- Q945Z3_THECC); contains Interpro domain(s) IPR002182 NB-ARC
Cla009311	130.256	40.3849	1.6895	1.86e-07	4.31e-06	Calcium-dependent lipid-binding domain-containing protein (AHRD V1 **** O23425_ARATH); contains Interpro domain(s) IPR000008 C2 calcium-dependent membrane targeting
Cla013922	2547.81	791.352	1.6869	0.0038617	0.023465	NAC domain protein (AHRD V1 ***- B2ZGQ4_SOYBN); contains Interpro domain(s) IPR003441 No apical meristem (NAM) protein
Cla013630	1246.28	387.214	1.6864	0.00018378	0.0018519	Myosin XI (AHRD V1 **** Q5R216_TOBAC); contains Interpro domain(s) IPR001609 Myosin head, motor region
Cla021810	347.112	107.957	1.6849	7.38e-06	0.00011575	MYB transcription factor (AHRD V1 *-** Q39550_CRAPL); contains Interpro domain(s) IPR015495 Myb transcription factor
Cla004669	4733.72	1475.96	1.6813	2.15e-14	1.57e-12	Cysteine/Histidine-rich C1 domain family protein (AHRD V1 ***- F4IJF7_ARATH); contains Interpro domain(s) IPR011424 C1-like
Cla005259	122.857	38.3948	1.678	5.23e-07	1.09e-05	1-aminocyclopropane-1-carboxylate oxidase (AHRD V1 ***- Q9AYS8_9POAL); contains Interpro domain(s) IPR005123 Oxoglutarate and iron-dependent oxygenase
Cla016674	1332.58	417.15	1.6756	1.73e-17	1.82e-15	Processive diacylglycerol glucosyltransferase (AHRD V1 ***- E5W153_9BACI); contains Interpro domain(s) IPR009695 Monogalactosyldiacylglycerol synthase
Cla004686	2980.96	934.356	1.6737	4.49e-19	5.76e-17	Enoyl-CoA hydratase (AHRD V1 ***- D5P7B7_9MYCO); contains Interpro domain(s) IPR001753 Crotonase, core
Cla020384	1367.05	428.916	1.6723	3.73e-17	3.76e-15	IST1 homolog (AHRD V1 *--- IST1_HUMAN); contains Interpro domain(s) IPR005061 Protein of unknown function DUF292, eukaryotic
Cla022453	2398.77	755.17	1.6674	9.32e-19	1.15e-16	Glutamate receptor (AHRD V1 ***- B9RNQ8_RICCO); contains Interpro domain(s) IPR015683 Glutamate receptor-related
Cla007846	1153.94	363.855	1.6651	1.57e-09	5.66e-08	Myb-like transcription factor 1 (AHRD V1 **-* Q8H271_GOSHI); contains Interpro domain(s) IPR015495 Myb transcription factor
Cla010118	32.7903	10.3733	1.6604	0.0035784	0.022061	IAA-amino acid hydrolase (AHRD V1 **-* D5FTH2_POPTO); contains Interpro domain(s) IPR010168 Peptidase M20D, amidohydrolase
Cla011333	239.491	75.8051	1.6596	5.2e-10	2.03e-08	Yellow stripe-like 9 transporter (AHRD V1 ***- E3UJQ8_BRADI); contains Interpro domain(s) IPR004813 Oligopeptide transporter OPT superfamily
Cla017486	581.475	184.141	1.6589	1.51e-09	5.46e-08	ABC transporter G family member 42 (AHRD V1 ***- F4JJF4_ARATH)
Cla000882	697.5	222.209	1.6503	1.63e-14	1.23e-12	Cytochrome P450 (AHRD V1 ***- B9HZ20_POPTR); contains Interpro domain(s) IPR001128 Cytochrome P450
Cla003066	4965.16	1582.88	1.6493	5.24e-19	6.68e-17	P-ATPase family transporter copper ion heavy metal translocating P-type ATPase-like protein (Fragment) (AHRD V1 **** A4RXW6_OSTLU); contains Interpro domain(s) IPR006403 ATPase, P type, cation/copper-transporter
Cla018613	2040	651.679	1.6463	7.34e-18	8.2e-16	Glutathione S-transferase (AHRD V1 ***- Q9FUT0_ARATH); contains Interpro domain(s) IPR004046 Glutathione S-transferase, C-terminal
Cla021350	2854.79	913.361	1.6441	1.49e-12	8.51e-11	U-box domain-containing protein (AHRD V1 ***- D7LU64_ARALL); contains Interpro domain(s) IPR003613 U box domain
Cla022916	663.347	212.241	1.6441	1.59e-14	1.21e-12	Major facilitator superfamily transporter (AHRD V1 **-- E3QA71_COLGM); contains Interpro domain(s) IPR016196 Major facilitator superfamily, general substrate transporter
Cla019428	106.298	34.1222	1.6393	2.09e-06	3.72e-05	BTB/POZ domain-containing protein At3g22104 (AHRD V1 **-- Y3210_ARATH); contains Interpro domain(s) IPR004249 NPH3
Cla014164	6844.99	2199.72	1.6377	0.0023961	0.015938	Laccase (AHRD V1 ***- Q9AUI3_PINTA); contains Interpro domain(s) IPR017760 L-ascorbate oxidase, plants
Cla008123	690.634	222.025	1.6372	3.76e-07	8.13e-06	Trehalose-phosphate phosphatase (AHRD V1 **** Q3ZTF5_TOBAC); contains Interpro domain(s) IPR003337 Trehalose-phosphatase
Cla019064	335.769	108.174	1.6341	4.21e-07	8.97e-06	Cytochrome P450 flavonoid 3&apos 5&apos-hydroxylase (AHRD V1 **-- B9HNH6_POPTR); contains Interpro domain(s) IPR001128 Cytochrome P450
Cla020653	877.643	282.956	1.6331	0.0027785	0.018012	Hydroxycinnamoyl transferase (AHRD V1 **-* E8ZAP2_SOLSC); contains Interpro domain(s) IPR003480 Transferase
Cla023442	71.8871	23.2226	1.6302	4.57e-05	0.0005618	CoA ligase (AHRD V1 ***- F5IKP2_ACIBA); contains Interpro domain(s) IPR000873 AMP-dependent synthetase and ligase
Cla006642	5367.12	1734.15	1.6299	1.59e-09	5.73e-08	BCL-2-associated athanogene 6 (AHRD V1 *-*- O82345_ARATH); contains Interpro domain(s) IPR003103 Apoptosis regulator Bcl-2 protein, BAG
Cla010388	265.431	85.8017	1.6293	9.02e-07	1.75e-05	Nodulin MtN21 family protein (AHRD V1 ***- D7LPP0_ARALL)
Cla016574	671.03	217.164	1.6276	0.0068856	0.037241	Glucose-1-phosphate adenylyltransferase (AHRD V1 **** O22658_CITLA); contains Interpro domain(s) IPR011831 Glucose-1-phosphate adenylyltransferase IPR005836 ADP-glucose pyrophosphorylase, conserved site
Cla016127	728.151	235.806	1.6266	1.9e-06	3.4e-05	Ethphon-induced protein (AHRD V1 **-- A5Z1R3_HEVBR); contains Interpro domain(s) IPR007650 Protein of unknown function DUF581
Cla011323	33.8349	10.9765	1.6241	0.0038189	0.023248	Wall-associated receptor kinase-like 22 (AHRD V1 *-** WAKLI_ARATH); contains Interpro domain(s) IPR002290 Serine/threonine protein kinase
Cla005168	1664.13	540.175	1.6233	0.0042543	0.025454	Calmodulin binding protein-like protein (Fragment) (AHRD V1 *-*- C0SVV6_ARATH); contains Interpro domain(s) IPR012416 Calmodulin binding protein-like
Cla018750	41.9725	13.6412	1.6215	0.0013774	0.010094	Receptor kinase-like protein (AHRD V1 **** Q7DMC2_ORYLO); contains Interpro domain(s) IPR002290 Serine/threonine protein kinase
Cla002450	2030.3	661.182	1.6186	2.46e-17	2.54e-15	Unknown Protein (AHRD V1)
Cla007605	3894.45	1269.57	1.6171	1.39e-10	6.08e-09	Peptide transporter (AHRD V1 ***- A6YJX4_9MAGN); contains Interpro domain(s) IPR000109 TGF-beta receptor, type I/II extracellular region
Cla006605	201.988	65.8507	1.617	0.00054332	0.0046763	Ethylene-responsive transcription factor 1 (AHRD V1 *-** ERF1_ORYSJ); contains Interpro domain(s) IPR001471 Pathogenesis-related transcriptional factor and ERF, DNA-binding
Cla008177	1059.83	346.9	1.6112	1.98e-11	9.8e-10	Phosphomethylpyrimidine synthase (AHRD V1 ***- C7MPZ7_SACVD); contains Interpro domain(s) IPR002817 Thiamine biosynthesis protein ThiC
Cla001204	21483	7033.01	1.611	3.28e-19	4.26e-17	3-hydroxy-3-methylglutaryl coenzyme A reductase 1 (AHRD V1 ***- B3VN82_PYRPY); contains Interpro domain(s) IPR004554 Hydroxymethylglutaryl-CoA reductase, class I, catalytic
Cla012350	1878.72	615.433	1.6101	1.08e-05	0.00016311	Abscisic stress ripening (AHRD V1 *-** D2JX43_MUSPR); contains Interpro domain(s) IPR003496 ABA/WDS induced protein
Cla005780	1150.09	377.066	1.6089	0.0001318	0.0013924	1-aminocyclopropane-1-carboxylate oxidase 3 (AHRD V1 **-- ACCO3_CUCME); contains Interpro domain(s) IPR005123 Oxoglutarate and iron-dependent oxygenase
Cla012636	711.833	233.388	1.6088	1.43e-05	0.0002078	Receptor-like kinase (AHRD V1 **** A7VM37_MARPO); contains Interpro domain(s) IPR002290 Serine/threonine protein kinase
Cla017341	482.281	158.477	1.6056	9.32e-13	5.46e-11	Long-chain-fatty-acid--CoA ligase family protein (AHRD V1 ***- D7LGL1_ARALL); contains Interpro domain(s) IPR000873 AMP-dependent synthetase and ligase
Cla018614	2117.54	696.341	1.6045	1.63e-17	1.73e-15	Glutathione S-transferase (AHRD V1 ***- Q9FUT0_ARATH); contains Interpro domain(s) IPR004046 Glutathione S-transferase, C-terminal
Cla013167	1175.19	386.978	1.6026	5.86e-16	5.15e-14	Unknown Protein (AHRD V1)
Cla023355	1441.03	475.227	1.6004	7.28e-07	1.45e-05	Branched-chain amino acid aminotransferase-like (AHRD V1 ***- Q5NAM3_ORYSJ); contains Interpro domain(s) IPR001544 Aminotransferase, class IV
Cla010447	1451.8	479.692	1.5977	2.44e-06	4.25e-05	Cellulose synthase (AHRD V1 ***- Q2HT12_MEDTR); contains Interpro domain(s) IPR005150 Cellulose synthase
Cla008556	6935.29	2299.97	1.5923	1.89e-18	2.27e-16	Cinnamoyl CoA reductase-like protein (AHRD V1 ***- B9HNY0_POPTR); contains Interpro domain(s) IPR016040 NAD(P)-binding domain
Cla020591	127.183	42.2193	1.5909	7.49e-07	1.48e-05	Serine carboxypeptidase-like 13 (AHRD V1 ***- A8MQG4_ARATH); contains Interpro domain(s) IPR001563 Peptidase S10, serine carboxypeptidase
Cla007823	34.4209	11.4374	1.5895	0.0091001	0.046643	Transcription factor MADS-box (AHRD V1 *--- Q2HRQ1_MEDTR); contains Interpro domain(s) IPR002100 Transcription factor, MADS-box
Cla020539	1964.42	652.995	1.589	1.13e-16	1.09e-14	ACT domain-containing protein (AHRD V1 **-- Q9SJM1_ARATH)
Cla015437	1836.41	612.16	1.5849	5.65e-07	1.16e-05	Receptor-like kinase (AHRD V1 **** Q8LJZ0_SORBI); contains Interpro domain(s) IPR002290 Serine/threonine protein kinase
Cla015349	1877.61	626.703	1.583	1.66e-16	1.55e-14	Protein TIF31 homolog (AHRD V1 *--- TIF31_COCIM); contains Interpro domain(s) IPR013105 Tetratricopeptide TPR2
Cla018544	933.537	311.739	1.5824	1.54e-14	1.18e-12	MADS box transcription factor (AHRD V1 ***- Q9SBQ1_PETHY); contains Interpro domain(s) IPR002487 Transcription factor, K-box
Cla020329	1958.72	656.621	1.5768	1.88e-16	1.73e-14	Prostamide/prostaglandin F synthase (AHRD V1 *--- PGFS_BOVIN)
Cla021535	209.369	70.3362	1.5737	6.13e-07	1.24e-05	1-aminocyclopropane-1-carboxylate oxidase-2 (AHRD V1 **-- F4IDQ0_ARATH); contains Interpro domain(s) IPR005123 Oxoglutarate and iron-dependent oxygenase
Cla009953	38.1964	12.8543	1.5712	0.0032474	0.020361	Serine carboxypeptidase-like 18 (AHRD V1 ***- F4HR86_ARATH); contains Interpro domain(s) IPR001563 Peptidase S10, serine carboxypeptidase
Cla007819	446.596	150.548	1.5687	0.00023259	0.0022668	U-box domain-containing protein (AHRD V1 ***- D7KF20_ARALL); contains Interpro domain(s) IPR003613 U box domain
Cla005732	2786.05	939.445	1.5683	7.51e-16	6.57e-14	Lectin-like receptor kinase 11 (AHRD V1 **** Q6UY57_MEDTR); contains Interpro domain(s) IPR002290 Serine/threonine protein kinase
Cla008935	1437.69	485.1	1.5674	3.06e-08	8.21e-07	Strictosidine synthase family protein (AHRD V1 **-- D7LTU8_ARALL); contains Interpro domain(s) IPR004141 Strictosidine synthase
Cla010030	1893.5	640.599	1.5636	4.96e-16	4.4e-14	Dual specificity protein phosphatase (AHRD V1 *-*- Q28HA6_XENTR); contains Interpro domain(s) IPR020422 Dual specificity phosphatase, subgroup, catalytic domain
Cla021803	420.789	142.474	1.5624	2.15e-09	7.54e-08	Calmodulin (AHRD V1 ***- D3PJ43_9MAXI); contains Interpro domain(s) IPR011992 EF-Hand type
Cla021554	14176.2	4805.02	1.5609	1.69e-07	3.92e-06	Proteinase inhibitor I-B (AHRD V1 ***- IPIB_TOBAC); contains Interpro domain(s) IPR000864 Proteinase inhibitor I13, potato inhibitor I
Cla021559	854.803	290.355	1.5578	1.54e-09	5.57e-08	Protease inhibitor 1 (AHRD V1 ***- D3W0X2_9ROSI); contains Interpro domain(s) IPR000864 Proteinase inhibitor I13, potato inhibitor I
Cla011111	665.535	226.33	1.5561	3.93e-13	2.47e-11	Leucine-rich repeat receptor-like protein kinase (Fragment) (AHRD V1 **-- C0LGU8_ARATH); contains Interpro domain(s) IPR001611 Leucine-rich repeat
Cla005645	1501.54	510.985	1.5551	3.09e-06	5.26e-05	Heat shock protein (AHRD V1 ***- A9QVH3_9FABA); contains Interpro domain(s) IPR008978 HSP20-like chaperone
Cla021649	372.359	127.788	1.5429	0.0016606	0.0118	Protein FANTASTIC FOUR 3 (AHRD V1 *-*- FAF3_ARATH)
Cla009603	774.763	265.924	1.5427	5.01e-07	1.05e-05	Epoxide hydrolase (AHRD V1 ***- Q9ZP87_TOBAC); contains Interpro domain(s) IPR000073 Alpha/beta hydrolase fold-1
Cla003180	896.504	307.767	1.5425	1.29e-08	3.81e-07	Disease resistance-responsive (Dirigent-like protein) family protein (AHRD V1 *-*- F4JDF3_ARATH); contains Interpro domain(s) IPR004265 Plant disease resistance response protein
Cla013986	202.429	69.5343	1.5416	3.66e-08	9.64e-07	Cytochrome P450 (AHRD V1 *-*- B9NAD7_POPTR); contains Interpro domain(s) IPR001128 Cytochrome P450
Cla017649	1558.94	539.472	1.5309	6.7e-15	5.41e-13	Receptor expression-enhancing protein 3 (AHRD V1 **-- B6T5W0_MAIZE); contains Interpro domain(s) IPR004345 TB2/DP1 and HVA22 related protein
Cla006784	2205.49	765.74	1.5262	2.72e-05	0.00036157	Alcohol acyl transferase (AHRD V1 **-* A8W8Y0_CITSI); contains Interpro domain(s) IPR003480 Transferase
Cla017599	3634.58	1261.95	1.5261	1.72e-16	1.59e-14	Calcium dependent protein kinase 26 (AHRD V1 **** B9H9M4_POPTR); contains Interpro domain(s) IPR002290 Serine/threonine protein kinase
Cla017097	494.591	171.925	1.5245	1.59e-06	2.91e-05	Cinnamoyl CoA reductase-like protein (AHRD V1 ***- Q8LDZ7_ARATH); contains Interpro domain(s) IPR016040 NAD(P)-binding domain
Cla001434	872.508	303.48	1.5236	5.5e-13	3.39e-11	Oxidoreductase zinc-binding dehydrogenase family protein (AHRD V1 **-* F3MJY2_9BACL); contains Interpro domain(s) IPR002085 Alcohol dehydrogenase superfamily, zinc-containing
Cla012144	751.051	262.071	1.519	4.18e-13	2.62e-11	NAC-domain containing protein (AHRD V1 ***- B5TZH2_CUCMA); contains Interpro domain(s) IPR003441 No apical meristem (NAM) protein
Cla021354	2978.89	1043.44	1.5134	9.55e-16	8.26e-14	Peptide transporter (AHRD V1 **-- A6YJX4_9MAGN); contains Interpro domain(s) IPR000109 TGF-beta receptor, type I/II extracellular region
Cla023448	76.9462	26.9754	1.5122	0.00011089	0.0011976	Catalase (AHRD V1 ***- D2D313_GOSHI); contains Interpro domain(s) IPR000270 Octicosapeptide/Phox/Bem1p
Cla001315	34.6606	12.1589	1.5113	0.005724	0.032166	GEX1 (Fragment) (AHRD V1 ***- Q49L63_ARATH)
Cla017854	1288.94	452.337	1.5107	1.77e-14	1.32e-12	Glutathione S-transferase (AHRD V1 ***- Q76KW1_PEA); contains Interpro domain(s) IPR004046 Glutathione S-transferase, C-terminal
Cla012985	462.932	162.908	1.5067	8.02e-07	1.58e-05	Cytochrome P450 (AHRD V1 ***- B9NG75_POPTR); contains Interpro domain(s) IPR001128 Cytochrome P450
Cla012229	2771.14	976.337	1.505	0.00088561	0.0070459	TPR domain protein (AHRD V1 *-*- B6U810_MAIZE); contains Interpro domain(s) IPR011990 Tetratricopeptide-like helical
Cla000692	258.302	91.2058	1.5019	4.55e-07	9.64e-06	Unknown Protein (AHRD V1)
Cla012221	267.263	94.3826	1.5017	2.91e-09	9.89e-08	Early nodulin-like protein 5 (AHRD V1 **-- Q9LII0_ARATH); contains Interpro domain(s) IPR008972 Cupredoxin
Cla004801	176.243	62.5217	1.4951	0.00012089	0.0012915	Receptor-like protein kinase 1 (AHRD V1 **** F4K0I9_ARATH); contains Interpro domain(s) IPR002290 Serine/threonine protein kinase
Cla010058	406.971	144.653	1.4923	1.83e-07	4.24e-06	Lipase (AHRD V1 ***- B6UAB9_MAIZE)
Cla012800	3358.63	1196.31	1.4893	1.92e-15	1.62e-13	Nodule inception protein (Fragment) (AHRD V1 *--- A9DME9_MEDTR); contains Interpro domain(s) IPR003035 Plant regulator RWP-RK
Cla003597	1106.41	394.436	1.488	7.84e-14	5.39e-12	Leucine-rich repeat receptor-like protein kinase (Fragment) (AHRD V1 **-- C0LGU8_ARATH); contains Interpro domain(s) IPR001611 Leucine-rich repeat
Cla014138	2770.17	988.213	1.4871	0.00015931	0.0016327	Hydrolase-like protein (AHRD V1 ***- Q7XI46_ORYSJ); contains Interpro domain(s) IPR000073 Alpha/beta hydrolase fold-1
Cla002144	802.654	286.707	1.4852	8.39e-13	4.95e-11	mRNA clone RTFL01-09-F11 (AHRD V1 *--- E4MWR8_THEHA); contains Interpro domain(s) IPR007650 Protein of unknown function DUF581
Cla014909	1857.7	664.419	1.4834	2.11e-05	0.00029113	Kinase family protein (AHRD V1 **** D7MVG5_ARALL); contains Interpro domain(s) IPR002290 Serine/threonine protein kinase
Cla017162	1391.71	498.986	1.4798	3.19e-14	2.3e-12	Exostosin-like (AHRD V1 **-- Q2HVN7_MEDTR); contains Interpro domain(s) IPR004263 Exostosin-like
Cla017419	4960.01	1780.61	1.478	3.3e-15	2.74e-13	Multidrug resistance protein ABC transporter family (AHRD V1 **-- B9I9S5_POPTR); contains Interpro domain(s) IPR001140 ABC transporter, transmembrane region
Cla005143	234.409	84.2112	1.4769	1.6e-08	4.62e-07	Unknown Protein (AHRD V1)
Cla009124	5153.77	1852.19	1.4764	3.95e-16	3.52e-14	Sucrose synthase 5 (AHRD V1 **** E5DW36_POPTR); contains Interpro domain(s) IPR012820 Sucrose synthase, plants and cyanobacteria
Cla022120	1164.48	418.828	1.4753	5.65e-05	0.00067765	Ring H2 finger protein (AHRD V1 *-*- D9ZHD8_HYPPE); contains Interpro domain(s) IPR018957 Zinc finger, C3HC4 RING-type
Cla017096	276.126	99.4959	1.4726	5.1e-09	1.63e-07	Dihydroflavonol-4-reductase (AHRD V1 *-*- B6TK03_MAIZE); contains Interpro domain(s) IPR016040 NAD(P)-binding domain
Cla020426	1588.42	573.773	1.469	1.83e-14	1.35e-12	Amino acid permease (AHRD V1 ***- B6SYL4_MAIZE); contains Interpro domain(s) IPR002293 Amino acid/polyamine transporter I
Cla014455	896.204	323.918	1.4682	5.67e-05	0.00068	mRNA clone RTFL01-44-P14 (AHRD V1 **-- E4MY81_THEHA); contains Interpro domain(s) IPR007608 Protein of unknown function DUF584
Cla003110	182.386	66.0175	1.4661	2.12e-07	4.84e-06	Mate efflux family protein (AHRD V1 **-- D7MN36_ARALL); contains Interpro domain(s) IPR002528 Multi antimicrobial extrusion protein MatE
Cla007004	46.1492	16.7116	1.4655	0.0029932	0.019117	Invertase inhibitor (AHRD V1 ***- E5GC99_CUCME); contains Interpro domain(s) IPR006501 Pectinesterase inhibitor
Cla017645	393.961	142.913	1.4629	3.15e-10	1.28e-08	Cytokinin riboside 5&apos-monophosphate phosphoribohydrolase LOG3 (AHRD V1 **-- F4IQ18_ARATH); contains Interpro domain(s) IPR005269 Conserved hypothetical protein CHP00730
Cla017785	333.395	121.005	1.4622	4.65e-07	9.82e-06	Carbonic anhydrase (AHRD V1 ***- Q8L817_ARATH); contains Interpro domain(s) IPR018340 Carbonic anhydrase, CAH1-like IPR001148 Carbonic anhydrase, alpha-class, catalytic domain
Cla010520	474.32	172.202	1.4618	1.45e-05	0.00021095	Cytochrome P450 (AHRD V1 ***- B9NAD7_POPTR); contains Interpro domain(s) IPR001128 Cytochrome P450
Cla007245	84.5608	30.7295	1.4604	0.0037994	0.023158	Phosphoribosylformylglycinamidine synthase (AHRD V1 ***- Q84XV9_SOYBN); contains Interpro domain(s) IPR010918 AIR synthase related protein, C-terminal
Cla020208	854.493	310.731	1.4594	2.37e-12	1.31e-10	Red chlorophyll catabolite reductase (Fragment) (AHRD V1 ***- Q1ELT6_CITLA); contains Interpro domain(s) IPR009439 Red chlorophyll catabolite reductase
Cla002462	682.287	248.129	1.4593	0.0031403	0.019871	Unknown Protein (AHRD V1)
Cla016945	1447.27	526.772	1.4581	4.78e-14	3.37e-12	Protein kinase (AHRD V1 **** Q40544_TOBAC); contains Interpro domain(s) IPR015741 Snf1-like protein AMPK
Cla011658	488.889	178.411	1.4543	6.03e-11	2.77e-09	Phytoalexin deficient 4 (Fragment) (AHRD V1 **-- B2BDV5_ARALY); contains Interpro domain(s) IPR002921 Lipase, class 3
Cla012123	810.826	296.703	1.4504	0.0086865	0.044963	AP2/ERF domain-containing transcription factor (AHRD V1 **** B9I5W8_POPTR); contains Interpro domain(s) IPR001471 Pathogenesis-related transcriptional factor and ERF, DNA-binding
Cla004045	2530.38	927.329	1.4482	1.74e-08	4.96e-07	Lysine/histidine transporter (AHRD V1 ***- B9GJB7_POPTR); contains Interpro domain(s) IPR013057 Amino acid transporter, transmembrane
Cla023128	133.918	49.0767	1.4482	1.76e-05	0.00024893	Unknown Protein (AHRD V1); contains Interpro domain(s) IPR008889 VQ
Cla017251	2573.33	943.719	1.4472	7.16e-15	5.77e-13	Cytochrome P450 (AHRD V1 ***- B9HNL2_POPTR); contains Interpro domain(s) IPR001128 Cytochrome P450
Cla018191	1489.37	547.382	1.4441	1.06e-13	7.18e-12	Lectin-like receptor kinase 72 (AHRD V1 **** Q6UY59_MEDTR); contains Interpro domain(s) IPR001220 Legume lectin, beta chain
Cla004361	120.583	44.3403	1.4433	7.59e-06	0.00011879	Catalytic/ protein phosphatase type 2C/ protein serine/threonine phosphatase (AHRD V1 **** B6TEB8_MAIZE); contains Interpro domain(s) IPR015655 Protein phosphatase 2C
Cla018303	52.5963	19.3603	1.4419	0.0010542	0.0081391	Phenylalanine ammonia-lyase (AHRD V1 ***- B6S390_ROBPS); contains Interpro domain(s) IPR005922 Phenylalanine ammonia-lyase
Cla003734	172.17	63.4255	1.4407	1.68e-06	3.06e-05	Chaperone protein DnaJ (AHRD V1 ***- DNAJ_CLOB8); contains Interpro domain(s) IPR015609 Molecular chaperone, heat shock protein, Hsp40, DnaJ
Cla017769	679.957	250.83	1.4387	0.0038906	0.023612	UDP glycosyltransferase (AHRD V1 ***- C1JIE1_9SOLA); contains Interpro domain(s) IPR002213 UDP-glucuronosyl/UDP-glucosyltransferase
Cla019625	114.445	42.2366	1.4381	0.0029766	0.01906	Nuclear protein (AHRD V1 *-*- B6U7S5_MAIZE); contains Interpro domain(s) IPR007608 Protein of unknown function DUF584
Cla006317	2240.71	827.36	1.4374	2.33e-14	1.7e-12	Unknown Protein (AHRD V1)
Cla005052	754.099	279.39	1.4325	5.33e-12	2.83e-10	LOB domain protein 1 (AHRD V1 ***- D7KHW8_ARALL); contains Interpro domain(s) IPR004883 Lateral organ boundaries, LOB
Cla006684	564.27	209.708	1.428	4.04e-11	1.9e-09	Epsin 1 (Fragment) (AHRD V1 ***- B2MVI1_LAMFL); contains Interpro domain(s) IPR001026 Epsin, N-terminal
Cla013307	2062.11	767.753	1.4254	5.82e-05	0.00069447	GTP-binding protein Obg/CgtA (AHRD V1 *-*- F4HSD5_ARATH)
Cla005935	589.316	219.818	1.4227	6.3e-11	2.88e-09	Cytochrome P450 (AHRD V1 ***- B9GKS3_POPTR); contains Interpro domain(s) IPR001128 Cytochrome P450
Cla004312	814.291	305.411	1.4148	7.8e-05	0.00089045	class I heat shock protein 3 (AHRD V1 ***- B6TDB5_MAIZE); contains Interpro domain(s) IPR002068 Heat shock protein Hsp20
Cla017296	97.4384	36.548	1.4147	4.06e-05	0.00050982	Wax synthase isoform 3 (AHRD V1 **-- Q84XY7_VITVI); contains Interpro domain(s) IPR004299 Membrane bound O-acyl transferase, MBOAT
Cla022736	593.227	222.901	1.4122	2.31e-08	6.36e-07	Fe-S metabolism associated SufE (AHRD V1 *-*- D8FXU7_9CYAN); contains Interpro domain(s) IPR003808 Fe-S metabolism associated SufE
Cla010220	722.663	272.397	1.4076	1.94e-11	9.63e-10	Basic helix-loop-helix family protein (AHRD V1 ***- D7MFG5_ARALL); contains Interpro domain(s) IPR011598 Helix-loop-helix DNA-binding
Cla011838	1224.24	462.153	1.4054	4.74e-07	9.99e-06	Peptide transporter (AHRD V1 ***- A6YJX4_9MAGN); contains Interpro domain(s) IPR000109 TGF-beta receptor, type I/II extracellular region
Cla009427	10624.8	4014.23	1.4042	6.32e-06	0.00010075	Actin (AHRD V1 ***- Q9FUS4_SETIT); contains Interpro domain(s) IPR004000 Actin/actin-like
Cla003178	1528.57	578.116	1.4028	2.62e-13	1.69e-11	Plant viral-response family protein-like (AHRD V1 ***- Q67U53_ORYSJ); contains Interpro domain(s) IPR006904 Protein of unknown function DUF716
Cla010898	3248.25	1230.4	1.4005	4.78e-14	3.37e-12	Phytoene desaturase (AHRD V1 ***- Q6RSH9_MOMCH); contains Interpro domain(s) IPR014102 Phytoene desaturase
Cla010826	194.794	73.9531	1.3973	0.00059996	0.0050706	NBS/LRR resistance protein-like protein (Fragment) (AHRD V1 *-*- Q945Y6_THECC); contains Interpro domain(s) IPR002182 NB-ARC
Cla007194	113.325	43.0801	1.3954	1.76e-05	0.00024911	Preproricin (Fragment) (AHRD V1 **-- D6MWM5_RICCO); contains Interpro domain(s) IPR008997 Ricin B-related lectin
Cla018600	501.488	190.859	1.3937	0.002948	0.018914	Chlorophyll a-b binding protein P4, chloroplastic (AHRD V1 ***- CB24_PEA); contains Interpro domain(s) IPR001344 Chlorophyll A-B binding protein
Cla004728	116.415	44.3437	1.3925	0.002617	0.017172	Unknown Protein (AHRD V1)
Cla019086	193.898	73.9316	1.391	7.17e-07	1.43e-05	Unknown Protein (AHRD V1)
Cla021470	1179.91	450.375	1.3895	1.38e-12	7.93e-11	Beta-amylase (AHRD V1 ***- B9RWS7_RICCO); contains Interpro domain(s) IPR013781 Glycoside hydrolase, subgroup, catalytic core
Cla011030	35.6136	13.5947	1.3894	0.0083886	0.043717	BTB/POZ domain-containing protein At5g47800 (AHRD V1 **-- Y5780_ARATH); contains Interpro domain(s) IPR004249 NPH3
Cla019442	314.083	119.926	1.389	3.75e-07	8.1e-06	Receptor kinase 5 (AHRD V1 **** Q948X2_BRACM); contains Interpro domain(s) IPR002290 Serine/threonine protein kinase
Cla017932	1391.53	532.009	1.3871	3.32e-11	1.58e-09	S-receptor kinase-like (AHRD V1 **** Q5QLR7_ORYSJ); contains Interpro domain(s) IPR002290 Serine/threonine protein kinase
Cla008067	627.768	240.097	1.3866	1.37e-08	4.04e-07	Carboxyl-terminal-processing protease (AHRD V1 ***- B6T6L2_MAIZE); contains Interpro domain(s) IPR004447 Peptidase S41A, C-terminal protease
Cla021199	77.9279	29.8186	1.3859	0.0025612	0.016878	Acidic chitinase (AHRD V1 **-- Q71HN4_FICAW); contains Interpro domain(s) IPR001223 Glycoside hydrolase, family 18, catalytic domain
Cla001435	550.777	210.931	1.3847	2.22e-10	9.32e-09	Alcohol dehydrogenase zinc-binding domain protein (AHRD V1 **-* A3QG31_SHELP); contains Interpro domain(s) IPR002085 Alcohol dehydrogenase superfamily, zinc-containing
Cla000214	191.052	73.1823	1.3844	5.46e-07	1.12e-05	Cinnamoyl-CoA reductase 1 (AHRD V1 ***- E3NZI5_GOSHI); contains Interpro domain(s) IPR016040 NAD(P)-binding domain
Cla016048	5172.11	1984.5	1.382	3.65e-14	2.62e-12	Cinnamyl alcohol dehydrogenase (AHRD V1 ***- B5AMJ6_GOSHI); contains Interpro domain(s) IPR002085 Alcohol dehydrogenase superfamily, zinc-containing
Cla020749	62.5776	24.0427	1.38	0.00090156	0.0071499	Cytochrome P450 (AHRD V1 *-*- B9MZU2_POPTR); contains Interpro domain(s) IPR001128 Cytochrome P450
Cla014677	384.816	147.883	1.3797	2.31e-09	8.02e-08	Glutathione S-transferase-like protein (AHRD V1 ***- Q9LZI9_ARATH); contains Interpro domain(s) IPR004046 Glutathione S-transferase, C-terminal
Cla022055	2376.53	913.376	1.3796	1.37e-13	9.16e-12	Gibberellin receptor GID1-like protein (AHRD V1 **-- A9LY13_9BRYO); contains Interpro domain(s) IPR013094 Alpha/beta hydrolase fold-3
Cla019378	314.15	120.864	1.3781	2e-08	5.62e-07	Nuclear protein (AHRD V1 *--- B6U7S5_MAIZE); contains Interpro domain(s) IPR007608 Protein of unknown function DUF584
Cla003287	86.6244	33.3448	1.3773	0.00018014	0.001819	Multidrug resistance protein ABC transporter family (AHRD V1 **-- B9GJX7_POPTR); contains Interpro domain(s) IPR001140 ABC transporter, transmembrane region
Cla007876	2671.58	1029.68	1.3755	1.34e-13	8.96e-12	Ammonium transporter (AHRD V1 ***- B9IPE2_POPTR); contains Interpro domain(s) IPR001905 Ammonium transporter
Cla015470	27960.8	10778.8	1.3752	1.04e-07	2.52e-06	DS synthase (AHRD V1 ***- F4YF84_PANQU); contains Interpro domain(s) IPR018333 Squalene cyclase
Cla021645	289.126	111.583	1.3736	1.86e-08	5.29e-07	Unknown Protein (AHRD V1)
Cla011925	130.703	50.5688	1.37	0.000138	0.0014456	Acetyl esterase (AHRD V1 **-- AES_SALCH); contains Interpro domain(s) IPR013094 Alpha/beta hydrolase fold-3
Cla020512	641.091	248.031	1.37	1.8e-05	0.00025369	Proline transporter (AHRD V1 ***- B9HL46_POPTR); contains Interpro domain(s) IPR013057 Amino acid transporter, transmembrane
Cla012296	371.309	143.686	1.3697	6.52e-05	0.00076391	Oxidoreductase zinc-containing alcohol dehydrogenase family (AHRD V1 **-- Q26G91_FLABB); contains Interpro domain(s) IPR002085 Alcohol dehydrogenase superfamily, zinc-containing
Cla022610	1169.46	454.058	1.3649	3.62e-12	1.96e-10	Cytochrome P450 (AHRD V1 ***- A9ZT57_COPJA); contains Interpro domain(s) IPR001128 Cytochrome P450
Cla010389	65.2896	25.3552	1.3646	0.0029202	0.018774	Receptor-like protein kinase 1-like (AHRD V1 **** Q5ZBN0_ORYSJ); contains Interpro domain(s) IPR002290 Serine/threonine protein kinase
Cla006278	533.732	207.376	1.3639	3.25e-10	1.32e-08	Unknown Protein (AHRD V1)
Cla020526	658.263	255.865	1.3633	0.0021037	0.014319	Malate dehydrogenase (AHRD V1 ***- Q5NE17_SOLLC); contains Interpro domain(s) IPR011273 Malate dehydrogenase, NADP-dependent, plants
Cla019437	76.1541	29.6733	1.3598	0.00037076	0.003397	Receptor-like kinase (AHRD V1 **** P93068_BRAOL); contains Interpro domain(s) IPR002290 Serine/threonine protein kinase
Cla013107	225.75	87.9743	1.3596	3.04e-07	6.65e-06	Zinc finger protein 7 (AHRD V1 ***- B6U599_MAIZE); contains Interpro domain(s) IPR007087 Zinc finger, C2H2-type
Cla017550	2776.34	1082.18	1.3592	3.19e-13	2.04e-11	Receptor-like kinase (AHRD V1 **** A7VM32_MARPO); contains Interpro domain(s) IPR002290 Serine/threonine protein kinase
Cla018508	428.631	167.376	1.3566	2.89e-09	9.83e-08	Unknown Protein (AHRD V1)
Cla020588	1388.01	543.05	1.3539	8.64e-11	3.88e-09	Armadillo repeat-containing protein (Fragment) (AHRD V1 *--- Q93XC9_TOBAC); contains Interpro domain(s) IPR011989 Armadillo-like helical
Cla022382	84.5416	33.1227	1.3518	0.00024779	0.0023892	Glutamate receptor (AHRD V1 ***- B9RNQ8_RICCO); contains Interpro domain(s) IPR015683 Glutamate receptor-related IPR017103 Ionotropic glutamate-like receptor, plant
Cla016416	1662.25	651.712	1.3508	1.67e-12	9.46e-11	Xanthine/uracil permease family protein (AHRD V1 ***- D7L9S9_ARALL); contains Interpro domain(s) IPR006043 Xanthine/uracil/vitamin C permease
Cla013732	176.591	69.373	1.348	1.79e-06	3.23e-05	Ras-related protein Rab-18 (AHRD V1 ***- B6TSE5_MAIZE); contains Interpro domain(s) IPR013753 Ras
Cla010105	87.7033	34.4648	1.3475	0.00027262	0.0025984	Uncharacterized basic helix-loop-helix protein (AHRD V1 *-*- F4IC01_ARATH)
Cla019024	88.7416	34.885	1.347	0.00021617	0.0021266	Unknown Protein (AHRD V1)
Cla014099	1199.55	472.755	1.3433	9.99e-12	5.2e-10	Receptor-like protein kinase (AHRD V1 *-** Q9FZP2_ARATH); contains Interpro domain(s) IPR003613 U box domain
Cla010421	99.6852	39.4435	1.3376	9.59e-05	0.0010583	Chaperone protein DnaJ (AHRD V1 *-*- E6JYD4_PARDN); contains Interpro domain(s) IPR015609 Molecular chaperone, heat shock protein, Hsp40, DnaJ
Cla003370	380.92	150.831	1.3366	1.31e-07	3.11e-06	WRKY transcription factor (AHRD V1 **** A3FBG3_WHEAT); contains Interpro domain(s) IPR003657 DNA-binding WRKY
Cla010406	539.967	213.878	1.3361	9.45e-10	3.56e-08	Unknown Protein (AHRD V1); contains Interpro domain(s) IPR012442 Protein of unknown function DUF1645
Cla008007	63.3518	25.125	1.3343	0.0010942	0.0083799	Unknown Protein (AHRD V1)
Cla017037	8043.81	3195.06	1.332	5.17e-07	1.08e-05	ATP binding / ATPase/ nucleoside-triphosphatase/ nucleotide binding protein (AHRD V1 **-* Q9LJJ5_ARATH); contains Interpro domain(s) IPR003959 ATPase, AAA-type, core
Cla022265	194.044	77.1509	1.3306	1.44e-06	2.66e-05	Fasciclin-like arabinogalactan protein 17 (AHRD V1 *-*- A9XTM2_GOSHI); contains Interpro domain(s) IPR000782 FAS1 domain
Cla009310	346.593	137.813	1.3305	2.87e-08	7.73e-07	Unknown Protein (AHRD V1)
Cla017457	2368.96	941.965	1.3305	6.62e-13	4.01e-11	Kinesin-like protein 73641-79546 (AHRD V1 *-*- Q9CAC9_ARATH); contains Interpro domain(s) IPR001752 Kinesin, motor region
Cla011520	44.1904	17.5753	1.3302	0.0058746	0.032864	Blue copper protein (AHRD V1 **-- B6UB13_MAIZE); contains Interpro domain(s) IPR003245 Plastocyanin-like
Cla008512	553.253	220.457	1.3274	1.06e-09	3.96e-08	Receptor-like protein kinase At5g59670 (AHRD V1 *-** RLK7_ARATH); contains Interpro domain(s) IPR002290 Serine/threonine protein kinase
Cla019382	4573.34	1823.56	1.3265	3.33e-06	5.63e-05	Peroxidase (AHRD V1 ***- E5GC51_CUCME); contains Interpro domain(s) IPR002016 Haem peroxidase, plant/fungal/bacterial
Cla006688	21858.6	8718.75	1.326	8.93e-14	6.12e-12	Cytochrome P450 (AHRD V1 ***- B9I921_POPTR); contains Interpro domain(s) IPR001128 Cytochrome P450
Cla008673	599.112	239.096	1.3252	0.00020227	0.0020108	Pentatricopeptide repeat-containing protein (AHRD V1 **-- D7ME07_ARALL)
Cla023479	399.424	159.473	1.3246	8.08e-08	2e-06	Auxin efflux carrier family protein (AHRD V1 ***- D7KJ74_ARALL); contains Interpro domain(s) IPR004776 Auxin efflux carrier
Cla021540	723.278	288.85	1.3242	0.00056222	0.0048099	1-aminocyclopropane-1-carboxylate oxidase-2 (AHRD V1 **-- F4IDQ0_ARATH); contains Interpro domain(s) IPR005123 Oxoglutarate and iron-dependent oxygenase
Cla008454	244.574	97.7725	1.3228	2.83e-07	6.26e-06	RING zinc finger protein-like (AHRD V1 *-** Q6K966_ORYSJ); contains Interpro domain(s) IPR018957 Zinc finger, C3HC4 RING-type
Cla009308	1049.76	419.867	1.3221	2.69e-11	1.3e-09	Flowering promoting factor-like 1 (Fragment) (AHRD V1 *--- A6MZJ6_ORYSI)
Cla021165	543.15	217.509	1.3203	5.07e-05	0.00061811	Uncharacterized plant-specific domain TIGR01589 family protein (AHRD V1 **-- Q60CZ4_SOLDE); contains Interpro domain(s) IPR006476 Conserved hypothetical protein CHP01589, plant
Cla009837	73212.1	29324.9	1.32	2.68e-10	1.11e-08	Germin-like protein 5 (AHRD V1 ***- A8QK91_VITVI); contains Interpro domain(s) IPR014710 RmlC-like jelly roll fold
Cla023076	388.773	155.819	1.3191	0.0071658	0.03836	MADS box transcription factor (Fragment) (AHRD V1 *-*- Q2LGG5_PANMI); contains Interpro domain(s) IPR002487 Transcription factor, K-box
Cla007937	2156.63	866.602	1.3153	2.02e-07	4.63e-06	TIR-NBS-LRR disease resistance-like protein (AHRD V1 ***- Q1KT02_POPBA); contains Interpro domain(s) IPR000157 Toll-Interleukin receptor
Cla009781	49.5835	19.9497	1.3135	0.0039114	0.023702	Protein TIFY 5A (AHRD V1 ***- TIF5A_ARATH); contains Interpro domain(s) IPR010399 Tify
Cla019856	351.891	141.958	1.3097	2.64e-08	7.17e-07	TIR-NBS disease resistance-like protein (AHRD V1 ***- Q2XPG3_POPTR); contains Interpro domain(s) IPR000157 Toll-Interleukin receptor
Cla019464	802.053	323.67	1.3092	1.09e-08	3.28e-07	3&apos(2&apos) 5&apos-bisphosphate nucleotidase (AHRD V1 ***- Q0WTT5_ARATH); contains Interpro domain(s) IPR006239 3(2),5 -bisphosphate nucleotidase HAL2
Cla011356	5739.46	2319.96	1.3068	7.32e-13	4.39e-11	DCD (Development and Cell Death) domain protein (AHRD V1 *--- Q8RXN8_ARATH); contains Interpro domain(s) IPR013089 Kelch related
Cla007669	1055.72	427.794	1.3032	5.35e-11	2.48e-09	Mate efflux family protein (AHRD V1 **-- D7L0V6_ARALL); contains Interpro domain(s) IPR002528 Multi antimicrobial extrusion protein MatE
Cla017756	439.216	178.018	1.3029	4.78e-09	1.54e-07	NCS1 nucleoside transporter family protein (AHRD V1 *-*- C9CUL4_9RHOB); contains Interpro domain(s) IPR001248 Permease, cytosine/purines, uracil, thiamine, allantoin
Cla023407	125.369	50.9651	1.2986	7.79e-05	0.00088959	NAC domain protein (AHRD V1 ***- B2ZGR7_SOYBN); contains Interpro domain(s) IPR003441 No apical meristem (NAM) protein
Cla002516	1987.74	808.392	1.298	7.32e-12	3.87e-10	Heat stress transcription factor (AHRD V1 ***- D4QAU8_CARPA); contains Interpro domain(s) IPR000232 Heat shock factor (HSF)-type, DNA-binding
Cla017938	1241.6	506.25	1.2943	0.0016545	0.011769	Peptide transporter (AHRD V1 **-- A6YJX4_9MAGN); contains Interpro domain(s) IPR000109 TGF-beta receptor, type I/II extracellular region
Cla006987	109.588	44.8236	1.2898	0.00033777	0.0031293	Cyclin-dependent kinase (AHRD V1 **** A6YTD1_CUCME); contains Interpro domain(s) IPR012389 Negative regulatory factor PREG
Cla018759	55.5065	22.7464	1.287	0.0024103	0.016016	AP2-like ethylene-responsive transcription factor (AHRD V1 **** A8MQS2_ARATH); contains Interpro domain(s) IPR001471 Pathogenesis-related transcriptional factor and ERF, DNA-binding
Cla011420	39.9144	16.3661	1.2862	0.0096902	0.048886	Beta-carotene hydroxylase (AHRD V1 ***- D7MFY1_ARALL); contains Interpro domain(s) IPR006694 Fatty acid hydroxylase
Cla015060	2112.87	866.914	1.2852	5.1e-12	2.73e-10	Multidrug resistance protein ABC transporter family (AHRD V1 **-- B9I9S5_POPTR); contains Interpro domain(s) IPR001140 ABC transporter, transmembrane region
Cla022966	6774.1	2782.79	1.2835	2.86e-07	6.33e-06	Rubber elongation factor family protein (AHRD V1 **-- D7KV24_ARALL); contains Interpro domain(s) IPR008802 Rubber elongation factor
Cla022191	93.7329	38.5187	1.283	0.000233	0.0022697	Oleosin (AHRD V1 ***- Q8LL70_THECC); contains Interpro domain(s) IPR000136 Oleosin
Cla014874	105.725	43.4988	1.2813	0.00010684	0.0011621	Scarecrow-like 23 (Fragment) (AHRD V1 **-- Q6ULS4_MAIZE); contains Interpro domain(s) IPR005202 GRAS transcription factor
Cla018311	890.981	367.036	1.2795	4.28e-10	1.71e-08	OTU domain-containing protein (AHRD V1 *-*- F4PYE9_DICFS); contains Interpro domain(s) IPR003323 Ovarian tumour, otubain
Cla012622	680.627	280.73	1.2777	1.2e-09	4.42e-08	Glutamate receptor (AHRD V1 ***- B9RNQ8_RICCO); contains Interpro domain(s) IPR015683 Glutamate receptor-related IPR017103 Ionotropic glutamate-like receptor, plant
Cla006860	3601.4	1488.72	1.2745	3.8e-06	6.38e-05	Glycosyltransferase (AHRD V1 ***- Q5QPZ6_MEDTR); contains Interpro domain(s) IPR007657 Glycosyltransferase AER61, uncharacterised
Cla011476	2173.7	899.146	1.2735	0.00017239	0.0017469	Thaumatin-like protein (AHRD V1 **-- Q93XD2_SAMNI); contains Interpro domain(s) IPR001938 Thaumatin, pathogenesis-related
Cla022257	1260.33	521.411	1.2733	3.21e-10	1.31e-08	Calmodulin-binding protein-like protein (AHRD V1 *-*- Q9FLZ6_ARATH); contains Interpro domain(s) IPR012417 Calmodulin-binding, plant
Cla020555	294.301	122.378	1.2659	1.81e-07	4.19e-06	Synaptotagmin A (AHRD V1 **-- F4IFM6_ARATH); contains Interpro domain(s) IPR018029 C2 membrane targeting protein
Cla011555	145.322	60.4675	1.265	3.45e-05	0.00044419	Pentapeptide repeat-containing protein (AHRD V1 ***- B6EUA5_ARATH); contains Interpro domain(s) IPR001646 Pentapeptide repeat
Cla014579	1062.47	442.192	1.2647	1.61e-10	6.9e-09	Methyltransferase (AHRD V1 **** Q9LRL5_ARATH); contains Interpro domain(s) IPR005299 SAM dependent carboxyl methyltransferase
Cla004234	624.898	260.308	1.2634	0.0052019	0.029788	RNA polymerase sigma factor (AHRD V1 *-*- F5UG89_9CYAN); contains Interpro domain(s) IPR013325 RNA polymerase sigma factor, region 2
Cla013914	1363.63	568.865	1.2613	1.15e-10	5.13e-09	Protein tolB (AHRD V1 *-*- D5MJZ0_9BACT); contains Interpro domain(s) IPR011042 Six-bladed beta-propeller, TolB-like
Cla006963	113.716	47.4456	1.2611	0.0073833	0.03925	AT2G45380 protein (Fragment) (AHRD V1 **-- B9DGW8_ARATH)
Cla020665	1829.92	765.197	1.2579	3.45e-11	1.64e-09	Lipase (AHRD V1 ***- Q5S8F1_RICCO); contains Interpro domain(s) IPR002921 Lipase, class 3
Cla010130	1101.18	460.563	1.2576	1.2e-05	0.00017771	MYB transcription factor 1 (AHRD V1 ***- D3Y3F5_9ROSI); contains Interpro domain(s) IPR006447 Myb-like DNA-binding region, SHAQKYF class
Cla021442	162.205	67.9758	1.2547	1.24e-05	0.00018344	Protein-tyrosine kinase 6 (AHRD V1 *-** PTK6_HUMAN); contains Interpro domain(s) IPR001245 Tyrosine protein kinase
Cla010875	160.292	67.2009	1.2542	1.92e-05	0.00026765	Bcl-2-associated athanogene-like protein (AHRD V1 ***- D1MIX4_VITVI); contains Interpro domain(s) IPR003103 Apoptosis regulator Bcl-2 protein, BAG
Cla023189	3341.68	1401.99	1.2531	2.72e-09	9.29e-08	1-aminocyclopropane-1-carboxylate oxidase (AHRD V1 ***- Q9FR98_MUSAC); contains Interpro domain(s) IPR005123 Oxoglutarate and iron-dependent oxygenase
Cla004396	472.477	198.487	1.2512	1.72e-05	0.00024492	UDP-glycosyltransferase 74 F1 (AHRD V1 ***- F4IS54_ARATH); contains Interpro domain(s) IPR002213 UDP-glucuronosyl/UDP-glucosyltransferase
Cla002269	4200.59	1765.14	1.2508	8.71e-07	1.7e-05	Major allergen Api g 2 (AHRD V1 **-- ALL2_APIGR); contains Interpro domain(s) IPR019587 Polyketide cyclase/dehydrase
Cla021826	387.21	163.034	1.2479	4.83e-08	1.25e-06	Pyruvate dehydrogenase kinase (AHRD V1 ***- Q700B0_CICAR); contains Interpro domain(s) IPR018955 Branched-chain alpha-ketoacid dehydrogenase kinase/Pyruvate dehydrogenase kinase, mitochondrial
Cla015912	10800.6	4548.14	1.2478	1.77e-06	3.19e-05	Isoflavone reductase-like protein 5 (AHRD V1 ***- Q3KN68_VITVI); contains Interpro domain(s) IPR008030 NmrA-like
Cla014682	1244.91	524.855	1.246	4.65e-10	1.83e-08	Nuclear transcription factor Y subunit B-3 (AHRD V1 ***- B6SUG8_MAIZE); contains Interpro domain(s) IPR003957 Transcription factor, CBFA/NFYB, DNA topoisomerase
Cla019123	136.423	57.6467	1.2428	3.99e-05	0.00050143	Aldose 1-epimerase-like protein (AHRD V1 ***- Q8LFH1_ARATH); contains Interpro domain(s) IPR015443 Aldose-1-epimerase
Cla006993	68.9655	29.1478	1.2425	0.0012562	0.0093542	Ent-kaurenoic acid oxidase (Fragment) (AHRD V1 *-*- D8PJR8_HELAN); contains Interpro domain(s) IPR001128 Cytochrome P450
Cla003285	1618.76	684.186	1.2424	2.29e-06	4.02e-05	Serine acetyltransferase (AHRD V1 ***- Q39533_CITLA); contains Interpro domain(s) IPR005881 Serine O-acetyltransferase
Cla011542	2335.08	987.153	1.2421	1.44e-06	2.66e-05	Amine oxidase (AHRD V1 **** B9RBR2_RICCO); contains Interpro domain(s) IPR000269 Copper amine oxidase
Cla014541	169.817	71.8871	1.2402	7.79e-05	0.00088969	Homeobox-leucine zipper protein (AHRD V1 *-*- Q9FXN8_ZINEL); contains Interpro domain(s) IPR001356 Homeobox
Cla001410	312.54	132.454	1.2385	3.02e-07	6.6e-06	Serine/threonine protein kinase (AHRD V1 **** D0NNA3_PHYIT); contains Interpro domain(s) IPR002290 Serine/threonine protein kinase
Cla018842	8096.95	3435.87	1.2367	8.29e-08	2.04e-06	Plasma membrane H+-ATPase (AHRD V1 **** Q7Y067_SESRO); contains Interpro domain(s) IPR006534 ATPase, P-type, plasma-membrane proton-efflux
Cla015221	10068.4	4278.2	1.2348	6.18e-10	2.38e-08	Cytochrome P450 (AHRD V1 ***- B9HNK1_POPTR); contains Interpro domain(s) IPR001128 Cytochrome P450
Cla020334	90.4018	38.434	1.234	0.0050862	0.029235	BZip transcription factor (AHRD V1 **** Q9AT29_PHAVU); contains Interpro domain(s) IPR011616 bZIP transcription factor, bZIP-1
Cla010685	87.9309	37.3982	1.2334	0.00060615	0.0051097	Unknown Protein (AHRD V1); contains Interpro domain(s) IPR009606 Protein of unknown function DUF1218
Cla023345	688.934	293.026	1.2333	3.08e-09	1.04e-07	Glutamate receptor (AHRD V1 ***- Q5VMN1_ORYSJ); contains Interpro domain(s) IPR015683 Glutamate receptor-related
Cla012436	66.3396	28.3297	1.2276	0.00219	0.01483	Receptor lectin protein kinase-like (AHRD V1 **** Q5DMV1_CUCME); contains Interpro domain(s) IPR001220 Legume lectin, beta chain
Cla003915	221.148	94.4918	1.2267	2.74e-06	4.72e-05	Metal ion binding protein (AHRD V1 **-* B6U332_MAIZE); contains Interpro domain(s) IPR006121 Heavy metal transport/detoxification protein
Cla000693	80.2402	34.2892	1.2266	0.00080234	0.0064899	Unknown Protein (AHRD V1)
Cla005036	1558.93	666.323	1.2263	1.38e-10	6.07e-09	Zinc finger family protein (AHRD V1 **-* D7MTV5_ARALL); contains Interpro domain(s) IPR018957 Zinc finger, C3HC4 RING-type
Cla020573	523.599	224.018	1.2248	1.5e-05	0.00021748	MLO-like protein 3 (AHRD V1 ***- C6EWE6_VITVI); contains Interpro domain(s) IPR004326 Mlo-related protein
Cla010438	439.187	187.99	1.2242	0.00038176	0.0034817	Nitrate transporter (AHRD V1 ***- D7L0V4_ARALL); contains Interpro domain(s) IPR000109 TGF-beta receptor, type I/II extracellular region
Cla012984	1394.72	597.171	1.2238	5.57e-09	1.77e-07	Cytochrome P450 (AHRD V1 ***- B9NG75_POPTR); contains Interpro domain(s) IPR001128 Cytochrome P450
Cla012821	273.689	117.651	1.218	0.00082073	0.0066198	Cellulose synthase-like protein B6 (AHRD V1 *-*- F4JJG5_ARATH); contains Interpro domain(s) IPR005150 Cellulose synthase
Cla008753	1611.04	693.675	1.2157	1.36e-10	6.01e-09	MLO-like protein 3 (AHRD V1 ***- C6EWE6_VITVI); contains Interpro domain(s) IPR004326 Mlo-related protein
Cla011368	1703.58	734.104	1.2145	5.49e-09	1.75e-07	Dehydrogenase/reductase SDR family member 13 (AHRD V1 ***- DHR13_BOVIN); contains Interpro domain(s) IPR002198 Short-chain dehydrogenase/reductase SDR
Cla006748	1663.1	717.005	1.2138	2.98e-10	1.23e-08	Cytochrome P450-like protein (AHRD V1 ***- Q8LCN8_ARATH); contains Interpro domain(s) IPR001128 Cytochrome P450
Cla015682	591.683	255.204	1.2132	6.37e-06	0.00010127	Calcium-transporting ATPase 1 (AHRD V1 ***- Q7XBH9_CERRI); contains Interpro domain(s) IPR001757 ATPase, P-type, K/Mg/Cd/Cu/Zn/Na/Ca/Na/H-transporter
Cla018440	335.613	144.903	1.2117	3.37e-07	7.35e-06	Unknown Protein (AHRD V1)
Cla014066	76.2343	32.9368	1.2107	0.0013455	0.0098922	Unknown Protein (AHRD V1)
Cla018437	1626.71	704.049	1.2082	0.0016189	0.011558	Mitogen-activated protein kinase kinase (AHRD V1 **** Q1ERH6_NICBE); contains Interpro domain(s) IPR002290 Serine/threonine protein kinase
Cla007583	4860.87	2105.77	1.2069	0.00031604	0.0029598	Phosphate transporter (AHRD V1 ***- C3UZD5_SOYBN); contains Interpro domain(s) IPR004738 Phosphate permease
Cla007310	77.8359	33.7447	1.2058	0.0012553	0.009353	Unknown Protein (AHRD V1)
Cla017757	1468.38	636.865	1.2052	2.1e-10	8.87e-09	NCS1 family transporter cytosine/purines/uracil/thiamine/allantoin (AHRD V1 **-- A4RZF3_OSTLU); contains Interpro domain(s) IPR001248 Permease, cytosine/purines, uracil, thiamine, allantoin
Cla017485	3306.19	1434.86	1.2043	1.87e-10	7.99e-09	ABC transporter G family member 42 (AHRD V1 ***- F4JJF3_ARATH); contains Interpro domain(s) IPR013525 ABC-2 type transporter
Cla022609	1328.45	576.552	1.2042	3.55e-09	1.18e-07	Receptor kinase-like protein (AHRD V1 **** Q7DMC2_ORYLO); contains Interpro domain(s) IPR002290 Serine/threonine protein kinase
Cla018162	66.1152	28.7	1.2039	0.0026308	0.017246	Glutathione S-transferase (AHRD V1 ***- B4XRA3_GOSHI); contains Interpro domain(s) IPR004046 Glutathione S-transferase, C-terminal
Cla018506	1034.56	449.132	1.2038	2.2e-09	7.67e-08	Ethylene responsive transcription factor 2a (AHRD V1 *-** C0J9I7_9ROSA); contains Interpro domain(s) IPR001471 Pathogenesis-related transcriptional factor and ERF, DNA-binding
Cla009283	4924.28	2137.97	1.2037	7.24e-05	0.00083543	Ethylene responsive transcription factor 2b (AHRD V1 *-** C0J9I6_9ROSA); contains Interpro domain(s) IPR001471 Pathogenesis-related transcriptional factor and ERF, DNA-binding
Cla021816	635.325	276.933	1.198	9.38e-09	2.86e-07	Vacuolar associated sorting protein (AHRD V1 *--- D2UZD1_NAEGR)
Cla015288	478.594	209.307	1.1932	5.58e-08	1.43e-06	Uncharacterized MFS-type transporter C19orf28-like protein (AHRD V1 ***- E2AJ53_CAMFO); contains Interpro domain(s) IPR016196 Major facilitator superfamily, general substrate transporter
Cla012131	9613.57	4207.04	1.1923	1.73e-11	8.61e-10	Glutamate dehydrogenase 1 (AHRD V1 ***- Q5F2M9_SOYBN); contains Interpro domain(s) IPR014362 Glutamate dehydrogenase
Cla015143	635.002	277.921	1.1921	1.69e-08	4.83e-07	GAI-like protein 1 (Fragment) (AHRD V1 *--- A1YWP9_9ROSI); contains Interpro domain(s) IPR005202 GRAS transcription factor
Cla012921	1422.54	622.802	1.1916	4.13e-10	1.66e-08	Isochorismatase hydrolase (AHRD V1 ***- B6TNR9_MAIZE); contains Interpro domain(s) IPR000868 Isochorismatase-like
Cla012501	377.766	165.977	1.1865	1.87e-07	4.32e-06	Os06g0524700 protein (Fragment) (AHRD V1 *-*- Q0DBU9_ORYSJ); contains Interpro domain(s) IPR004158 Protein of unknown function DUF247, plant
Cla006803	311.01	136.85	1.1844	0.0017685	0.012443	Cc-nbs-lrr resistance protein (AHRD V1 ***- B9NBB7_POPTR); contains Interpro domain(s) IPR002182 NB-ARC
Cla023236	1019.92	449.251	1.1829	0.0062086	0.034258	Aspartyl protease-like protein (AHRD V1 **-- Q9SJG1_ARATH); contains Interpro domain(s) IPR001461 Peptidase A1
Cla008197	315.946	139.237	1.1821	0.00014788	0.0015377	class I heat shock protein (AHRD V1 ***- Q69BI7_CARPA); contains Interpro domain(s) IPR002068 Heat shock protein Hsp20
Cla008586	8760.16	3861.18	1.1819	7.06e-11	3.21e-09	F-box family protein (AHRD V1 ***- B9GG65_POPTR); contains Interpro domain(s) IPR001810 Cyclin-like F-box
Cla012103	870.351	384.916	1.1771	6.8e-09	2.12e-07	Alpha-glucosidase-like (AHRD V1 ***- Q5NBJ1_ORYSJ); contains Interpro domain(s) IPR000322 Glycoside hydrolase, family 31
Cla014474	185.474	82.0574	1.1765	0.0010186	0.0079201	Receptor-like protein kinase (AHRD V1 *-** C6ZRS0_SOYBN); contains Interpro domain(s) IPR002290 Serine/threonine protein kinase
Cla023011	1058.13	468.875	1.1742	4.11e-09	1.35e-07	Protein phosphatase 2C-like (AHRD V1 ***- A2Q6E4_MEDTR); contains Interpro domain(s) IPR015655 Protein phosphatase 2C
Cla006751	1912.02	848.734	1.1717	5.25e-10	2.04e-08	Receptor-like protein kinase (AHRD V1 **** Q96387_CATRO); contains Interpro domain(s) IPR002290 Serine/threonine protein kinase
Cla020355	69.8627	31.0387	1.1705	0.0023138	0.015474	Unknown Protein (AHRD V1)
Cla017055	178.889	79.7159	1.1661	2.13e-05	0.00029244	AN1-type zinc finger protein 2B (AHRD V1 **** B4FVR8_MAIZE); contains Interpro domain(s) IPR000058 Zinc finger, AN1-type
Cla010516	6408.72	2857.54	1.1653	7.56e-11	3.42e-09	Cytochrome P450 (AHRD V1 ***- B9N755_POPTR); contains Interpro domain(s) IPR001128 Cytochrome P450
Cla013871	161.078	71.8434	1.1648	4.57e-05	0.0005618	MYB transcription factor (AHRD V1 *-** B9I4W4_POPTR); contains Interpro domain(s) IPR015495 Myb transcription factor
Cla013402	2627.9	1172.42	1.1644	0.0012567	0.0093548	WRKY transcription factor 1 (AHRD V1 **** C9DHZ0_9ROSI); contains Interpro domain(s) IPR003657 DNA-binding WRKY
Cla017901	637.7	284.783	1.163	2.56e-08	6.97e-07	Membrane protein (AHRD V1 **** A6MD08_9ORYZ); contains Interpro domain(s) IPR002610 Peptidase S54, rhomboid
Cla005563	68.1198	30.4435	1.1619	0.0036038	0.02219	Unknown Protein (AHRD V1)
Cla022695	3376.26	1509.03	1.1618	3e-10	1.23e-08	U-box domain-containing protein (AHRD V1 ***- D7KBV1_ARALL); contains Interpro domain(s) IPR011989 Armadillo-like helical
Cla019952	736.533	329.804	1.1591	1.5e-08	4.36e-07	Calmodulin-binding protein (Fragment) (AHRD V1 ***- C0SV51_ARATH); contains Interpro domain(s) IPR012416 Calmodulin binding protein-like
Cla018828	144.642	64.8189	1.158	9.63e-05	0.0010605	Unknown Protein (AHRD V1)
Cla015854	361.425	162.465	1.1536	5.43e-07	1.12e-05	EF-hands-containing protein (Fragment) (AHRD V1 *-*- F1BQA6_PINMU); contains Interpro domain(s) IPR002048 Calcium-binding EF-hand
Cla017396	3968.8	1784.48	1.1532	5.53e-05	0.00066505	Epoxide hydrolase 2 (AHRD V1 ***- D8L7V8_PRUPE); contains Interpro domain(s) IPR000073 Alpha/beta hydrolase fold-1
Cla004243	316.939	142.735	1.1509	4.68e-06	7.72e-05	Catalytic/ protein phosphatase type 2C/ protein serine/threonine phosphatase (AHRD V1 **** B6TPM6_MAIZE); contains Interpro domain(s) IPR015655 Protein phosphatase 2C
Cla016847	1691.8	762.494	1.1498	1.08e-09	4.02e-08	Threonine synthase (AHRD V1 **** Q2Q021_SOYBN); contains Interpro domain(s) IPR004450 Threonine synthase
Cla022827	3132.45	1412.88	1.1487	3.34e-10	1.35e-08	Chaperone protein ClpB 1 (AHRD V1 *--- E8PNG0_THESS); contains Interpro domain(s) IPR004176 Clp, N-terminal
Cla003984	1418.24	640.215	1.1475	2.94e-06	5.04e-05	Exostosin-like (AHRD V1 **-- B6TA15_MAIZE); contains Interpro domain(s) IPR004263 Exostosin-like
Cla008528	819.215	370.968	1.1429	1.47e-08	4.3e-07	NB-ARC domain containing protein expressed (AHRD V1 *-*- Q109S4_ORYSJ)
Cla019162	2688.76	1222.49	1.1371	4.58e-10	1.81e-08	Alpha-N-acetylglucosaminidase family (AHRD V1 ***- D7M5V5_ARALL); contains Interpro domain(s) IPR007781 Alpha-N-acetylglucosaminidase
Cla014629	1237.07	563.22	1.1352	3.42e-09	1.14e-07	Hydroxyproline-rich glycoprotein family protein (AHRD V1 ***- D7MRR7_ARALL)
Cla017664	80.1585	36.516	1.1343	0.0014513	0.010539	Auxin response factor 21 (AHRD V1 *-*- D9HNU8_MAIZE); contains Interpro domain(s) IPR003340 Transcriptional factor B3
Cla021190	333.463	151.933	1.1341	2.49e-05	0.00033621	Mitochondrial carrier protein (AHRD V1 ***- E5GCG5_CUCME); contains Interpro domain(s) IPR001993 Mitochondrial substrate carrier
Cla009251	92.4158	42.1103	1.134	0.0012431	0.0092946	Transcriptional activator TenA family (AHRD V1 **-- D2SGM3_GEOOG); contains Interpro domain(s) IPR004305 TENA/THI-4 protein/Coenzyme PQQ biosynthesis protein C
Cla013546	8735.21	3987.46	1.1314	8.52e-07	1.66e-05	Histidinol-phosphate aminotransferase (AHRD V1 **** HIS8_BACCN); contains Interpro domain(s) IPR005958 Tyrosine/nicotianamine aminotransferase
Cla009933	8908.54	4066.79	1.1313	2.73e-10	1.13e-08	Predicted NADPH-dependent FMN reductase (AHRD V1 ***- Q0W0S0_UNCMA); contains Interpro domain(s) IPR005025 NADPH-dependent FMN reductase
Cla016058	905.887	414.848	1.1267	3.2e-05	0.00041757	UDP-glycosyltransferase 74 F1 (AHRD V1 ***- F4IS54_ARATH); contains Interpro domain(s) IPR002213 UDP-glucuronosyl/UDP-glucosyltransferase
Cla002465	355.222	162.822	1.1254	0.0001999	0.0019932	Unknown Protein (AHRD V1)
Cla002315	385.813	176.921	1.1248	9.14e-07	1.77e-05	Protein IDA (AHRD V1 *-*- IDA_ARATH)
Cla017000	2220.06	1018.86	1.1236	1.92e-09	6.81e-08	Cytochrome P450 (AHRD V1 ***- B9N7U0_POPTR); contains Interpro domain(s) IPR001128 Cytochrome P450
Cla008092	830.901	382.108	1.1207	3.26e-08	8.68e-07	Receptor-like kinase (AHRD V1 ***- A7VM31_MARPO); contains Interpro domain(s) IPR013210 Leucine-rich repeat, N-terminal
Cla018312	601.929	276.863	1.1204	1.67e-07	3.89e-06	Transcription factor-like (AHRD V1 *-*- Q650T3_ORYSJ); contains Interpro domain(s) IPR005333 Transcription factor, TCP
Cla020727	556.069	255.765	1.1204	1.8e-05	0.00025342	Cytochrome P450 (AHRD V1 ***- B9NBP7_POPTR); contains Interpro domain(s) IPR001128 Cytochrome P450
Cla017264	125.82	57.9125	1.1194	0.0046704	0.02744	Telomerase reverse transcriptase (AHRD V1 ***- B5TFM7_POPTR); contains Interpro domain(s) IPR000477 RNA-directed DNA polymerase (reverse transcriptase)
Cla022569	1563.47	719.645	1.1194	6.48e-06	0.00010286	Calmodulin (AHRD V1 ***- A7AWR1_BABBO); contains Interpro domain(s) IPR011992 EF-Hand type
Cla014671	345.402	159.026	1.119	1.5e-06	2.76e-05	Protein LURP-one-related 17 (AHRD V1 ***- LOR17_ARATH); contains Interpro domain(s) IPR007612 Protein of unknown function DUF567
Cla002452	855.213	393.812	1.1188	3.95e-08	1.04e-06	Unknown Protein (AHRD V1)
Cla007588	3299.29	1520.79	1.1173	1.24e-09	4.57e-08	Ankyrin repeat domain-containing protein 2 (AHRD V1 *--- F4JN13_ARATH); contains Interpro domain(s) IPR016040 NAD(P)-binding domain
Cla021001	4150.49	1913.34	1.1172	7.12e-10	2.72e-08	Homeobox protein knotted-1-like 3 (AHRD V1 ***- F4JWP8_ARATH); contains Interpro domain(s) IPR005541 KNOX2
Cla000883	1818.99	838.583	1.1171	2.74e-09	9.33e-08	mRNA clone RTFL01-05-M08 (AHRD V1 **-- E4MW90_THEHA)
Cla015999	1200.44	554.437	1.1145	0.0010789	0.0083013	Pheromone receptor-like protein (Fragment) (AHRD V1 *--- Q7XHJ1_QUERO); contains Interpro domain(s) IPR012442 Protein of unknown function DUF1645
Cla003751	2419.65	1117.56	1.1144	1.7e-08	4.86e-07	Zeta-carotene desaturase (AHRD V1 ***- Q948K1_CITUN); contains Interpro domain(s) IPR014103 Carotene 7,8-desaturase
Cla016849	1675.37	775.12	1.112	5.97e-09	1.88e-07	Nuclear transcription factor Y subunit A-3 (AHRD V1 **** B6TQI5_MAIZE); contains Interpro domain(s) IPR001289 CCAAT-binding transcription factor, subunit B
Cla010323	690.28	319.58	1.111	7.87e-08	1.95e-06	Structural constituent of ribosome (AHRD V1 **-* D7LAI5_ARALL); contains Interpro domain(s) IPR008195 Ribosomal protein L34e
Cla019346	240.612	111.486	1.1098	9.58e-06	0.00014555	Disease resistance response/ dirigent-like protein (AHRD V1 ***- Q9M3C8_ARATH); contains Interpro domain(s) IPR004265 Plant disease resistance response protein
Cla011157	1835.53	850.684	1.1095	2.03e-05	0.00028097	Receptor-like protein kinase At3g21340 (AHRD V1 **** RLK6_ARATH); contains Interpro domain(s) IPR002290 Serine/threonine protein kinase
Cla020356	78.3042	36.2911	1.1095	0.0027306	0.017748	Leucine-rich repeat receptor-like tyrosine-protein kinase At2g41820 (AHRD V1 *-*- Y2182_ARATH); contains Interpro domain(s) IPR001611 Leucine-rich repeat
Cla013800	179.33	83.1913	1.1081	0.0036872	0.022625	Unknown Protein (AHRD V1); contains Interpro domain(s) IPR009943 Protein of unknown function DUF1475
Cla013985	298.89	138.714	1.1075	0.00017956	0.0018141	Cytochrome P450 (AHRD V1 ***- B9NAD7_POPTR); contains Interpro domain(s) IPR001128 Cytochrome P450
Cla019780	3493.09	1622.55	1.1062	9.53e-10	3.59e-08	Microsomal glutathione S-transferase 3 (AHRD V1 ***- B4FLH3_MAIZE); contains Interpro domain(s) IPR001129 Membrane-associated, eicosanoid and glutathione metabolism (MAPEG)
Cla022991	340.887	158.448	1.1053	0.0018934	0.013149	DNA-binding protein (Fragment) (AHRD V1 **-- Q5IRD2_9ROSI); contains Interpro domain(s) IPR006634 TRAM, LAG1 and CLN8 homology
Cla006079	122.962	57.1561	1.1052	0.0033305	0.020779	Circadian clock coupling factor ZGT (AHRD V1 ***- Q94FM9_TOBAC)
Cla008643	2210.68	1027.71	1.105	4.55e-09	1.47e-07	ATP-dependent zinc metalloprotease FtsH 3 (AHRD V1 **-* FTSH3_SYMTH); contains Interpro domain(s) IPR003959 ATPase, AAA-type, core
Cla008098	841.045	391.181	1.1043	1.24e-05	0.00018369	Unknown Protein (AHRD V1)
Cla008328	740.767	344.646	1.1039	8.62e-08	2.11e-06	AAA-type ATPase family protein (AHRD V1 **-- Q9LJJ7_ARATH); contains Interpro domain(s) IPR003959 ATPase, AAA-type, core
Cla019961	3476.87	1620.38	1.1015	2.88e-05	0.00037973	K(+)-insensitive pyrophosphate-energized proton pump (AHRD V1 ***- HPPA2_METMA); contains Interpro domain(s) IPR004131 Inorganic H+ pyrophosphatase
Cla008687	2217.55	1033.49	1.1014	3.02e-09	1.02e-07	Aspartyl protease family protein (AHRD V1 **-- D7M1J9_ARALL); contains Interpro domain(s) IPR001461 Peptidase A1
Cla020316	738.324	344.325	1.1005	8.68e-08	2.13e-06	Unknown Protein (AHRD V1); contains Interpro domain(s) IPR010683 Protein of unknown function DUF1262
Cla010094	176.217	82.316	1.0981	6.51e-05	0.00076284	Equilibrative nucleoside transporter 1 (AHRD V1 *-*- F6IA07_SOLTU); contains Interpro domain(s) IPR002259 Delayed-early response protein/equilibrative nucleoside transporter
Cla011528	1458.48	682.249	1.0961	9.37e-09	2.86e-07	Mate efflux family protein (AHRD V1 **-- D7ME03_ARALL); contains Interpro domain(s) IPR002528 Multi antimicrobial extrusion protein MatE
Cla017458	1873.27	876.361	1.096	5.57e-09	1.77e-07	Remorin (AHRD V1 ***- E5GBY5_CUCME); contains Interpro domain(s) IPR005516 Remorin, C-terminal region
Cla010183	250.781	117.477	1.094	1.5e-05	0.00021748	cDNA clone J023065D24 full insert sequence (AHRD V1 *-*- B7EKP5_ORYSJ); contains Interpro domain(s) IPR012870 Protein of unknown function DUF1666
Cla002367	308.071	144.352	1.0937	0.0064046	0.035093	Uncharacterized oxidoreductase Mb1385 (AHRD V1 **-- Y1385_MYCBO); contains Interpro domain(s) IPR002198 Short-chain dehydrogenase/reductase SDR
Cla013926	398.364	186.661	1.0937	1.78e-06	3.22e-05	Nucellin-like aspartic protease (Fragment) (AHRD V1 **-- Q8L886_MAIZE); contains Interpro domain(s) IPR001461 Peptidase A1
Cla006286	350.045	164.099	1.093	1.99e-06	3.55e-05	Transcription factor jumonji (JmjC) domain-containing protein (AHRD V1 **-- Q9LT40_ARATH); contains Interpro domain(s) IPR003347 Transcription factor jumonji/aspartyl beta-hydroxylase
Cla013741	650.816	306.011	1.0887	2.11e-07	4.82e-06	Single-stranded nucleic acid binding R3H domain protein (AHRD V1 **-* E0U637_CYAP2); contains Interpro domain(s) IPR003959 ATPase, AAA-type, core
Cla011942	491.93	231.648	1.0865	6.42e-07	1.3e-05	Protein phosphatase 2C (AHRD V1 ***- Q3V656_SOLTU); contains Interpro domain(s) IPR015655 Protein phosphatase 2C
Cla009619	42509.6	20019.3	1.0864	9.99e-10	3.75e-08	Ubiquitin-conjugating enzyme 22 (AHRD V1 ***- D7L888_ARALL); contains Interpro domain(s) IPR000608 Ubiquitin-conjugating enzyme, E2
Cla008020	679.132	320.048	1.0854	2.98e-07	6.54e-06	Cyclase/dehydrase-like protein (AHRD V1 *-*- A0ZDS6_NODSP); contains Interpro domain(s) IPR005031 Streptomyces cyclase/dehydrase
Cla016164	8998.24	4242.16	1.0848	1.32e-09	4.81e-08	Cytochrome P450 (Fragment) (AHRD V1 **-- B9HPE8_POPTR); contains Interpro domain(s) IPR001128 Cytochrome P450
Cla015562	216.292	102.023	1.0841	3.11e-05	0.00040798	Midasin (AHRD V1 ***- B9MXW7_POPTR); contains Interpro domain(s) IPR011704 ATPase associated with various cellular activities, AAA-5
Cla019446	1456.57	687.417	1.0833	1.9e-08	5.38e-07	Receptor-like kinase (AHRD V1 **** P93068_BRAOL); contains Interpro domain(s) IPR002290 Serine/threonine protein kinase
Cla010365	2644.96	1248.42	1.0831	4.19e-09	1.37e-07	Lipid A export ATP-binding/permease protein MsbA (AHRD V1 *--- MSBA_CHRVO); contains Interpro domain(s) IPR003439 ABC transporter-like
Cla002479	968.35	457.332	1.0823	0.0010788	0.0083013	Unknown Protein (AHRD V1)
Cla009808	79.0191	37.369	1.0804	0.0035642	0.022007	F-box family protein (AHRD V1 ***- D7M2J7_ARALL); contains Interpro domain(s) IPR001810 Cyclin-like F-box
Cla000979	7519.53	3556.36	1.0802	1.69e-09	6.01e-08	AE family transporter anion exchange (AHRD V1 *--- A4RY02_OSTLU); contains Interpro domain(s) IPR003020 Bicarbonate transporter, eukaryotic
Cla007564	199.468	94.478	1.0781	5.65e-05	0.00067765	Cellulose synthase (AHRD V1 ***- B9IMB3_POPTR); contains Interpro domain(s) IPR005150 Cellulose synthase
Cla002312	572.315	271.092	1.078	9.8e-05	0.0010758	Phosphoenolpyruvate carboxylase (AHRD V1 ***- A6YM33_RICCO); contains Interpro domain(s) IPR015813 Pyruvate/Phosphoenolpyruvate kinase, catalytic core
Cla002204	860.545	407.968	1.0768	8.08e-06	0.00012477	U-box domain-containing protein (AHRD V1 ***- D7MID4_ARALL); contains Interpro domain(s) IPR003613 U box domain
Cla008759	794.299	376.626	1.0766	1.28e-07	3.05e-06	Unknown Protein (AHRD V1)
Cla020654	1013.9	480.821	1.0763	0.0019786	0.013605	Hydroxycinnamoyl transferase (AHRD V1 **-* D2XJ64_9MAGN); contains Interpro domain(s) IPR003480 Transferase
Cla005046	525.598	249.877	1.0727	6.23e-05	0.00073535	MLO-like protein 3 (AHRD V1 ***- C6EWE6_VITVI); contains Interpro domain(s) IPR004326 Mlo-related protein
Cla014559	108.552	51.6417	1.0718	0.0011442	0.0086891	Lateral root primordium-related protein (AHRD V1 **-- Q9XGX0_ARATH); contains Interpro domain(s) IPR007818 Protein of unknown function DUF702
Cla001826	2221.43	1059.28	1.0684	1.05e-08	3.17e-07	Calcium-dependent protein kinase-like (AHRD V1 **** Q9LET1_ARATH); contains Interpro domain(s) IPR002290 Serine/threonine protein kinase
Cla004365	107.347	51.2121	1.0677	0.0012482	0.0093222	Ring-H2 zinc finger protein (AHRD V1 *-** A0EVJ5_MAIZE); contains Interpro domain(s) IPR018957 Zinc finger, C3HC4 RING-type
Cla016703	84.4603	40.3079	1.0672	0.0032762	0.02049	Unknown Protein (AHRD V1)
Cla008775	874.244	417.627	1.0658	3.68e-07	7.95e-06	HAD-superfamily hydrolase subfamily IA variant 3 (AHRD V1 **-* B2IYD2_NOSP7); contains Interpro domain(s) IPR005834 Haloacid dehalogenase-like hydrolase
Cla018996	239.079	114.365	1.0638	2.41e-05	0.00032716	Unknown Protein (AHRD V1)
Cla006159	1235.91	592.174	1.0615	3.6e-08	9.52e-07	Calcium-dependent lipid-binding domain (AHRD V1 *-** Q9LNV0_ARATH); contains Interpro domain(s) IPR018029 C2 membrane targeting protein
Cla018489	111.99	53.7576	1.0588	0.00099782	0.0077829	Receptor-like kinase (AHRD V1 **** A7VM40_MARPO); contains Interpro domain(s) IPR002290 Serine/threonine protein kinase
Cla023296	296.118	142.161	1.0587	1.05e-05	0.00015773	Receptor-like protein kinase (AHRD V1 **** Q9FM23_ARATH); contains Interpro domain(s) IPR002290 Serine/threonine protein kinase
Cla019447	745.565	358.26	1.0573	2.6e-07	5.8e-06	Receptor kinase 5 (AHRD V1 **** Q948X2_BRACM); contains Interpro domain(s) IPR002290 Serine/threonine protein kinase
Cla008669	4975.21	2393	1.0559	4.11e-09	1.35e-07	Prephenate dehydratase (AHRD V1 ***- Q6JJ29_IPOTF); contains Interpro domain(s) IPR001086 Prephenate dehydratase
Cla020164	200.7	96.6184	1.0547	9.24e-05	0.0010281	Unknown Protein (AHRD V1)
Cla018014	2564.42	1235.16	1.0539	5.34e-05	0.00064581	Ammonium transporter (AHRD V1 ***- B9HCZ0_POPTR); contains Interpro domain(s) IPR001905 Ammonium transporter
Cla017667	4358.24	2100.33	1.0531	4.91e-09	1.57e-07	F-box family protein (AHRD V1 ***- B9MYU0_POPTR); contains Interpro domain(s) IPR001810 Cyclin-like F-box
Cla007739	216.29	104.338	1.0517	7.05e-05	0.00081885	Peroxisomal membrane protein-like (AHRD V1 *--* Q69LX3_ORYSJ); contains Interpro domain(s) IPR007248 Mpv17/PMP22
Cla018249	217.983	105.241	1.0505	7.85e-05	0.0008954	Lipin family protein (AHRD V1 **-- D7L899_ARALL); contains Interpro domain(s) IPR013209 LNS2, Lipin/Ned1/Smp2
Cla009406	1362.15	657.925	1.0499	5.59e-08	1.43e-06	Amine oxidase (AHRD V1 **** D7T6W4_VITVI); contains Interpro domain(s) IPR000269 Copper amine oxidase
Cla001251	4272.13	2067.58	1.047	3.85e-06	6.44e-05	Squalene monooxygenase (AHRD V1 ***- Q506K3_DATIN); contains Interpro domain(s) IPR013698 Squalene epoxidase
Cla004667	240.213	116.257	1.047	3.89e-05	0.00049048	Unknown Protein (AHRD V1)
Cla019085	1412.14	683.487	1.0469	7.22e-05	0.00083371	Receptor-like protein kinase (AHRD V1 **** C6ZRW9_SOYBN); contains Interpro domain(s) IPR002290 Serine/threonine protein kinase
Cla023147	978.241	473.553	1.0467	1.04e-07	2.51e-06	Calmodulin 6-1 (AHRD V1 ***- Q3SDW5_PARTE); contains Interpro domain(s) IPR011992 EF-Hand type
Cla011760	68.0218	32.929	1.0466	0.0098084	0.049395	NAC domain protein IPR003441 (AHRD V1 ***- B9HZY6_POPTR); contains Interpro domain(s) IPR003441 No apical meristem (NAM) protein
Cla003478	1552.2	752.108	1.0453	3.31e-08	8.79e-07	S-locus F-box-like protein c (AHRD V1 ***- B0F0G4_PETIN); contains Interpro domain(s) IPR001810 Cyclin-like F-box
Cla003926	75.2785	36.4762	1.0453	0.0045859	0.027008	B3 domain-containing protein At1g05920 (AHRD V1 *-*- Y1592_ARATH); contains Interpro domain(s) IPR005508 Protein of unknown function DUF313
Cla012655	582.088	282.383	1.0436	0.0042722	0.025523	Downstream target of agl15-4 (AHRD V1 ***- D7KXP9_ARALL)
Cla007644	8331.44	4044.59	1.0426	5.1e-05	0.00062053	Ammonium transporter (AHRD V1 ***- B9HSW3_POPTR); contains Interpro domain(s) IPR001905 Ammonium transporter
Cla002257	69.0883	33.5465	1.0423	0.0081266	0.04253	Transcription factor (AHRD V1 **-- D7LW59_ARALL)
Cla016219	103.948	50.5094	1.0412	0.0018444	0.01289	TPR domain protein (AHRD V1 *-*- B6U810_MAIZE); contains Interpro domain(s) IPR011990 Tetratricopeptide-like helical
Cla008524	695.583	338.017	1.0411	0.0011165	0.0085062	Receptor-like protein kinase 1 (AHRD V1 **** F4K0I9_ARATH); contains Interpro domain(s) IPR002290 Serine/threonine protein kinase
Cla015018	190.674	92.6675	1.041	0.00054655	0.0047	Vacuolar iron transporter homolog 4 (AHRD V1 **-- VITH4_ARATH); contains Interpro domain(s) IPR008217 Protein of unknown function DUF125, transmembrane
Cla010883	389.98	189.674	1.0399	5.22e-06	8.51e-05	Calcium-dependent protein kinase 2 (AHRD V1 **** Q3YAT0_PETIN); contains Interpro domain(s) IPR002290 Serine/threonine protein kinase
Cla016063	199.789	97.2486	1.0387	0.00011535	0.001239	PBSP domain-containing protein (AHRD V1 *--- C9S7G7_VERA1); contains Interpro domain(s) IPR007541 Plant Basic Secretory Protein
Cla008228	3670.68	1787.51	1.0381	0.0089959	0.04624	GRAS family transcription factor (AHRD V1 **-- B9GJL6_POPTR); contains Interpro domain(s) IPR005202 GRAS transcription factor
Cla012796	334.992	163.2	1.0375	6.48e-05	0.00076024	Unknown Protein (AHRD V1)
Cla015693	226.515	110.471	1.0359	5.02e-05	0.00061297	5-amp-activated protein kinase beta subunit (AHRD V1 ***- Q17IU7_AEDAE); contains Interpro domain(s) IPR006828 5-AMP-activated protein kinase, beta subunit, complex-interacting region
Cla008324	295.618	144.318	1.0345	1.23e-05	0.00018245	Dynein light chain 1 cytoplasmic (AHRD V1 *-*- Q7RN10_PLAYO); contains Interpro domain(s) IPR001372 Dynein light chain, type 1 and 2
Cla018951	674.04	329.09	1.0344	4.89e-07	1.03e-05	Multidrug resistance protein mdtK (AHRD V1 **-- MDTK_ERWCT); contains Interpro domain(s) IPR015521 MATE family transporter related protein IPR002528 Multi antimicrobial extrusion protein MatE
Cla012298	312.801	152.778	1.0338	9.55e-05	0.0010553	Soul heme-binding family protein (AHRD V1 ***- D7LZY3_ARALL); contains Interpro domain(s) IPR006917 SOUL haem-binding protein
Cla019857	866.435	423.396	1.0331	1.69e-07	3.92e-06	TIR-NBS disease resistance-like protein (AHRD V1 ***- Q2XPG7_POPTR); contains Interpro domain(s) IPR000157 Toll-Interleukin receptor
Cla007362	1104.61	539.968	1.0326	1.34e-07	3.17e-06	C2 domain-containing protein (AHRD V1 *-*- D7M4I2_ARALL); contains Interpro domain(s) IPR000008 C2 calcium-dependent membrane targeting
Cla018473	247.225	120.864	1.0324	0.00012195	0.0013	Uncharacterized conserved protein (AHRD V1 **-- A6T1A7_JANMA); contains Interpro domain(s) IPR006747 Protein of unknown function DUF599
Cla023299	590.721	288.993	1.0314	1.5e-06	2.76e-05	Peptide methionine sulfoxide reductase msrB (AHRD V1 ***- B6T2N3_MAIZE); contains Interpro domain(s) IPR002579 Methionine sulphoxide reductase B
Cla006478	168.206	82.3283	1.0308	0.0002453	0.0023675	Unknown Protein (AHRD V1)
Cla015728	136.575	66.9589	1.0283	0.00065924	0.0054979	Unknown Protein (AHRD V1)
Cla015901	79.3478	38.9027	1.0283	0.0049092	0.02844	Cysteine proteinase cathepsin F (AHRD V1 **-* D3TN89_GLOMM); contains Interpro domain(s) IPR013128 Peptidase C1A, papain
Cla008888	4528.22	2221.99	1.0271	0.0035582	0.021977	Methionine gamma-lyase (AHRD V1 ***- A8UPL5_9FLAO); contains Interpro domain(s) IPR000277 Cys/Met metabolism, pyridoxal phosphate-dependent enzyme
Cla004692	778.23	382.311	1.0254	4.57e-05	0.00056249	Nodulin MtN21 family protein (AHRD V1 ***- D7LD58_ARALL); contains Interpro domain(s) IPR000620 Protein of unknown function DUF6, transmembrane
Cla005307	1362.03	669.494	1.0246	1.06e-07	2.55e-06	1-acyl-sn-glycerol-3-phosphate acyltransferase family protein (AHRD V1 ***- E3FGN8_STIAD); contains Interpro domain(s) IPR004552 1-acyl-sn-glycerol-3-phosphate acyltransferase
Cla018492	5526.34	2716.61	1.0245	1e-08	3.04e-07	Calmodulin-binding protein (Fragment) (AHRD V1 ***- C0SV51_ARATH); contains Interpro domain(s) IPR012416 Calmodulin binding protein-like
Cla015736	132.045	64.9192	1.0243	0.0092484	0.047211	Mitochondrial phosphate carrier protein (AHRD V1 ***- B9H646_POPTR); contains Interpro domain(s) IPR001993 Mitochondrial substrate carrier
Cla011180	1349.55	663.577	1.0241	1.03e-07	2.51e-06	Phenylalanine ammonia-lyase (AHRD V1 ***- E7BLC8_BETPL); contains Interpro domain(s) IPR005922 Phenylalanine ammonia-lyase
Cla019077	2766.07	1360.62	1.0236	2.41e-05	0.00032756	Synaptosomal-associated protein 33 (AHRD V1 ***- D7MUI6_ARALL); contains Interpro domain(s) IPR000727 Target SNARE coiled-coil region
Cla016269	1049.91	516.585	1.0232	2.14e-05	0.00029454	Unknown Protein (AHRD V1)
Cla019737	3780.32	1861.39	1.0221	1.57e-08	4.55e-07	FAD-binding domain-containing protein (AHRD V1 **-- D7KFN2_ARALL); contains Interpro domain(s) IPR006094 FAD linked oxidase, N-terminal
Cla018917	388.486	191.709	1.0189	6.72e-06	0.00010631	Ribosomal protein L19 (AHRD V1 ***- C5XVB3_SORBI); contains Interpro domain(s) IPR000196 Ribosomal protein L19/L19e
Cla010119	304.427	150.516	1.0162	3.24e-05	0.00042207	Zinc finger protein (AHRD V1 *-*- B6UHX4_MAIZE); contains Interpro domain(s) IPR007087 Zinc finger, C2H2-type
Cla015592	296.4	146.636	1.0153	2.68e-05	0.00035717	Phosphatase (AHRD V1 **-* D2V497_NAEGR); contains Interpro domain(s) IPR016965 Pyridoxal phosphate phosphatase, PHOSPHO2
Cla015393	259.83	128.656	1.014	0.0002435	0.0023524	Receptor protein kinase (AHRD V1 **** Q40096_IPOTF); contains Interpro domain(s) IPR002290 Serine/threonine protein kinase
Cla009747	902.376	447.537	1.0117	3.57e-05	0.00045662	Outward rectifying potassium channel (AHRD V1 ***- B9N9B5_POPTR); contains Interpro domain(s) IPR013099 Ion transport 2
Cla015701	875.177	434.487	1.0103	5.41e-07	1.12e-05	Long-chain-fatty-acid--CoA ligase 4 (AHRD V1 ***- C0HA93_SALSA); contains Interpro domain(s) IPR000873 AMP-dependent synthetase and ligase
Cla018748	629.132	312.338	1.0103	1.09e-06	2.07e-05	Os02g0794300 protein (Fragment) (AHRD V1 *--- Q0DWU9_ORYSJ); contains Interpro domain(s) IPR007573 Protein of unknown function DUF566
Cla020681	541.321	269.189	1.0079	4.36e-05	0.00054181	Calcium-binding protein (AHRD V1 **-* Q2KN25_AMBAR); contains Interpro domain(s) IPR011992 EF-Hand type
Cla018702	438.575	218.221	1.007	4.82e-06	7.92e-05	Membrane transporter D1 (AHRD V1 **** GTR1_LEIDO); contains Interpro domain(s) IPR003663 Sugar/inositol transporter
Cla010413	118.312	58.8777	1.0068	0.0012962	0.0095936	MYB transcription factor (AHRD V1 **** Q9SPG9_ARATH); contains Interpro domain(s) IPR015495 Myb transcription factor
Cla001519	302.705	150.674	1.0065	0.0012514	0.0093371	Squamosa promoter-binding protein (AHRD V1 ***- B8Y9B2_PONTR); contains Interpro domain(s) IPR004333 Transcription factor, SBP-box
Cla023234	2479.56	1234.69	1.0059	3.44e-06	5.79e-05	Enoyl-CoA hydratase/isomerase family protein (AHRD V1 ***- D7LRR5_ARALL); contains Interpro domain(s) IPR001753 Crotonase, core
Cla009972	91.9783	45.8501	1.0044	0.0032002	0.020167	UDP glycosyltransferase (AHRD V1 ***- C1JIE1_9SOLA); contains Interpro domain(s) IPR002213 UDP-glucuronosyl/UDP-glucosyltransferase
Cla006183	878.652	438.005	1.0043	4.63e-07	9.78e-06	Glycosyltransferase CAZy family GT90 (Fragment) (AHRD V1 **-- D8RT95_SELML); contains Interpro domain(s) IPR008539 Protein of unknown function DUF821, CAP10-like
Cla003158	1744.28	869.858	1.0038	0.00021104	0.002084	Acetyl esterase (AHRD V1 **-- AES_ECOUT); contains Interpro domain(s) IPR013094 Alpha/beta hydrolase fold-3
Cla011629	163.631	81.6086	1.0037	0.0059713	0.033297	Amino acid permease (AHRD V1 ***- B9NHU6_POPTR); contains Interpro domain(s) IPR013057 Amino acid transporter, transmembrane
Cla011315	1751.76	875.01	1.0014	1.14e-07	2.75e-06	NAC domain protein IPR003441 (AHRD V1 *-*- B9GPV5_POPTR); contains Interpro domain(s) IPR003441 No apical meristem (NAM) protein
Cla023312	2698.15	1348.01	1.0011	0.0017404	0.012279	Receptor-like protein kinase (AHRD V1 **** C6FF64_SOYBN); contains Interpro domain(s) IPR002290 Serine/threonine protein kinase
Cla020330	268.862	134.356	1.0008	5.38e-05	0.00064979	Transcription factor (AHRD V1 *-*- D6MKM4_9ASPA); contains Interpro domain(s) IPR011598 Helix-loop-helix DNA-binding
Cla017984	666.097	333.36	0.99865	5.54e-06	8.94e-05	Ring finger protein 141 (AHRD V1 *--- Q28I63_XENTR); contains Interpro domain(s) IPR001841 Zinc finger, RING-type
Cla018375	17727.9	8874.01	0.99836	1.04e-08	3.14e-07	ABC transporter G family member 29 (AHRD V1 ***- F4J1I6_ARATH); contains Interpro domain(s) IPR013525 ABC-2 type transporter
Cla022196	318.325	159.347	0.99833	3.65e-05	0.00046604	Leucine-rich repeat receptor-like protein kinase (AHRD V1 **-- Q9XGZ2_ARATH); contains Interpro domain(s) IPR013210 Leucine-rich repeat, N-terminal
Cla004094	13485.3	6753.75	0.99763	1.53e-08	4.45e-07	AhpC/TSA-family protein (AHRD V1 **-- Q7WMQ6_BORBR); contains Interpro domain(s) IPR013740 Redoxin
Cla011406	1252.4	627.406	0.99723	2.57e-07	5.74e-06	Late embryogenesis abundant hydroxyproline-rich glycoprotein (AHRD V1 **-- O82354_ARATH); contains Interpro domain(s) IPR010847 Harpin-induced 1
Cla021931	3682.89	1850.83	0.99267	4.09e-08	1.07e-06	Receptor-like protein kinase At3g21340 (AHRD V1 **** RLK6_ARATH); contains Interpro domain(s) IPR002290 Serine/threonine protein kinase
Cla003079	9926.86	4989.52	0.99244	2.33e-08	6.39e-07	Amino acid transporter (AHRD V1 ***- C3BY53_BACTU); contains Interpro domain(s) IPR015606 Cationic amino acid transporter
Cla005593	1806.77	909.651	0.99003	7.89e-08	1.96e-06	BTB/POZ domain-containing protein (AHRD V1 **-- D7KN20_ARALL); contains Interpro domain(s) IPR013089 Kelch related
Cla018923	1437.37	723.681	0.99001	2.19e-07	4.98e-06	C2 domain-containing protein (AHRD V1 ***- D7KD31_ARALL); contains Interpro domain(s) IPR018029 C2 membrane targeting protein
Cla014014	327.744	165.116	0.98909	2.3e-05	0.00031437	GRAS family transcription factor (AHRD V1 **-- B9GYX5_POPTR); contains Interpro domain(s) IPR005202 GRAS transcription factor
Cla003943	551.303	277.902	0.98827	3.07e-06	5.24e-05	F-box protein family-like protein (AHRD V1 ***- Q7EY67_ORYSJ); contains Interpro domain(s) IPR001810 Cyclin-like F-box
Cla011237	4100.32	2067.45	0.98789	6.17e-08	1.57e-06	Zinc finger CCCH domain-containing protein 37 (AHRD V1 *-** E9CEA3_CAPO3); contains Interpro domain(s) IPR000571 Zinc finger, CCCH-type
Cla023408	1006.92	507.749	0.98775	4.25e-07	9.04e-06	NAC domain protein IPR003441 (AHRD V1 ***- B9N1L1_POPTR); contains Interpro domain(s) IPR003441 No apical meristem (NAM) protein
Cla022195	722.102	364.49	0.98632	1.21e-05	0.00017913	Receptor kinase (AHRD V1 **** D9IAP8_GOSHI); contains Interpro domain(s) IPR002290 Serine/threonine protein kinase
Cla012002	100.599	50.7946	0.98588	0.0026447	0.017308	Prenylated rab acceptor PRA1 (AHRD V1 ***- A2Q469_MEDTR); contains Interpro domain(s) IPR004895 Prenylated rab acceptor PRA1
Cla017306	141.475	71.5936	0.98264	0.00086317	0.0068922	E3 ubiquitin-protein ligase CG7694 (AHRD V1 *--- RN181_DROME); contains Interpro domain(s) IPR018957 Zinc finger, C3HC4 RING-type
Cla006517	385.8	195.311	0.98208	0.0018341	0.012833	Calmodulin-like protein (AHRD V1 ***- Q0VJ70_DATME); contains Interpro domain(s) IPR011992 EF-Hand type
Cla010663	203.017	102.783	0.982	0.00018904	0.0018972	Unknown Protein (AHRD V1)
Cla021461	69.9085	35.4207	0.98087	0.0089796	0.046204	Glutathione S-transferase (AHRD V1 ***- Q8H9E5_CUCMA); contains Interpro domain(s) IPR004046 Glutathione S-transferase, C-terminal
Cla021495	489.167	247.937	0.98035	5.34e-06	8.68e-05	Peptide transporter (AHRD V1 ***- A6YJX4_9MAGN); contains Interpro domain(s) IPR000109 TGF-beta receptor, type I/II extracellular region
Cla020007	561.693	284.761	0.98003	4.67e-06	7.71e-05	Purine permease family protein (AHRD V1 **-- D7MCV2_ARALL); contains Interpro domain(s) IPR004853 Protein of unknown function DUF250
Cla016029	1380.52	700.048	0.97969	0.00027866	0.0026496	UDP glycosyltransferase (AHRD V1 ***- C1JIE1_9SOLA); contains Interpro domain(s) IPR002213 UDP-glucuronosyl/UDP-glucosyltransferase
Cla002911	851.022	431.78	0.9789	6.54e-07	1.32e-05	Cax7 (Fragment) (AHRD V1 **-- B2CRR4_ARALY); contains Interpro domain(s) IPR004837 Sodium/calcium exchanger membrane region
Cla006727	532.429	270.186	0.97864	5.09e-06	8.32e-05	Carotenoid cleavage dioxygenase 7 (AHRD V1 ***- E1AVV3_CUCSA); contains Interpro domain(s) IPR004294 Carotenoid oxygenase
Cla019834	298.98	151.73	0.97854	4.45e-05	0.00055077	Esterase/lipase/thioesterase family protein (AHRD V1 **-- E5GBR3_CUCME); contains Interpro domain(s) IPR007130 Diacylglycerol acyltransferase
Cla021465	1613.15	819.779	0.97657	1.06e-05	0.00016001	Glutathione S-transferase (AHRD V1 ***- Q8H9E5_CUCMA); contains Interpro domain(s) IPR004046 Glutathione S-transferase, C-terminal
Cla013761	17984.7	9141.59	0.97625	1.62e-05	0.00023307	Phenylalanine ammonia-lyase (AHRD V1 ***- B9T0A8_RICCO); contains Interpro domain(s) IPR005922 Phenylalanine ammonia-lyase
Cla020592	341.865	173.774	0.97622	0.0024971	0.016533	Serine carboxypeptidase-like 5 (AHRD V1 ***- F4HQ63_ARATH); contains Interpro domain(s) IPR001563 Peptidase S10, serine carboxypeptidase
Cla014631	219.458	111.56	0.97612	0.00014388	0.0015009	Short-chain dehydrogenase/reductase family protein (AHRD V1 *-*- D7LZK0_ARALL)
Cla008668	350.246	178.239	0.97456	0.00014869	0.0015429	2,3-bisphosphoglycerate-dependent phosphoglycerate mutase (AHRD V1 *-*- GPMA_BARQU); contains Interpro domain(s) IPR013078 Phosphoglycerate mutase
Cla005431	1710.24	870.902	0.97361	2.4e-07	5.38e-06	Amine oxidase family protein (AHRD V1 ***- Q1EPI3_MUSAC); contains Interpro domain(s) IPR002937 Amine oxidase
Cla019564	505.295	257.47	0.97272	6.09e-06	9.74e-05	Membrane transporter D1 (AHRD V1 **** B6U4Q3_MAIZE); contains Interpro domain(s) IPR003663 Sugar/inositol transporter
Cla001155	832.318	424.366	0.97183	0.00047169	0.0041588	PGR5-like protein 1B, chloroplastic (AHRD V1 ***- PGL1B_ARATH)
Cla014625	311.401	159.046	0.96933	5.55e-05	0.00066753	Subtilisin-like protease (AHRD V1 **-- F4JMC8_ARATH); contains Interpro domain(s) IPR015500 Peptidase S8, subtilisin-related
Cla019438	717.406	366.561	0.96874	2.69e-06	4.64e-05	S-receptor kinase-like protein 1 (AHRD V1 **** Q70I30_LOTJA); contains Interpro domain(s) IPR001480 Curculin-like (mannose-binding) lectin
Cla011189	117.268	59.9484	0.96802	0.0014593	0.010589	Protein kinase (AHRD V1 **** Q41383_SPIOL); contains Interpro domain(s) IPR002290 Serine/threonine protein kinase
Cla015897	1364.3	697.819	0.96724	2.95e-07	6.48e-06	CM0216.450.nc protein (AHRD V1 ***- B0BL92_LOTJA)
Cla001783	5583.62	2859.42	0.96548	9.99e-08	2.43e-06	BEL1-like homeodomain protein 2 (AHRD V1 *--- F4JQI6_ARATH); contains Interpro domain(s) IPR006563 POX
Cla019863	392.063	200.878	0.96476	1.79e-05	0.00025274	TIR-NBS disease resistance-like protein (AHRD V1 ***- Q2XPG7_POPTR); contains Interpro domain(s) IPR000157 Toll-Interleukin receptor
Cla019644	2722.64	1395.22	0.96451	0.0003459	0.0031957	NADH ubiquinone oxidoreductase complex I intermediate-associated protein 30 (AHRD V1 ***- B2IZH1_NOSP7); contains Interpro domain(s) IPR013857 NADH:ubiquinone oxidoreductase intermediate-associated protein 30
Cla019256	545.563	279.784	0.96343	0.00049769	0.0043533	Xanthine/uracil permease family protein (AHRD V1 ***- D7L9S9_ARALL); contains Interpro domain(s) IPR006043 Xanthine/uracil/vitamin C permease
Cla012643	632.646	324.672	0.96242	3.43e-06	5.79e-05	6-phosphofructokinase 2 (AHRD V1 **** B6TE72_MAIZE); contains Interpro domain(s) IPR012004 Pyrophosphate-dependent phosphofructokinase TP0108
Cla018215	124.747	64.0628	0.96145	0.0017908	0.012577	Unknown Protein (AHRD V1)
Cla000075	143.582	73.7987	0.96021	0.0025801	0.016969	Receptor protein kinase (AHRD V1 **** Q40096_IPOTF); contains Interpro domain(s) IPR002290 Serine/threonine protein kinase
Cla005814	288.984	148.535	0.96018	7.91e-05	0.00090147	Acid phosphatase (AHRD V1 ***- F4AH80_GLAS4); contains Interpro domain(s) IPR004843 Metallophosphoesterase
Cla002444	423.646	217.798	0.95987	0.006063	0.033681	CONSTANS-like zinc finger protein (AHRD V1 *--- D0EP05_SOYBN); contains Interpro domain(s) IPR000315 Zinc finger, B-box
Cla017888	352.617	181.384	0.95905	3.12e-05	0.00040811	RING zinc finger protein (AHRD V1 *-** F8RNK2_AMAHP); contains Interpro domain(s) IPR018957 Zinc finger, C3HC4 RING-type
Cla019439	715.228	368.332	0.9574	6.8e-06	0.00010754	Receptor kinase 5 (AHRD V1 **** Q948X2_BRACM); contains Interpro domain(s) IPR001480 Curculin-like (mannose-binding) lectin
Cla009080	298.435	153.901	0.95541	0.0051499	0.02955	GEM-like protein 6 (AHRD V1 **-- F4KCV4_ARATH); contains Interpro domain(s) IPR004182 GRAM
Cla014439	692.727	357.42	0.95467	3.64e-06	6.13e-05	Unknown Protein (AHRD V1)
Cla014058	270.992	140.159	0.95119	0.00010006	0.0010955	MYB transcription factor (AHRD V1 *--* Q9T066_ARATH); contains Interpro domain(s) IPR015495 Myb transcription factor
Cla001932	100.199	51.827	0.95109	0.0046149	0.02717	Unknown Protein (AHRD V1)
Cla006276	212.141	109.76	0.95067	0.00031496	0.002951	Unknown Protein (AHRD V1)
Cla004551	111.23	57.6003	0.9494	0.0088225	0.045537	Ferric reductase oxidase (AHRD V1 **-- D6RVS5_HORVU); contains Interpro domain(s) IPR013130 Ferric reductase-like transmembrane component, N-terminal
Cla023455	90.9869	47.1384	0.94876	0.0063263	0.034765	NADH flavin oxidoreductase/NADH oxidase (AHRD V1 **-- Q10ZR1_TRIEI); contains Interpro domain(s) IPR001155 NADH:flavin oxidoreductase/NADH oxidase, N-terminal
Cla014879	511.873	265.667	0.94617	8.04e-06	0.00012438	MazG nucleotide pyrophosphohydrolase (AHRD V1 ***- D9SGR6_GALCS); contains Interpro domain(s) IPR011394 NTP Pyrophosphohydrolase MazG-related, RS21-C6
Cla011515	2196.61	1140.11	0.9461	0.001377	0.010094	Cytochrome P450 (AHRD V1 ***- B9GKS3_POPTR); contains Interpro domain(s) IPR001128 Cytochrome P450
Cla004343	1422.21	738.875	0.94473	8.97e-07	1.75e-05	Alpha/beta-hydrolase-like protein (AHRD V1 ***- Q9C976_ARATH)
Cla015204	1376.49	716.276	0.94241	5.76e-07	1.17e-05	Hydrolase alpha/beta fold family protein (AHRD V1 ***- D7M5W5_ARALL); contains Interpro domain(s) IPR000073 Alpha/beta hydrolase fold-1
Cla019203	1898.84	988.125	0.94235	9.66e-05	0.0010631	Serine/threonine protein phosphatase 2A 55 kDa regulatory subunit B beta isoform (AHRD V1 **** 2ABB_ARATH); contains Interpro domain(s) IPR000009 Protein phosphatase 2A, regulatory subunit PR55
Cla019237	392.752	204.404	0.9422	2.45e-05	0.00033186	Glyoxal oxidase (AHRD V1 ***- B6TJK4_MAIZE); contains Interpro domain(s) IPR009880 Glyoxal oxidase, N-terminal
Cla009903	707.784	369.208	0.93888	3.08e-06	5.25e-05	Transcription factor Myb (AHRD V1 *-** Q71KV1_CAPAN); contains Interpro domain(s) IPR015495 Myb transcription factor
Cla011590	500.501	261.345	0.93742	0.0011506	0.008728	Matrix metalloproteinase (AHRD V1 **-* D7LBU9_ARALL); contains Interpro domain(s) IPR001818 Peptidase M10A and M12B, matrixin and adamalysin
Cla021131	119.096	62.2211	0.93665	0.0034899	0.021616	ATP synthase-delta chain (AHRD V1 **** Q9SBM2_VOLCA); contains Interpro domain(s) IPR000711 ATPase, F1 complex, OSCP/delta subunit
Cla013913	282.109	147.432	0.9362	0.00010748	0.0011683	Signal peptidase I (AHRD V1 ***- B1WP51_CYAA5); contains Interpro domain(s) IPR019759 Peptidase S24, S26A and S26B, conserved region
Cla018903	241.048	126.026	0.9356	0.00020889	0.0020652	Strictosidine synthase family protein (AHRD V1 **-- D7KIS3_ARALL); contains Interpro domain(s) IPR004141 Strictosidine synthase
Cla005189	732.802	383.14	0.93555	4.18e-06	6.98e-05	Unknown Protein (AHRD V1)
Cla016206	6428.4	3363.51	0.93449	2.12e-07	4.83e-06	PLATZ transcription factor (Fragment) (AHRD V1 **-- F1DJR5_MAIZE); contains Interpro domain(s) IPR006734 Protein of unknown function DUF597
Cla012567	510.033	266.95	0.93402	1.9e-05	0.00026571	Receptor-like kinase (AHRD V1 **** A7VM19_MARPO); contains Interpro domain(s) IPR002290 Serine/threonine protein kinase
Cla020341	883.781	462.825	0.93322	2.71e-06	4.68e-05	Unknown Protein (AHRD V1)
Cla001343	846.869	443.886	0.93195	0.0069752	0.037624	Unknown Protein (AHRD V1)
Cla004729	2421.52	1270.54	0.93048	3.68e-07	7.95e-06	Elongation factor 1-alpha (AHRD V1 ***- B9SPV9_RICCO); contains Interpro domain(s) IPR004539 Translation elongation factor EF1A, eukaryotic and archaeal
Cla014126	613.777	322.663	0.92768	0.006528	0.035666	RING finger 1-like (AHRD V1 *-*- Q69KM4_ORYSJ); contains Interpro domain(s) IPR018957 Zinc finger, C3HC4 RING-type
Cla002449	456.98	240.296	0.92732	0.0007323	0.0060189	Unknown Protein (AHRD V1)
Cla000713	4530.65	2391.62	0.92173	2.99e-07	6.56e-06	Heat stress transcription factor (AHRD V1 ***- D4QAU8_CARPA); contains Interpro domain(s) IPR000232 Heat shock factor (HSF)-type, DNA-binding
Cla015937	25797.4	13621.3	0.92136	2.4e-07	5.38e-06	Organ-specific protein S2 (AHRD V1 ***- OSS2_PEA)
Cla022668	46599.8	24609.3	0.92112	2.36e-07	5.31e-06	Legumain/vacuolar processing enzyme (AHRD V1 **-- E3PQU2_9MAGN); contains Interpro domain(s) IPR001096 Peptidase C13, legumain
Cla011232	2349.74	1240.96	0.92105	1.6e-05	0.0002299	IST1 homolog (AHRD V1 *--- C1BSR8_9MAXI); contains Interpro domain(s) IPR005061 Protein of unknown function DUF292, eukaryotic
Cla008205	3229.68	1705.84	0.92091	4.96e-07	1.04e-05	Unknown Protein (AHRD V1)
Cla021687	184.837	97.6468	0.92061	0.002242	0.015116	DUF679 domain membrane protein 1 (AHRD V1 **-- Q9LVF4_ARATH); contains Interpro domain(s) IPR007770 Protein of unknown function DUF679
Cla023238	1882.25	994.864	0.91989	8.07e-07	1.59e-05	4-hydroxyphenylpyruvate dioxygenase (AHRD V1 ***- B7X935_HEVBR); contains Interpro domain(s) IPR005956 4-hydroxyphenylpyruvate dioxygenase
Cla016124	91.4065	48.3418	0.91902	0.0070615	0.038016	Vacuolar protein sorting-associated protein 13 (AHRD V1 *-*- F2Q5D9_TRIEC)
Cla010113	1237.45	655.689	0.91629	0.0010935	0.0083779	Cyclin D1 (AHRD V1 ***- D7QYG8_PASMF); contains Interpro domain(s) IPR015451 Cyclin D
Cla009748	134.904	71.4881	0.91616	0.0017216	0.012168	WRKY transcription factor 29 (AHRD V1 *-** C9DI18_9ROSI); contains Interpro domain(s) IPR003657 DNA-binding WRKY
Cla018401	564.052	299.202	0.91471	1.89e-05	0.00026435	Calcium/calmodulin protein kinase (AHRD V1 *-*- Q84ZT8_TOBAC)
Cla009939	110.694	58.7667	0.91351	0.0034968	0.021652	Response regulator 6 (AHRD V1 ***- Q9FRY9_MAIZE); contains Interpro domain(s) IPR001789 Signal transduction response regulator, receiver region
Cla013264	130.689	69.3913	0.91331	0.0028995	0.018662	3-ketoacyl-CoA synthase (AHRD V1 ***- B9HPL4_POPTR); contains Interpro domain(s) IPR012392 Very-long-chain 3-ketoacyl-CoA synthase
Cla002453	3551.65	1886.09	0.91309	2.9e-06	4.98e-05	Unknown Protein (AHRD V1)
Cla014038	1748.7	928.725	0.91296	1e-06	1.92e-05	Adiponectin receptor 2 (AHRD V1 *-*- Q32KM7_BOVIN); contains Interpro domain(s) IPR004254 Hly-III related
Cla002653	189.113	100.48	0.91233	0.00090574	0.0071773	Leucine-rich repeat receptor-like tyrosine-protein kinase At2g41820 (AHRD V1 *--- Y2182_ARATH); contains Interpro domain(s) IPR001611 Leucine-rich repeat
Cla008718	85.7283	45.5581	0.91206	0.0074485	0.039523	Pentatricopeptide repeat-containing protein (AHRD V1 ***- D7LF08_ARALL); contains Interpro domain(s) IPR002885 Pentatricopeptide repeat
Cla008251	620.123	329.854	0.91073	9.27e-06	0.00014097	Unknown Protein (AHRD V1)
Cla016307	910.335	484.234	0.9107	3.12e-06	5.32e-05	GDP-D-glucose phosphorylase C15orf58 (AHRD V1 **-- VTC2_HUMAN)
Cla008784	8877.53	4723.1	0.91042	1.22e-06	2.29e-05	Cytochrome P450 71D11 (Fragment) (AHRD V1 **-- C71DB_LOTJA); contains Interpro domain(s) IPR001128 Cytochrome P450
Cla013912	3104.92	1652.93	0.90953	5.04e-07	1.06e-05	Amino acid permease (AHRD V1 ***- B9GU10_POPTR); contains Interpro domain(s) IPR013057 Amino acid transporter, transmembrane
Cla022926	713.096	379.755	0.90903	1.15e-05	0.00017153	Integral membrane single C2 domain protein (AHRD V1 *-*- B9HY18_POPTR); contains Interpro domain(s) IPR018029 C2 membrane targeting protein
Cla013994	394.618	210.224	0.90853	6.56e-05	0.00076726	U-box domain-containing protein 3 (AHRD V1 **-- A8MQL6_ARATH); contains Interpro domain(s) IPR011989 Armadillo-like helical
Cla019193	1642.07	874.929	0.90827	1.02e-06	1.95e-05	1-deoxy-D-xylulose 5-phosphate reductoisomerase (AHRD V1 ***- Q1L7P3_RAUVE); contains Interpro domain(s) IPR003821 1-deoxy-D-xylulose 5-phosphate reductoisomerase
Cla007398	1471.97	784.477	0.90795	2.46e-05	0.000333	ATP-dependent zinc metalloprotease FtsH 1 (AHRD V1 **** E0UHJ0_CYAP2); contains Interpro domain(s) IPR005936 Peptidase M41, FtsH
Cla000920	868.146	462.787	0.90759	3.86e-05	0.00048818	5-AMP-activated protein kinase subunit beta-1 (AHRD V1 ***- C1BJ92_OSMMO); contains Interpro domain(s) IPR006828 5-AMP-activated protein kinase, beta subunit, complex-interacting region
Cla005053	258.188	137.69	0.907	0.00023575	0.0022898	LOB domain protein 1 (AHRD V1 ***- D7KHW8_ARALL); contains Interpro domain(s) IPR004883 Lateral organ boundaries, LOB
Cla014794	1994.26	1064.03	0.90632	0.0060217	0.033494	Heat stress transcription factor A3 (AHRD V1 ***- D1M7W9_SOLLC); contains Interpro domain(s) IPR000232 Heat shock factor (HSF)-type, DNA-binding
Cla013368	309.412	165.168	0.90559	0.00010836	0.001176	NADH dehydrogenase (AHRD V1 ***- O80874_ARATH); contains Interpro domain(s) IPR013027 FAD-dependent pyridine nucleotide-disulphide oxidoreductase
Cla004931	6131.73	3274.34	0.90509	5.85e-07	1.19e-05	Katanin p60 ATPase-containing subunit A-like 2 (AHRD V1 *--- KATL2_XENTR); contains Interpro domain(s) IPR003959 ATPase, AAA-type, core
Cla010576	159.471	85.2863	0.90291	0.0016532	0.011764	BHLH transcription factor (AHRD V1 *-*- Q84WX1_BRANA); contains Interpro domain(s) IPR011598 Helix-loop-helix DNA-binding
Cla012822	1427.97	763.74	0.90281	0.0021247	0.014452	Cellulose synthase (AHRD V1 ***- Q8GSW2_POPTM); contains Interpro domain(s) IPR005150 Cellulose synthase
Cla011357	7280.2	3896.81	0.90168	3.91e-07	8.39e-06	Auxin response factor 9 (AHRD V1 ***- D7R605_SOLLC); contains Interpro domain(s) IPR010525 Auxin response factor
Cla002873	5161.72	2766.94	0.89956	6.88e-07	1.38e-05	BZIP transcription factor (AHRD V1 **** E2ITW7_9ASPA); contains Interpro domain(s) IPR011616 bZIP transcription factor, bZIP-1
Cla008865	3518.75	1886.59	0.89928	8.42e-07	1.65e-05	Cyclops (Fragment) (AHRD V1 *-*- E8ZA19_DUMHI)
Cla005852	4210.19	2257.34	0.89926	7.32e-07	1.45e-05	Multicopper oxidase family protein (AHRD V1 ***- A7FSD6_CLOB1); contains Interpro domain(s) IPR008972 Cupredoxin
Cla019698	2832.23	1521.32	0.89661	6.22e-05	0.0007349	Necrotic spotted lesions 1 (Fragment) (AHRD V1 *--- B6ZA38_HELPE); contains Interpro domain(s) IPR000811 Glycosyl transferase, family 35
Cla007000	270.859	145.561	0.89592	0.00019785	0.0019757	Purine permease family protein (AHRD V1 **-- D7MCV2_ARALL); contains Interpro domain(s) IPR004853 Protein of unknown function DUF250
Cla016189	375.974	202.247	0.89452	6.04e-05	0.00071608	Unknown Protein (AHRD V1)
Cla020680	903.065	485.986	0.89391	0.0003407	0.0031535	Unknown Protein (AHRD V1); contains Interpro domain(s) IPR011992 EF-Hand type
Cla018190	554.004	298.466	0.89233	3.87e-05	0.00048875	Lectin-like receptor kinase 73 (AHRD V1 **** Q6UY58_MEDTR); contains Interpro domain(s) IPR001220 Legume lectin, beta chain
Cla008732	1594.71	859.305	0.89205	4.05e-05	0.00050903	Cyclic nucleotide gated channel 9 (AHRD V1 ***- F4JQC2_ARATH); contains Interpro domain(s) IPR000595 Cyclic nucleotide-binding
Cla016794	923.132	497.731	0.89117	4.24e-06	7.06e-05	RING finger protein (AHRD V1 *--- Q22V07_TETTS); contains Interpro domain(s) IPR018957 Zinc finger, C3HC4 RING-type
Cla015512	173.661	93.6601	0.89077	0.0010269	0.007969	Mediator of aba-regulated dormancy 1 (AHRD V1 *--- D7LTE7_ARALL); contains Interpro domain(s) IPR007650 Protein of unknown function DUF581
Cla016954	1895.73	1022.67	0.89042	2.35e-06	4.11e-05	Calmodulin-like protein 1 (AHRD V1 *-*- B4FRR5_MAIZE); contains Interpro domain(s) IPR011992 EF-Hand type
Cla019212	3381.79	1826.52	0.88869	8.34e-07	1.63e-05	Cell division control protein (AHRD V1 **-- C5MQG8_NICGU); contains Interpro domain(s) IPR005938 ATPase, AAA-type, CDC48
Cla017923	351.189	189.706	0.88848	0.0071331	0.038237	Tropinone reductase I (AHRD V1 **-- Q9AR59_SOLTU); contains Interpro domain(s) IPR002198 Short-chain dehydrogenase/reductase SDR
Cla016653	142.243	76.8381	0.88847	0.0032789	0.0205	Chitinase-like protein (AHRD V1 ***- O81856_ARATH); contains Interpro domain(s) IPR011583 Chitinase II
Cla015784	556.429	300.589	0.88841	1.97e-05	0.00027478	Os04g0689500 protein (Fragment) (AHRD V1 *-*- Q0J8S7_ORYSJ); contains Interpro domain(s) IPR010847 Harpin-induced 1
Cla007714	3318.69	1793.24	0.88805	0.0032473	0.020361	Receptor-like protein kinase (AHRD V1 **** Q9LLN5_ORYSA); contains Interpro domain(s) IPR002290 Serine/threonine protein kinase
Cla021539	1071.19	578.815	0.88804	5.38e-06	8.73e-05	1-aminocyclopropane-1-carboxylate oxidase (AHRD V1 **-- Q84TC2_MAIZE); contains Interpro domain(s) IPR005123 Oxoglutarate and iron-dependent oxygenase
Cla019508	451.644	244.101	0.88771	6.06e-05	0.00071678	Lectin-receptor like protein kinase 3 (AHRD V1 **** A2V6V5_TOBAC); contains Interpro domain(s) IPR001220 Legume lectin, beta chain
Cla017137	3072.81	1660.83	0.88765	1.07e-06	2.04e-05	Copine family protein (AHRD V1 ***- B6TK33_MAIZE); contains Interpro domain(s) IPR010734 Copine
Cla016572	2236.89	1209.2	0.88744	0.002294	0.015372	F-box protein At2g16365 (AHRD V1 *-*- FB348_ARATH)
Cla022921	2009.3	1086.26	0.88733	1.53e-06	2.81e-05	Receptor-like kinase (AHRD V1 **** A7VM23_MARPO); contains Interpro domain(s) IPR002290 Serine/threonine protein kinase
Cla020465	262.68	142.09	0.8865	0.00024525	0.0023675	Octanoyltransferase (AHRD V1 ***- D5A5R1_SPIPL); contains Interpro domain(s) IPR000544 Lipoate-protein ligase B
Cla003450	374.475	202.6	0.88623	8.78e-05	0.00098648	Fas-associated factor 1-like protein (AHRD V1 **-- B6TD00_MAIZE); contains Interpro domain(s) IPR006577 UAS
Cla018056	3171.72	1716.64	0.88568	1.44e-06	2.66e-05	Vacuolar sorting receptor (AHRD V1 ***- Q93X09_VIGMU); contains Interpro domain(s) IPR003137 Protease-associated PA
Cla006873	545.01	294.985	0.88564	2.27e-05	0.00031093	Unknown Protein (AHRD V1)
Cla013424	2556.68	1386.08	0.88326	2.3e-06	4.03e-05	Ethylene-responsive transcription factor 4 (AHRD V1 *-** B6TYT8_MAIZE); contains Interpro domain(s) IPR001471 Pathogenesis-related transcriptional factor and ERF, DNA-binding
Cla008546	2850.77	1547.96	0.88098	1.39e-06	2.58e-05	Mate efflux family protein (AHRD V1 ***- D7KHQ9_ARALL); contains Interpro domain(s) IPR002528 Multi antimicrobial extrusion protein MatE
Cla022495	2218.09	1204.79	0.88053	1.71e-06	3.1e-05	3-ketoacyl-CoA synthase (AHRD V1 ***- B9R7V1_RICCO); contains Interpro domain(s) IPR012392 Very-long-chain 3-ketoacyl-CoA synthase
Cla000390	792.413	431.418	0.87717	1.19e-05	0.00017699	Ureide permease 2 (AHRD V1 ***- B6U6B9_MAIZE); contains Interpro domain(s) IPR009834 Fatty acid elongase 3-ketoacyl-CoA synthase 1
Cla010596	2919.89	1589.8	0.87706	2.03e-06	3.61e-05	Ca-transporting ATPase (AHRD V1 ***- F8NSM8_SERL9); contains Interpro domain(s) IPR006539 ATPase, P-type, phospholipid-translocating, flippase
Cla002815	584.885	318.596	0.87642	0.0032356	0.020319	Bax inhibitor 1 (AHRD V1 ***- Q93XC0_BRANA); contains Interpro domain(s) IPR006214 Uncharacterised protein family UPF0005
Cla003434	1825.05	994.166	0.87638	2.45e-06	4.26e-05	Zinc finger ZZ type protein (Fragment) (AHRD V1 *--* B2KZK0_PICAB); contains Interpro domain(s) IPR000270 Octicosapeptide/Phox/Bem1p
Cla009647	398.682	217.347	0.87524	0.00010763	0.0011694	Receptor-like protein kinase At3g21340 (AHRD V1 **** RLK6_ARATH); contains Interpro domain(s) IPR002290 Serine/threonine protein kinase
Cla023240	249.093	135.814	0.87505	0.00040085	0.0036342	MYB transcription factor-like (AHRD V1 **-* Q5Z6X2_ORYSJ); contains Interpro domain(s) IPR006447 Myb-like DNA-binding region, SHAQKYF class
Cla016054	4410.91	2405.33	0.87484	3.98e-06	6.65e-05	UDP-glucosyltransferase 1 (AHRD V1 ***- C6ZRH7_CAPAN); contains Interpro domain(s) IPR002213 UDP-glucuronosyl/UDP-glucosyltransferase
Cla001766	380.953	207.786	0.87452	0.00010449	0.001139	Unknown Protein (AHRD V1)
Cla002251	13817.5	7536.72	0.87449	5.44e-07	1.12e-05	Peroxidase (AHRD V1 ***- Q58GF4_9ROSI); contains Interpro domain(s) IPR002016 Haem peroxidase, plant/fungal/bacterial
Cla002913	206.031	112.411	0.87408	0.00086734	0.0069179	Cc-nbs-lrr resistance protein (AHRD V1 ***- B9NBB7_POPTR); contains Interpro domain(s) IPR002182 NB-ARC
Cla011158	22395.5	12222.8	0.87364	5.28e-07	1.09e-05	Cathepsin-L-like cysteine peptidase 02 (AHRD V1 **-* Q7YXL4_TENMO); contains Interpro domain(s) IPR013128 Peptidase C1A, papain
Cla016965	249.157	136.23	0.87101	0.00044595	0.0039675	Oxidoreductase/ transition metal ion binding protein (AHRD V1 *-*- D7LU03_ARALL)
Cla015726	209.124	114.405	0.87021	0.00084185	0.0067491	Pentatricopeptide repeat-containing protein (AHRD V1 ***- D7LN61_ARALL); contains Interpro domain(s) IPR002885 Pentatricopeptide repeat
Cla019463	1435.6	785.602	0.86978	0.0001421	0.0014831	Nuclease I (AHRD V1 ***- Q9SXG1_HORVU); contains Interpro domain(s) IPR003154 S1/P1 nuclease
Cla013739	1396.43	765.411	0.86743	5.6e-06	9.02e-05	Nodulin family protein (AHRD V1 **-- D7MWD3_ARALL); contains Interpro domain(s) IPR010658 Nodulin-like
Cla008091	4238.6	2324.04	0.86696	1.51e-06	2.78e-05	Receptor protein kinase-like (AHRD V1 *-** Q5JN26_ORYSJ); contains Interpro domain(s) IPR002290 Serine/threonine protein kinase
Cla012818	16505.7	9054.01	0.86634	9.6e-05	0.0010587	DCD (Development and Cell Death) domain protein (AHRD V1 **-- Q8RXN8_ARATH); contains Interpro domain(s) IPR013089 Kelch related
Cla017791	3451.08	1893.63	0.86589	2.31e-06	4.05e-05	ACT domain-containing protein (AHRD V1 **-- Q9SJM1_ARATH); contains Interpro domain(s) IPR002912 Amino acid-binding ACT
Cla010048	1158.68	636.257	0.8648	1e-05	0.00015167	ATP-dependent protease Clp ATPase subunit (AHRD V1 *--- B6STX8_MAIZE); contains Interpro domain(s) IPR019734 Tetratricopeptide repeat
Cla018487	221.548	121.703	0.86426	0.00092615	0.0073099	Receptor-like protein kinase (AHRD V1 **** D3G6F0_CAPAN); contains Interpro domain(s) IPR002290 Serine/threonine protein kinase
Cla013462	344.362	189.254	0.8636	0.00016634	0.0016925	&gtF3O9.30 (AHRD V1 ***- Q9SA48_ARATH)
Cla013969	1598.48	878.813	0.86308	7.13e-06	0.00011202	Cathepsin B-like cysteine proteinase 6 (AHRD V1 **-* CPR6_CAEEL); contains Interpro domain(s) IPR013128 Peptidase C1A, papain
Cla011148	243.095	133.781	0.86164	0.00058905	0.0049963	F1L3.5 (AHRD V1 **-- Q9LNR9_ARATH)
Cla001254	399.63	220.295	0.85923	0.00010943	0.0011843	Receptor kinase (AHRD V1 **** D9IAP8_GOSHI); contains Interpro domain(s) IPR002290 Serine/threonine protein kinase
Cla004867	602.304	332.076	0.85898	3.39e-05	0.00043781	SAUR-like auxin-responsive protein (AHRD V1 *-*- Q2V359_ARATH); contains Interpro domain(s) IPR003676 Auxin responsive SAUR protein
Cla012679	4355.16	2401.81	0.8586	0.00197	0.013571	Bzip-like transcription factor-like (AHRD V1 **-- Q7X997_ORYSJ); contains Interpro domain(s) IPR006867 Protein of unknown function DUF632
Cla009816	10257.9	5658.38	0.85827	9.72e-07	1.87e-05	ABC transporter C family member 9 (AHRD V1 **-- F4JAM7_ARATH); contains Interpro domain(s) IPR001140 ABC transporter, transmembrane region
Cla002460	147.253	81.2598	0.85768	0.0032139	0.020239	Unknown Protein (AHRD V1)
Cla021894	228.657	126.191	0.85758	0.0034638	0.021481	Nitrate transporter (AHRD V1 ***- D7L0V4_ARALL); contains Interpro domain(s) IPR000109 TGF-beta receptor, type I/II extracellular region
Cla007092	1296.28	716.12	0.8561	6.36e-06	0.0001012	Ethylene responsive transcription factor 2a (AHRD V1 *-** C0J9I7_9ROSA); contains Interpro domain(s) IPR001471 Pathogenesis-related transcriptional factor and ERF, DNA-binding
Cla007263	449.461	248.383	0.85563	6.42e-05	0.00075553	Amino acid transporter (AHRD V1 ***- B9HYI5_POPTR); contains Interpro domain(s) IPR013057 Amino acid transporter, transmembrane
Cla001290	514.694	284.924	0.85314	6.41e-05	0.00075473	1-aminocyclopropane-1-carboxylate oxidase 5 (AHRD V1 **-- ACCO5_ARATH); contains Interpro domain(s) IPR005123 Oxoglutarate and iron-dependent oxygenase
Cla000809	17053.8	9448.54	0.85193	1.3e-06	2.43e-05	Succinyl-CoA ligase (AHRD V1 *--* SUCC_STAES); contains Interpro domain(s) IPR016102 Succinyl-CoA synthetase-like
Cla014042	2399.41	1330.28	0.85095	3.93e-06	6.57e-05	Unknown Protein (AHRD V1); contains Interpro domain(s) IPR016972 Uncharacterised conserved protein UCP031279
Cla010859	180.988	100.345	0.85093	0.0062168	0.034287	30S ribosomal protein S1 (AHRD V1 *-*- F2BFH6_9NEIS); contains Interpro domain(s) IPR003029 Ribosomal protein S1, RNA binding domain
Cla010916	12429.2	6893.2	0.85049	2.15e-06	3.8e-05	Unknown Protein (AHRD V1)
Cla012305	849.609	471.491	0.84957	2.23e-05	0.00030593	Myb family transcription factor (AHRD V1 **-* D7LQI3_ARALL); contains Interpro domain(s) IPR006447 Myb-like DNA-binding region, SHAQKYF class
Cla000142	1457.26	808.91	0.84921	2.42e-05	0.00032843	Phosphoenolpyruvate carboxylase (AHRD V1 ***- A6YM33_RICCO); contains Interpro domain(s) IPR015813 Pyruvate/Phosphoenolpyruvate kinase, catalytic core
Cla006802	340.706	189.121	0.84921	0.00021443	0.0021105	Growth-regulating factor 5 (AHRD V1 ***- Q6AWY4_ORYSJ); contains Interpro domain(s) IPR014977 WRC
Cla005224	3928.82	2180.88	0.84919	0.00086385	0.0068949	Respiratory burst oxidase-like protein (AHRD V1 ***- C1IHQ9_9ROSI); contains Interpro domain(s) IPR013121 Ferric reductase, NAD binding
Cla016930	514.785	285.969	0.84811	0.00084301	0.0067556	Aldo/keto reductase family protein (AHRD V1 ***- D7KWQ9_ARALL); contains Interpro domain(s) IPR001395 Aldo/keto reductase
Cla021268	819.237	455.12	0.84803	0.00016148	0.0016507	Peroxisomal membrane protein 11-1 (AHRD V1 **** PX111_ORYSJ); contains Interpro domain(s) IPR008733 Peroxisomal biogenesis factor 11
Cla016720	209.873	116.846	0.84491	0.00089832	0.0071299	Signal peptidase complex catalytic subunit Sec11 (AHRD V1 ***- E5S9G8_TRISP); contains Interpro domain(s) IPR001733 Peptidase S26B, eukaryotic signal peptidase
Cla011870	742.634	413.704	0.84405	2.7e-05	0.00035922	Receptor-like protein kinase At3g21340 (AHRD V1 *-** RLK6_ARATH); contains Interpro domain(s) IPR002290 Serine/threonine protein kinase
Cla019197	141.665	78.919	0.84404	0.003397	0.021126	Serine/threonine-protein kinase ATM (AHRD V1 ***- ATM_ARATH)
Cla016243	486.108	270.97	0.84315	9.97e-05	0.0010928	Catalytic/ coenzyme binding protein (AHRD V1 **-* D7KHH5_ARALL); contains Interpro domain(s) IPR016040 NAD(P)-binding domain
Cla004309	2051.31	1144.09	0.84235	5.76e-06	9.28e-05	Proline transporter (AHRD V1 ***- B9HT23_POPTR); contains Interpro domain(s) IPR013057 Amino acid transporter, transmembrane
Cla014229	569.174	317.535	0.84196	6.07e-05	0.00071746	Phosphatidic acid phosphatase (PAP2) family protein (AHRD V1 **-- Q9FJZ4_ARATH); contains Interpro domain(s) IPR000326 Phosphatidic acid phosphatase type 2/haloperoxidase
Cla015306	1157.72	645.922	0.84186	1.76e-05	0.00024893	Snf1-related kinase interactor 2 (AHRD V1 ***- A3KLL3_9BRYO)
Cla009144	538.472	300.515	0.84144	6.13e-05	0.00072401	class I heat shock protein 3 (AHRD V1 ***- B6TQD6_MAIZE); contains Interpro domain(s) IPR008978 HSP20-like chaperone
Cla012545	133.539	74.5335	0.8413	0.0067785	0.036802	class II heat shock protein (AHRD V1 *-*- B6U175_MAIZE); contains Interpro domain(s) IPR002068 Heat shock protein Hsp20
Cla015144	378.734	211.418	0.84109	0.00020384	0.0020233	At1g02570 (Fragment) (AHRD V1 *-*- C0KGC8_ARATH)
Cla017294	697.487	389.531	0.84043	0.00072021	0.0059391	Wax synthase isoform 3 (AHRD V1 **-- Q84XY7_VITVI)
Cla020622	315.812	176.541	0.83906	0.00031753	0.0029681	Cytochrome P450 (AHRD V1 ***- B9GNS2_POPTR); contains Interpro domain(s) IPR001128 Cytochrome P450
Cla014433	3116.73	1743.49	0.83806	0.00032414	0.0030157	WRKY transcription factor (AHRD V1 **** D0PSE9_9LAMI); contains Interpro domain(s) IPR003657 DNA-binding WRKY
Cla003133	956.59	535.146	0.83797	3.31e-05	0.00042949	Xanthine dehydrogenase/oxidase (AHRD V1 **-- A9YL93_RABIT); contains Interpro domain(s) IPR016208 Aldehyde oxidase/xanthine dehydrogenase
Cla013433	318.976	178.474	0.83774	0.00041982	0.0037872	ATP-binding protein of ABC transporter (AHRD V1 ***- A0YKW3_LYNSP); contains Interpro domain(s) IPR010509 ABC transporter, N-terminal
Cla004722	487.344	272.911	0.83651	8.38e-05	0.00094671	Unknown Protein (AHRD V1)
Cla021381	510.04	285.98	0.83469	0.00090968	0.0072	Receptor-like protein kinase At3g21340 (AHRD V1 **** RLK6_ARATH); contains Interpro domain(s) IPR002290 Serine/threonine protein kinase
Cla001799	119.926	67.3001	0.83347	0.0067853	0.036807	Unknown Protein (AHRD V1)
Cla007535	9806.43	5505.44	0.83287	3.19e-06	5.42e-05	Sulfate adenylyltransferase (AHRD V1 **-* Q43183_SOLTU); contains Interpro domain(s) IPR002650 ATP-sulfurylase
Cla023018	825.887	464.179	0.83126	0.0022845	0.015319	UDP-glycosyltransferase (AHRD V1 ***- D7KLQ4_ARALL); contains Interpro domain(s) IPR002213 UDP-glucuronosyl/UDP-glucosyltransferase
Cla002923	208.024	117.181	0.82801	0.0021525	0.014616	Heat stress transcription factor (AHRD V1 ***- D4QAU8_CARPA); contains Interpro domain(s) IPR000232 Heat shock factor (HSF)-type, DNA-binding
Cla016538	1373.78	775.572	0.82482	1.73e-05	0.00024631	Chorismate mutase 1 (AHRD V1 **** D2CSU4_PETHY); contains Interpro domain(s) IPR008238 Chorismate mutase of the AroQ class, eukaryotic type
Cla022922	13781.6	7784.59	0.82405	0.00050663	0.0044135	Lipid A export ATP-binding/permease protein MsbA (AHRD V1 *--- MSBA_DESPS); contains Interpro domain(s) IPR003439 ABC transporter-like
Cla016507	355.99	201.366	0.82202	0.0046766	0.027452	MAPprotein kinase-like protein (AHRD V1 **-- Q6YW97_ORYSJ); contains Interpro domain(s) IPR017946 PLC-like phosphodiesterase, TIM beta/alpha-barrel domain
Cla012193	687.534	389.362	0.82032	5.63e-05	0.00067617	Unknown Protein (AHRD V1); contains Interpro domain(s) IPR011989 Armadillo-like helical
Cla022452	12944	7335.92	0.81924	0.00069604	0.0057613	Cysteine proteinase cathepsin F (AHRD V1 **-* D3TN89_GLOMM); contains Interpro domain(s) IPR013128 Peptidase C1A, papain
Cla011290	145.147	82.2813	0.81888	0.004923	0.028495	N-acetyltransferase 10 (AHRD V1 **-- E9CEN1_CAPO3); contains Interpro domain(s) IPR007807 Protein of unknown function DUF699, ATPase putative
Cla005753	3959.83	2245.03	0.81871	4.85e-06	7.97e-05	Endoglucanase (AHRD V1 ***- A6N838_PINTA); contains Interpro domain(s) IPR001701 Glycoside hydrolase, family 9
Cla000561	1628.23	924.404	0.81671	1.86e-05	0.00026155	Homology to unknown gene (AHRD V1 **-- Q01GH9_OSTTA); contains Interpro domain(s) IPR008528 Protein of unknown function DUF810
Cla017899	1115.52	633.551	0.81618	2.37e-05	0.00032269	Ubiquitin ligase E3 (AHRD V1 *--- Q16LM4_AEDAE); contains Interpro domain(s) IPR013993 Zinc finger, N-recognin, metazoa
Cla010952	689.395	391.553	0.81612	6e-05	0.00071146	5-AMP-activated protein kinase subunit beta-1 (AHRD V1 ***- B5XE07_SALSA); contains Interpro domain(s) IPR006828 5-AMP-activated protein kinase, beta subunit, complex-interacting region
Cla010839	439.454	249.916	0.81427	0.00020025	0.0019957	NnrU (AHRD V1 *-*- Q3MCB6_ANAVT); contains Interpro domain(s) IPR009915 NnrU
Cla010285	1669.45	949.469	0.81418	0.00037738	0.0034506	Guanine nucleotide-binding protein alpha-1 subunit (AHRD V1 *-*- B6TWS6_MAIZE); contains Interpro domain(s) IPR001019 Guanine nucleotide binding protein (G-protein), alpha subunit
Cla023106	4521.05	2571.42	0.81409	5.11e-06	8.36e-05	Leucine-rich repeat receptor-like protein kinase (AHRD V1 **** Q6J332_PYRPY); contains Interpro domain(s) IPR002290 Serine/threonine protein kinase
Cla022835	182.101	103.622	0.81341	0.002066	0.01413	Choline dehydrogenase (AHRD V1 ***- A0QXW0_MYCS2); contains Interpro domain(s) IPR012132 Glucose-methanol-choline oxidoreductase
Cla014416	1878.36	1069.14	0.81302	1.27e-05	0.0001867	Plastid-lipid-associated protein, chloroplastic (AHRD V1 **-- PAP_CITUN); contains Interpro domain(s) IPR006843 PAP fibrillin
Cla008733	185.346	105.513	0.81281	0.0026413	0.017292	Cytokinin riboside 5&apos-monophosphate phosphoribohydrolase LOG3 (AHRD V1 **-- F4IQ18_ARATH); contains Interpro domain(s) IPR005269 Conserved hypothetical protein CHP00730
Cla005373	1342.41	764.297	0.81262	1.67e-05	0.0002393	UNE1-like protein (AHRD V1 **-- E5GC28_CUCME); contains Interpro domain(s) IPR006943 Protein of unknown function DUF641, plant
Cla021930	124.993	71.1864	0.81217	0.0067622	0.036728	Receptor-like protein kinase At3g21340 (AHRD V1 **** RLK6_ARATH); contains Interpro domain(s) IPR002290 Serine/threonine protein kinase
Cla023063	135.85	77.4302	0.81105	0.004398	0.02607	LvsC-like (AHRD V1 ***- Q655H7_ORYSJ)
Cla005100	139.854	79.7537	0.8103	0.0048179	0.02805	ABC transporter G family member 9 (AHRD V1 *-*- F4JIV3_ARATH); contains Interpro domain(s) IPR003439 ABC transporter-like
Cla003665	2854.42	1629.02	0.8092	7.61e-06	0.00011891	Acyl-coenzyme A oxidase (AHRD V1 ***- B9MUR6_POPTR); contains Interpro domain(s) IPR012258 Acyl-CoA oxidase
Cla003808	5030.16	2871.55	0.80877	9.33e-05	0.0010369	Unknown Protein (AHRD V1)
Cla020340	1333.28	761.14	0.80875	2.72e-05	0.00036119	Diacylglycerol Cholinephosphotransferase (AHRD V1 **-- B9RLB3_RICCO); contains Interpro domain(s) IPR014472 Choline/ethanolaminephosphotransferase
Cla013366	1870.83	1069.03	0.80738	1.94e-05	0.00027068	Zinc finger CCCH domain-containing protein 37 (AHRD V1 *-** E9CEA3_CAPO3); contains Interpro domain(s) IPR001841 Zinc finger, RING-type
Cla023099	696.893	398.246	0.80728	7.34e-05	0.00084608	Profilin (AHRD V1 ***- D6BRE6_9ROSI); contains Interpro domain(s) IPR005455 Profilin, plant
Cla006990	2523.11	1442	0.80713	7.85e-06	0.00012176	U-box domain-containing protein (AHRD V1 ***- D7LU64_ARALL); contains Interpro domain(s) IPR003613 U box domain
Cla010534	5266.73	3014.05	0.8052	4.62e-06	7.64e-05	Lipid A export ATP-binding/permease protein MsbA (AHRD V1 *--- MSBA_SYNAS); contains Interpro domain(s) IPR003439 ABC transporter-like
Cla012599	1396.14	799.023	0.80514	3.02e-05	0.00039639	Aminopeptidase (AHRD V1 **** E5GB92_CUCME); contains Interpro domain(s) IPR015568 Peptidase M1, puromycin-sensitive aminopeptidase
Cla000198	681.896	390.263	0.80511	0.00010323	0.0011264	Homeobox-leucine zipper protein 9 (AHRD V1 ***- D7LE40_ARALL); contains Interpro domain(s) IPR003106 Leucine zipper, homeobox-associated
Cla014121	239.925	137.39	0.80431	0.0067457	0.036664	Multidrug resistance protein mdtK (AHRD V1 **-- MDTK_YERE8); contains Interpro domain(s) IPR002528 Multi antimicrobial extrusion protein MatE
Cla020705	1614.09	924.433	0.80408	2.23e-05	0.00030593	Disease resistance protein (Fragment) (AHRD V1 *-*- Q19EQ0_ARATH); contains Interpro domain(s) IPR002182 NB-ARC
Cla011726	760.463	435.651	0.80371	9.23e-05	0.0010281	Receptor kinase 3 (AHRD V1 **** Q948X3_BRACM); contains Interpro domain(s) IPR002290 Serine/threonine protein kinase
Cla012548	801.485	459.229	0.80346	0.0013043	0.0096333	GDSL esterase/lipase (AHRD V1 ***- F4KBC2_ARATH); contains Interpro domain(s) IPR001087 Lipase, GDSL
Cla010937	576.734	330.592	0.80285	0.00010626	0.0011564	Receptor-like protein kinase At3g21340 (AHRD V1 *-** RLK6_ARATH); contains Interpro domain(s) IPR002290 Serine/threonine protein kinase
Cla016019	2663.89	1527.13	0.80271	0.00054636	0.0047	BZIP transcription factor (AHRD V1 **-* Q0PN11_9FABA); contains Interpro domain(s) IPR011616 bZIP transcription factor, bZIP-1
Cla010601	666.46	382.208	0.80216	9.2e-05	0.0010257	Esterase/lipase/thioesterase family protein (AHRD V1 **-- F1VYL4_9BURK); contains Interpro domain(s) IPR002018 Carboxylesterase, type B
Cla005186	758.184	434.896	0.80188	8.75e-05	0.00098416	Calmodulin-binding protein (Fragment) (AHRD V1 *-*- C0SV51_ARATH); contains Interpro domain(s) IPR012416 Calmodulin binding protein-like
Cla010050	5153.39	2956.34	0.80171	0.00043584	0.0038928	Mate efflux family protein (AHRD V1 **-- D7MK61_ARALL); contains Interpro domain(s) IPR002528 Multi antimicrobial extrusion protein MatE
Cla017520	2046.44	1175	0.80045	0.00013645	0.0014309	Cytochrome P450 (AHRD V1 ***- B9P6F8_POPTR); contains Interpro domain(s) IPR001128 Cytochrome P450
Cla007393	407.02	233.919	0.79909	0.00041965	0.0037872	Receptor kinase 5 (AHRD V1 **** Q948X2_BRACM); contains Interpro domain(s) IPR002290 Serine/threonine protein kinase
Cla021430	4240.49	2437.13	0.79905	1.25e-05	0.00018409	Glutathione reductase (AHRD V1 ***- E0XJQ3_CUCSA); contains Interpro domain(s) IPR006324 Glutathione reductase, plant
Cla006527	2183.03	1255.24	0.79837	0.004102	0.024684	Lysine/histidine transporter (AHRD V1 ***- B9GJB7_POPTR); contains Interpro domain(s) IPR013057 Amino acid transporter, transmembrane
Cla017098	229.19	131.874	0.79738	0.0015278	0.011013	Unknown Protein (AHRD V1)
Cla011918	550.601	316.97	0.79666	0.00016279	0.0016632	OJ1076_H08.5 gene product (ISS) (AHRD V1 ***- Q00TH8_OSTTA); contains Interpro domain(s) IPR018790 Protein of unknown function DUF2358
Cla020424	2622.77	1510.5	0.79607	1.77e-05	0.00025043	Lipid phosphate phosphatase 1 (AHRD V1 ***- Q3EC91_ARATH); contains Interpro domain(s) IPR000326 Phosphatidic acid phosphatase type 2/haloperoxidase
Cla008505	644.665	371.294	0.79599	0.00013141	0.0013897	AGAP009295-PA (Fragment) (AHRD V1 *--- Q7PVF3_ANOGA); contains Interpro domain(s) IPR018355 SPla/RYanodine receptor subgroup
Cla014488	237.955	137.171	0.79471	0.0010192	0.0079217	Unknown Protein (AHRD V1); contains Interpro domain(s) IPR007650 Protein of unknown function DUF581
Cla020510	2310.41	1334.46	0.7919	1.5e-05	0.0002172	OTU domain-containing protein At3g57810 (AHRD V1 *-*- OTU_ARATH); contains Interpro domain(s) IPR003323 Ovarian tumour, otubain
Cla008642	163.035	94.1701	0.79184	0.0055828	0.031506	Vacuolar sorting protein 4b (AHRD V1 ***- B6T3Y2_MAIZE); contains Interpro domain(s) IPR007330 MIT
Cla006711	1885.77	1089.8	0.79109	2e-05	0.00027739	Amino acid transporter (AHRD V1 ***- E0R9S1_PAEP6); contains Interpro domain(s) IPR015606 Cationic amino acid transporter
Cla016682	217.23	125.55	0.79096	0.0016785	0.011914	GDP-mannose transporter (AHRD V1 ***- F2QV00_PICP7); contains Interpro domain(s) IPR004853 Protein of unknown function DUF250
Cla015810	2651.56	1532.93	0.79055	1.58e-05	0.00022774	Protein phosphatase 2C (AHRD V1 **** B6T5D8_MAIZE); contains Interpro domain(s) IPR015655 Protein phosphatase 2C
Cla010824	279.101	161.68	0.78765	0.00082361	0.0066349	Hydrolase alpha/beta fold family protein (AHRD V1 **-- D7LP51_ARALL); contains Interpro domain(s) IPR000073 Alpha/beta hydrolase fold-1
Cla021039	1219.73	707.168	0.78643	5.89e-05	0.00070107	Glutathione peroxidase (AHRD V1 ***- F6H344_VITVI); contains Interpro domain(s) IPR000889 Glutathione peroxidase
Cla001530	1185.08	687.569	0.78541	0.00068667	0.0056956	Sec1-4 syntaxin-binding protein (AHRD V1 **-- Q3SEP7_PARTE); contains Interpro domain(s) IPR001619 Sec1-like protein
Cla010930	1296.24	752.278	0.78499	0.0026731	0.017456	Aldose 1-epimerase family protein (AHRD V1 ***- D7M918_ARALL); contains Interpro domain(s) IPR008183 Aldose 1-epimerase
Cla006809	766.601	445.182	0.78408	9.16e-05	0.0010213	Pentatricopeptide repeat-containing protein (AHRD V1 ***- D7M672_ARALL); contains Interpro domain(s) IPR002885 Pentatricopeptide repeat
Cla003179	756.779	439.688	0.78339	0.0048874	0.028355	Disease resistance-responsive (Dirigent-like protein) family protein (AHRD V1 ***- Q9SS03_ARATH); contains Interpro domain(s) IPR004265 Plant disease resistance response protein
Cla017297	308.91	179.503	0.78318	0.0011257	0.0085619	Wax synthase isoform 1 (AHRD V1 **-- Q84XY9_VITVI); contains Interpro domain(s) IPR004299 Membrane bound O-acyl transferase, MBOAT
Cla010595	1783.09	1036.22	0.78305	2.92e-05	0.00038547	Aminophospholipid ATPase (Fragment) (AHRD V1 **-- B9I2N3_POPTR); contains Interpro domain(s) IPR001757 ATPase, P-type, K/Mg/Cd/Cu/Zn/Na/Ca/Na/H-transporter
Cla019167	4300.47	2499.63	0.78278	1.87e-05	0.00026249	Calmodulin binding protein-like protein (Fragment) (AHRD V1 *-*- C0SVV6_ARATH); contains Interpro domain(s) IPR012416 Calmodulin binding protein-like
Cla013344	2233.45	1298.35	0.78259	1.75e-05	0.00024858	Peptide transporter (AHRD V1 **-- O48542_HORVU); contains Interpro domain(s) IPR000109 TGF-beta receptor, type I/II extracellular region
Cla019897	18254.7	10612	0.78257	0.0010584	0.0081655	Lipoxygenase (AHRD V1 ***- Q93YI8_CORAV); contains Interpro domain(s) IPR013819 Lipoxygenase, C-terminal IPR000907 Lipoxygenase
Cla017933	422.362	245.545	0.78249	0.0018251	0.012785	S-receptor kinase-like (AHRD V1 **** Q5QLR7_ORYSJ); contains Interpro domain(s) IPR002290 Serine/threonine protein kinase
Cla002572	1354.49	787.831	0.78179	4.16e-05	0.00052075	BTB/POZ domain-containing protein (AHRD V1 ***- D2KTV8_LOTJA); contains Interpro domain(s) IPR000197 Zinc finger, TAZ-type
Cla020449	425.644	247.638	0.78142	0.0072613	0.038736	Methyltransferase type 11 (AHRD V1 ***- B4S4W9_PROA2); contains Interpro domain(s) IPR013216 Methyltransferase type 11
Cla002932	190.453	110.907	0.78008	0.0038512	0.023423	Cytokinin oxidase/dehydrogenase 1 (AHRD V1 ***- C0LPA6_SOLTU); contains Interpro domain(s) IPR006094 FAD linked oxidase, N-terminal
Cla022442	1509.3	879.432	0.77923	3.79e-05	0.00048082	Abhydrolase domain-containing protein 4 (Fragment) (AHRD V1 **-- F4X6Q2_ACREC); contains Interpro domain(s) IPR000073 Alpha/beta hydrolase fold-1
Cla016199	6959.82	4059.69	0.77768	1.56e-05	0.00022544	MYC2 transcription factor (Fragment) (AHRD V1 *--- B6DQ59_CUCSA); contains Interpro domain(s) IPR011598 Helix-loop-helix DNA-binding
Cla008960	352.777	205.826	0.77733	0.00075794	0.0062065	Unknown Protein (AHRD V1)
Cla014137	487.612	284.521	0.7772	0.0017762	0.012487	UDP-glycosyltransferase (AHRD V1 ***- D7KLQ4_ARALL); contains Interpro domain(s) IPR002213 UDP-glucuronosyl/UDP-glucosyltransferase
Cla018963	434.014	253.291	0.77694	0.0003451	0.0031898	Unknown Protein (AHRD V1); contains Interpro domain(s) IPR012438 Protein of unknown function DUF1639
Cla022153	1314.08	766.957	0.77684	5.18e-05	0.0006283	Unknown Protein (AHRD V1)
Cla020848	1057.84	617.598	0.77638	5.93e-05	0.00070562	U-box domain-containing protein (AHRD V1 *--- B6V8G2_HELAN); contains Interpro domain(s) IPR003613 U box domain
Cla002912	184.207	107.644	0.77505	0.004204	0.025206	Cc-nbs-lrr resistance protein (AHRD V1 ***- B9NFN7_POPTR)
Cla022625	410.917	240.154	0.77489	0.0006733	0.0056011	Subtilisin-like protease (AHRD V1 **-- Q38708_ALNGL); contains Interpro domain(s) IPR015500 Peptidase S8, subtilisin-related
Cla012342	14681	8592.23	0.77285	8.95e-06	0.00013671	Aldehyde dehydrogenase (AHRD V1 ***- Q70SZ7_CROSA); contains Interpro domain(s) IPR015590 Aldehyde dehydrogenase
Cla007015	3039.75	1779.31	0.77264	0.00098737	0.0077196	Zinc finger protein CONSTANS-LIKE 1 (AHRD V1 **-- COL1_ARATH); contains Interpro domain(s) IPR000315 Zinc finger, B-box
Cla013415	7348.21	4302.91	0.77208	2.11e-05	0.00029029	Serine/threonine protein kinase (AHRD V1 *-** D0NNA3_PHYIT); contains Interpro domain(s) IPR002290 Serine/threonine protein kinase
Cla012137	1954.53	1144.91	0.77159	4.37e-05	0.00054301	Short-chain dehydrogenase/reductase family protein (AHRD V1 **-- D7MVC8_ARALL); contains Interpro domain(s) IPR002198 Short-chain dehydrogenase/reductase SDR
Cla023310	814.604	477.265	0.77131	0.00015518	0.0015995	Receptor-like protein kinase (AHRD V1 **** C6FF64_SOYBN); contains Interpro domain(s) IPR002290 Serine/threonine protein kinase
Cla004240	1259.64	738.049	0.77122	6.45e-05	0.0007579	Cyclic nucleotide gated channel 9 (AHRD V1 ***- F4JQC2_ARATH); contains Interpro domain(s) IPR000595 Cyclic nucleotide-binding
Cla014471	199.298	116.826	0.77056	0.0038604	0.023464	Unknown Protein (AHRD V1)
Cla010223	3705.46	2172.43	0.77034	2.66e-05	0.00035542	Low-temperature inducible (AHRD V1 **-- B5M1Z4_RHEAU)
Cla001338	1067.88	627.486	0.7671	9.15e-05	0.0010213	Equilibrative nucleoside transporter (AHRD V1 *-*- B9H200_POPTR); contains Interpro domain(s) IPR002259 Delayed-early response protein/equilibrative nucleoside transporter
Cla008212	1523.22	895.594	0.76621	0.0096052	0.048543	Catalytic/ protein phosphatase type 2C/ protein serine/threonine phosphatase (AHRD V1 *-** B6TPM6_MAIZE); contains Interpro domain(s) IPR015655 Protein phosphatase 2C
Cla006897	1901.43	1118.07	0.76607	5.1e-05	0.00062053	Bzip transcription factor-like (AHRD V1 *--- Q8RU34_ORYSJ); contains Interpro domain(s) IPR006867 Protein of unknown function DUF632
Cla011862	171.726	101.032	0.76529	0.0048041	0.027994	Protein PLASTID MOVEMENT IMPAIRED 2 (AHRD V1 ***- PMI2_ARATH); contains Interpro domain(s) IPR008545 Protein of unknown function DUF827, plant
Cla006242	311.272	183.283	0.7641	0.0035911	0.022132	Embryo-specific 3 (AHRD V1 *-*- Q2HUA9_MEDTR); contains Interpro domain(s) IPR010417 Embryo-specific 3
Cla010002	443.752	261.436	0.7633	0.00049068	0.0042976	Regulator of G-protein signaling 1 (AHRD V1 ***- D7LQY8_ARALL); contains Interpro domain(s) IPR000342 Regulator of G protein signalling
Cla015906	136.015	80.1958	0.76216	0.0084311	0.043859	Dehydrin (AHRD V1 *-*- E7BXD8_9ROSI); contains Interpro domain(s) IPR000167 Dehydrin
Cla022231	1520.67	897.857	0.76015	0.0016573	0.01178	NAC domain protein IPR003441 (AHRD V1 ***- B9N6B5_POPTR); contains Interpro domain(s) IPR003441 No apical meristem (NAM) protein
Cla019440	2664.05	1574.17	0.75903	2.59e-05	0.00034656	Receptor-like kinase (AHRD V1 **** P93068_BRAOL); contains Interpro domain(s) IPR002290 Serine/threonine protein kinase
Cla016657	133.095	78.6852	0.75829	0.0095171	0.048172	Unknown Protein (AHRD V1)
Cla016671	330.578	195.536	0.75755	0.0011659	0.0088242	Vesicular glutamate transporter 3 (AHRD V1 **-- B5AU16_DANRE); contains Interpro domain(s) IPR016196 Major facilitator superfamily, general substrate transporter
Cla019854	712.01	421.394	0.75673	0.00017345	0.0017567	TIR-NBS disease resistance-like protein (AHRD V1 ***- Q2XPH0_POPTR); contains Interpro domain(s) IPR000157 Toll-Interleukin receptor
Cla009244	12252.2	7254.78	0.75603	0.00041475	0.0037455	ATP citrate synthase (AHRD V1 ***- F4Q8G3_DICFS); contains Interpro domain(s) IPR016141 Citrate synthase-like, core
Cla018032	3223.82	1910.5	0.75482	2.04e-05	0.00028183	D-alanine--D-alanine ligase family (AHRD V1 *-** D7L782_ARALL); contains Interpro domain(s) IPR013817 Pre-ATP-grasp fold
Cla016812	3991.36	2365.97	0.75445	0.00013623	0.0014293	Gamma-glutamyltranspeptidase 1 (AHRD V1 **** B6SSX2_MAIZE); contains Interpro domain(s) IPR000101 Gamma-glutamyltranspeptidase
Cla014185	1086.43	644.102	0.75423	0.00014889	0.0015442	ABC-1 domain protein (AHRD V1 **-- E0UHZ6_CYAP2); contains Interpro domain(s) IPR004147 ABC-1
Cla017961	427.846	253.771	0.75356	0.00053571	0.0046289	Membrane protein-like protein (AHRD V1 ***- C6XLT1_HIRBI); contains Interpro domain(s) IPR018722 Protein of unknown function DUF2253, membrane
Cla010417	4593.51	2725.16	0.75326	2.85e-05	0.00037651	Glutaredoxin (AHRD V1 ***- B3F8F4_SOLTU); contains Interpro domain(s) IPR011899 Glutaredoxin, eukaryotic and viruses
Cla012536	1378.48	817.858	0.75315	7.19e-05	0.00083151	Protein TIFY 7 (AHRD V1 *--- F4I6W0_ARATH); contains Interpro domain(s) IPR010399 Tify
Cla011503	1176.73	698.349	0.75276	5.83e-05	0.00069571	Senescence-inducible chloroplast stay-green protein 2 (AHRD V1 **-- Q5EMP6_SOYBN)
Cla017305	648.399	384.809	0.75274	0.000229	0.0022341	Unknown Protein (AHRD V1)
Cla002098	4131.04	2452.01	0.75254	3.41e-05	0.00043882	Yellow stripe-like transporter 12 (AHRD V1 ***- E3UJZ2_MAIZE); contains Interpro domain(s) IPR004813 Oligopeptide transporter OPT superfamily
Cla008727	4764.24	2831.25	0.75081	2.47e-05	0.00033416	Phenylalanine ammonia-lyase (AHRD V1 ***- F6HR33_VITVI); contains Interpro domain(s) IPR005922 Phenylalanine ammonia-lyase
Cla010134	2022.61	1202.3	0.75042	4.93e-05	0.00060296	cDNA clone J075153F01 full insert sequence (AHRD V1 **-- B7F9A7_ORYSJ); contains Interpro domain(s) IPR009769 Protein of unknown function DUF1336
Cla002345	1602.22	952.629	0.75009	0.0032187	0.020239	Sugar phosphate exchanger 2 (AHRD V1 **-- B5X3A0_SALSA); contains Interpro domain(s) IPR016196 Major facilitator superfamily, general substrate transporter
Cla002097	229.987	136.839	0.74907	0.0028603	0.018458	Unknown Protein (AHRD V1)
Cla008159	908.743	540.817	0.74873	0.00017096	0.0017342	Chaperone protein ClpB (AHRD V1 *-*- D4XFI1_9BURK)
Cla007790	3610.03	2148.78	0.74849	3.54e-05	0.00045309	Trihelix transcription factor (AHRD V1 ***- B0EW03_SOYBN); contains Interpro domain(s) IPR017877 MYB-like
Cla017071	2367.42	1410.48	0.74713	3.25e-05	0.00042263	Nodulin MtN21 family protein (AHRD V1 ***- D7MJA5_ARALL); contains Interpro domain(s) IPR000620 Protein of unknown function DUF6, transmembrane
Cla008305	228.517	136.209	0.74648	0.003276	0.02049	T10O24.15 related (AHRD V1 **-- Q53J17_SOLLC)
Cla011810	183.868	109.653	0.74573	0.005762	0.032353	Carotenoid isomerase 1 (AHRD V1 **-- B6SVW5_MAIZE); contains Interpro domain(s) IPR006076 FAD dependent oxidoreductase
Cla023476	839.083	500.426	0.74566	0.00042969	0.0038569	AT hook motif DNA-binding family protein (AHRD V1 **** O22812_ARATH); contains Interpro domain(s) IPR005175 Protein of unknown function DUF296
Cla016455	336.015	200.465	0.74517	0.0048445	0.028163	Thylakoid membrane protein slr0575 (AHRD V1 *--- Y575_SYNY3)
Cla012000	477.374	285.149	0.7434	0.00051379	0.0044666	Ethylene-responsive transcription factor 13 (AHRD V1 *-** ERF99_ARATH); contains Interpro domain(s) IPR001471 Pathogenesis-related transcriptional factor and ERF, DNA-binding
Cla021061	464.42	277.42	0.74336	0.00076711	0.0062653	Dicer-like protein (AHRD V1 ***- B9GRS6_POPTR); contains Interpro domain(s) IPR014021 Helicase, superfamily 1 and 2, ATP-binding
Cla012551	3824.15	2285.22	0.7428	0.0011461	0.0087002	Unknown Protein (AHRD V1)
Cla010027	557.777	333.346	0.74267	0.00043758	0.0039049	Cytochrome P450 (AHRD V1 ***- B9HLE4_POPTR); contains Interpro domain(s) IPR001128 Cytochrome P450
Cla019084	196.566	117.477	0.74264	0.008412	0.043794	MazG nucleotide pyrophosphohydrolase (AHRD V1 ***- A1VW88_POLNA); contains Interpro domain(s) IPR011394 NTP Pyrophosphohydrolase MazG-related, RS21-C6
Cla008401	3775.63	2256.66	0.74253	5.04e-05	0.00061509	Digalactosyldiacylglycerol synthase 1, chloroplastic (AHRD V1 ***- DGDG1_LOTJA); contains Interpro domain(s) IPR001296 Glycosyl transferase, group 1
Cla011709	209.408	125.162	0.74252	0.0038861	0.023592	Auxin efflux carrier (AHRD V1 ***- Q71T11_MOMCH); contains Interpro domain(s) IPR004776 Auxin efflux carrier
Cla000974	429.397	256.659	0.74246	0.00056689	0.0048435	Poly polymerase catalytic domain containing protein expressed (AHRD V1 **-- Q84T80_ORYSJ); contains Interpro domain(s) IPR012317 Poly(ADP-ribose) polymerase, catalytic region
Cla010100	1942.78	1161.27	0.74241	7.4e-05	0.00085107	Potassium transporter (AHRD V1 ***- D2JYH2_GOSHI); contains Interpro domain(s) IPR003855 K+ potassium transporter
Cla020464	173.449	103.701	0.74208	0.0063546	0.034901	3-oxo-5-alpha-steroid 4-dehydrogenase family protein (AHRD V1 **-- Q9LFS3_ARATH); contains Interpro domain(s) IPR001104 3-oxo-5-alpha-steroid 4-dehydrogenase, C-terminal
Cla022121	2638.83	1578.01	0.74179	0.0012556	0.009353	At4g40080-like protein (Fragment) (AHRD V1 *-*- B3SKA3_ARALP); contains Interpro domain(s) IPR013809 Epsin-like, N-terminal
Cla008172	6541.45	3912.31	0.74159	3.38e-05	0.00043643	Binding protein (AHRD V1 **** D7LLC0_ARALL); contains Interpro domain(s) IPR011990 Tetratricopeptide-like helical
Cla010173	2553.17	1527.33	0.74128	5.79e-05	0.00069252	Unknown Protein (AHRD V1)
Cla012828	4843.38	2899.19	0.74036	3.57e-05	0.00045672	Nodule inception protein (Fragment) (AHRD V1 *--- B4ER15_MEDTR); contains Interpro domain(s) IPR003035 Plant regulator RWP-RK
Cla002946	2701.89	1617.36	0.74032	5.23e-05	0.0006342	ABC1 family domain protein (AHRD V1 **-- B1XQ49_SYNP2); contains Interpro domain(s) IPR010908 Longin
Cla010062	4164.85	2495.35	0.73902	4.52e-05	0.00055859	R1 protein alpha-glucan water dikinase (AHRD V1 ***- A8I6T5_CHLRE); contains Interpro domain(s) IPR002192 Pyruvate phosphate dikinase, PEP/pyruvate-binding
Cla022434	2231.49	1336.99	0.73902	5.29e-05	0.00064045	Cytokinin riboside 5&apos-monophosphate phosphoribohydrolase LOG3 (AHRD V1 **-- F4IQ18_ARATH); contains Interpro domain(s) IPR005269 Conserved hypothetical protein CHP00730
Cla021087	349.431	209.552	0.7377	0.0012348	0.0092434	Nucleotidyltransferase family protein (AHRD V1 ***- F4JH01_ARATH)
Cla007584	2181.14	1309	0.73662	7.99e-05	0.00090938	Cryptochrome 2 (AHRD V1 **-- B8K2A5_SOYBN); contains Interpro domain(s) IPR014134 Cryptochrome, plant
Cla004890	1009.92	606.194	0.73639	0.0001317	0.001392	AT2G46550 protein (Fragment) (AHRD V1 *-*- B9DHY8_ARATH)
Cla007696	309.04	185.68	0.73498	0.0020367	0.013949	DNA-binding storekeeper protein-related transcriptional regulator (AHRD V1 ***- Q9SB42_ARATH); contains Interpro domain(s) IPR007592 Protein of unknown function DUF573
Cla008375	2394	1438.57	0.73478	0.00047721	0.0041982	FIP1 (AHRD V1 **-- B6U778_MAIZE); contains Interpro domain(s) IPR004182 GRAM
Cla017290	1051.64	632.294	0.73397	0.00013385	0.0014095	Unknown Protein (AHRD V1)
Cla013572	246.107	147.996	0.73373	0.003672	0.022547	Protochlorophyllide reductase like protein (AHRD V1 ***- Q0WVW0_ARATH); contains Interpro domain(s) IPR005979 Light-dependent protochlorophyllide reductase
Cla003199	1840.71	1108.08	0.7322	9.36e-05	0.0010395	PRLI-interacting factor A (Fragment) (AHRD V1 ***- Q9FUB4_ARATH)
Cla005583	1998.22	1203.59	0.73136	7.63e-05	0.00087364	Chaperone protein ClpB 1 (AHRD V1 *-*- D0CK17_9SYNE); contains Interpro domain(s) IPR013093 ATPase associated with various cellular activities, AAA-2
Cla016389	1623.44	977.997	0.73115	7.69e-05	0.00088005	Choline/ethanolamine kinase (AHRD V1 ***- B6TU35_MAIZE); contains Interpro domain(s) IPR002573 Choline/ethanolamine kinase
Cla011833	432.858	260.831	0.73078	0.001106	0.0084503	Unknown Protein (AHRD V1); contains Interpro domain(s) IPR007434 Protein of unknown function DUF482
Cla010673	781.559	471.474	0.72918	0.00028245	0.002678	Peroxidase 17 (AHRD V1 ***- D7LE03_ARALL); contains Interpro domain(s) IPR002016 Haem peroxidase, plant/fungal/bacterial
Cla006750	580.068	350.135	0.72831	0.0054297	0.030844	Unknown Protein (AHRD V1)
Cla008510	1541.5	930.771	0.72783	0.00010895	0.0011804	RING finger protein 5 (AHRD V1 **-- B6TLS1_MAIZE); contains Interpro domain(s) IPR018957 Zinc finger, C3HC4 RING-type
Cla010483	1012.51	611.507	0.7275	0.00019726	0.0019709	Glutamate receptor (AHRD V1 ***- B9SDW0_RICCO); contains Interpro domain(s) IPR015683 Glutamate receptor-related IPR017103 Ionotropic glutamate-like receptor, plant
Cla013070	2229.72	1346.65	0.72749	9.48e-05	0.0010489	Autophagy-related protein 2 (AHRD V1 ***- F8S296_ARATH); contains Interpro domain(s) IPR015412 ATG2, C-terminal
Cla018551	2766.91	1673.19	0.72568	4.58e-05	0.00056306	Lipid a export ATP-binding/permease protein msba (AHRD V1 ***- Q17P67_AEDAE); contains Interpro domain(s) IPR001140 ABC transporter, transmembrane region
Cla022082	11417.7	6906.71	0.72521	3.03e-05	0.000398	WD-40 repeat family (AHRD V1 **-- C3SA93_BRADI); contains Interpro domain(s) IPR017986 WD40 repeat, region
Cla005218	2751.8	1665.64	0.7243	5.9e-05	0.00070215	Calmodulin binding protein-like protein (Fragment) (AHRD V1 ***- C0SVV6_ARATH); contains Interpro domain(s) IPR012416 Calmodulin binding protein-like
Cla017861	476.141	288.218	0.72423	0.00074308	0.0060999	Inner membrane protein ybbM (AHRD V1 ***- E5YGC0_9ENTR); contains Interpro domain(s) IPR005226 Conserved hypothetical protein CHP00245
Cla017981	396.287	239.894	0.72415	0.00096602	0.0075825	Receptor-like protein kinase (AHRD V1 **** C6FF64_SOYBN); contains Interpro domain(s) IPR002290 Serine/threonine protein kinase
Cla000305	330.163	199.912	0.72381	0.0017843	0.01254	NHL1 (Fragment) (AHRD V1 **-- B0LZK8_ARATH); contains Interpro domain(s) IPR010847 Harpin-induced 1
Cla013652	1796.03	1088.11	0.72299	0.00011275	0.001215	S-receptor kinase-like (AHRD V1 **** Q5QLR7_ORYSJ); contains Interpro domain(s) IPR002290 Serine/threonine protein kinase
Cla019379	2746.88	1664.26	0.72291	7.59e-05	0.00087068	Glycogen synthase 2 (AHRD V1 *-*- F5UHJ7_9CYAN); contains Interpro domain(s) IPR011835 Glycogen/starch synthases, ADP-glucose type
Cla007022	1866.22	1130.82	0.72275	8.36e-05	0.00094626	GRAS family transcription factor (AHRD V1 **-- B9MY72_POPTR); contains Interpro domain(s) IPR005202 GRAS transcription factor
Cla004624	319.052	193.331	0.72272	0.0017976	0.012618	Protein-tyrosine kinase 6 (AHRD V1 **** PTK6_MOUSE); contains Interpro domain(s) IPR015784 Tyrosine-protein kinase, ATN1-like
Cla014798	7600.29	4605.97	0.72255	6.38e-05	0.00075134	Beige/BEACH domain containing protein (AHRD V1 *--- A8PYX1_BRUMA); contains Interpro domain(s) IPR000409 Beige/BEACH
Cla013557	5194.12	3148.82	0.72207	6.54e-05	0.00076587	Cyclin-dependent protein kinase-like (AHRD V1 *-** Q9LSM7_ARATH); contains Interpro domain(s) IPR002290 Serine/threonine protein kinase
Cla017593	1393.59	845.267	0.72133	0.00010498	0.0011436	Carotenoid isomerase (AHRD V1 **** D0FZ29_9ASTE); contains Interpro domain(s) IPR014101 Carotene isomerase
Cla005682	3224.49	1958.34	0.71944	0.0012528	0.0093426	Non-specific lipid-transfer protein (AHRD V1 ***- D7SVF0_VITVI); contains Interpro domain(s) IPR003612 Plant lipid transfer protein/seed storage/trypsin-alpha amylase inhibitor
Cla014236	1937.17	1176.6	0.71933	0.0050381	0.029001	Cytochrome P450 (AHRD V1 ***- B9GTK3_POPTR); contains Interpro domain(s) IPR001128 Cytochrome P450
Cla000685	13992	8501.98	0.71873	4.3e-05	0.00053541	Signal transduction histidine kinase (AHRD V1 **** Q7MHP6_VIBVY); contains Interpro domain(s) IPR006189 CHASE
Cla003961	725.522	440.869	0.71867	0.00025089	0.0024133	Necrotic spotted lesions 1 (Fragment) (AHRD V1 *--- B6ZA22_HELAN); contains Interpro domain(s) IPR007855 RNA-dependent RNA polymerase, eukaryotic-type
Cla000850	704.83	428.518	0.71792	0.0011531	0.0087433	Protein kinase (AHRD V1 ***- Q84V17_CHLRE); contains Interpro domain(s) IPR002290 Serine/threonine protein kinase
Cla010856	5138.65	3125.78	0.71717	5.2e-05	0.00063085	Glutathione peroxidase (AHRD V1 ***- C6T020_SOYBN); contains Interpro domain(s) IPR000889 Glutathione peroxidase
Cla013037	33319	20269.5	0.71704	0.0027455	0.017838	Preproricin (Fragment) (AHRD V1 **-- D6MWJ0_RICCO); contains Interpro domain(s) IPR000772 Ricin B lectin
Cla014721	3929.89	2390.76	0.71702	6.99e-05	0.00081204	GID1-like gibberellin receptor (AHRD V1 **-- A7MAQ4_HORVU); contains Interpro domain(s) IPR013094 Alpha/beta hydrolase fold-3
Cla021172	457.257	278.587	0.71487	0.0023789	0.015851	UDP-glycosyltransferase (AHRD V1 ***- B9U3W6_MEDTR); contains Interpro domain(s) IPR002213 UDP-glucuronosyl/UDP-glucosyltransferase
Cla013728	253.68	154.558	0.71486	0.0039746	0.024034	(RAP Annotation release2) Galactose-binding like domain containing protein (AHRD V1 ***- Q10RT4_ORYSJ); contains Interpro domain(s) IPR018971 Protein of unknown function DUF1997
Cla013117	1890.66	1152.45	0.71419	0.00038022	0.0034708	NADH ubiquinone oxidoreductase complex I intermediate-associated protein 30 (AHRD V1 **-- B2IZH1_NOSP7); contains Interpro domain(s) IPR013857 NADH:ubiquinone oxidoreductase intermediate-associated protein 30
Cla004989	2701.58	1646.84	0.7141	0.00036478	0.0033468	Granule-bound starch synthase (AHRD V1 ***- C0KH22_NELNU); contains Interpro domain(s) IPR011835 Glycogen/starch synthases, ADP-glucose type
Cla000256	602.22	367.198	0.71374	0.00044306	0.0039467	Unknown Protein (AHRD V1)
Cla006248	437.288	266.669	0.71354	0.00098107	0.0076763	At5g51670-like protein (Fragment) (AHRD V1 *-*- C0JEX0_9BRAS); contains Interpro domain(s) IPR007700 Protein of unknown function DUF668
Cla006914	488.665	298.235	0.7124	0.00097418	0.0076345	Alanyl-tRNA synthetase (AHRD V1 ***- A8YLG8_MICAE); contains Interpro domain(s) IPR002318 Alanyl-tRNA synthetase, class IIc
Cla021818	2627.92	1603.97	0.71228	8.95e-05	0.0010021	Vacuolar sorting protein (AHRD V1 *-*- C6HJ03_AJECH); contains Interpro domain(s) IPR018029 C2 membrane targeting protein
Cla009069	1113.77	679.993	0.71187	0.00032408	0.0030157	Binding protein (AHRD V1 ***- D7LAU9_ARALL)
Cla020328	1928.65	1178.36	0.71081	0.00012146	0.0012956	U-box domain-containing protein (AHRD V1 *--- B6V8G2_HELAN); contains Interpro domain(s) IPR011989 Armadillo-like helical
Cla022283	632.142	386.474	0.70988	0.00062402	0.0052349	2Fe-2S iron-sulfur cluster binding domain-containing protein (AHRD V1 *-*- F4JUD9_ARATH)
Cla007091	325.611	199.085	0.70976	0.0022056	0.014906	Conserved hypothetical membrane protein (AHRD V1 ***- B1XKY4_SYNP2); contains Interpro domain(s) IPR019275 Protein of unknown function DUF2301, transmembrane
Cla018503	2156.06	1318.31	0.70971	0.00012588	0.0013356	Synaptotagmin-7 (AHRD V1 *--- E1ZWH9_CAMFO); contains Interpro domain(s) IPR018029 C2 membrane targeting protein
Cla012078	2261.4	1382.74	0.70969	0.00015566	0.0016035	AT5g47580/MNJ7_17 (AHRD V1 **-- Q9FGJ9_ARATH)
Cla017960	559.322	342.075	0.70937	0.00058875	0.0049959	3-oxo-5-alpha-steroid 4-dehydrogenase family protein expressed (AHRD V1 ***- Q53NE6_ORYSJ); contains Interpro domain(s) IPR016636 3-oxo-5-alpha-steroid 4-dehydrogenase
Cla013731	2992.6	1830.64	0.70905	0.00010856	0.0011776	NAC domain containing protein 53 (AHRD V1 ***- Q949N0_ARATH); contains Interpro domain(s) IPR003441 No apical meristem (NAM) protein
Cla008210	558.186	341.491	0.7089	0.00083258	0.0066801	Zinc-transporter-like protein (AHRD V1 ***- B2BY01_9BRAS); contains Interpro domain(s) IPR002524 Cation efflux protein
Cla010190	244.267	149.544	0.70788	0.0045389	0.026772	50S ribosomal protein L18 (AHRD V1 ***- C2CJW7_9FIRM); contains Interpro domain(s) IPR005484 Ribosomal protein L18/L5
Cla015278	5863.26	3589.65	0.70786	7.95e-05	0.00090577	Callose synthase (AHRD V1 ***- F4IRV4_ARATH); contains Interpro domain(s) IPR003440 Glycosyl transferase, family 48
Cla011452	335.062	205.137	0.70784	0.0019285	0.01335	Lysine-specific demethylase 5A (AHRD V1 *--- F4WHF8_ACREC); contains Interpro domain(s) IPR001606 AT-rich interaction region
Cla022781	202.621	124.197	0.70616	0.0060739	0.033732	CONSTANS-like zinc finger protein (AHRD V1 *-*- D0EP06_SOYBN); contains Interpro domain(s) IPR010402 CCT domain
Cla017712	1078.12	660.899	0.70601	0.00031201	0.0029303	ABC transporter G family member 29 (AHRD V1 ***- F4J1I6_ARATH); contains Interpro domain(s) IPR013525 ABC-2 type transporter
Cla001800	336.616	206.398	0.70567	0.0018519	0.012928	Unknown Protein (AHRD V1)
Cla020861	634.534	389.104	0.70554	0.00060614	0.0051097	Os07g0175100 protein (Fragment) (AHRD V1 ***- Q0D898_ORYSJ)
Cla016322	312.389	191.583	0.70538	0.0025266	0.016689	Arabidopsis thaliana genomic DNA chromosome 5 P1 clone MOK16 (AHRD V1 *--- Q9LYW2_ARATH); contains Interpro domain(s) IPR007608 Protein of unknown function DUF584
Cla019333	2453.05	1504.69	0.70512	0.00013872	0.0014523	N-carbamoyl-L-amino acid hydrolase (L-carbamoylase) (AHRD V1 **-* B3R7G7_CUPTR); contains Interpro domain(s) IPR010158 Amidase, hydantoinase/carbamoylase
Cla001703	6867.37	4212.68	0.70502	7.36e-05	0.0008473	Remorin 1 (AHRD V1 ***- Q9XEX8_SOLLC); contains Interpro domain(s) IPR005516 Remorin, C-terminal region
Cla003163	1047.06	642.541	0.70448	0.00027804	0.002645	Glucan endo-1 3-beta-glucosidase 4 (AHRD V1 ***- B6TCY1_MAIZE); contains Interpro domain(s) IPR000490 Glycoside hydrolase, family 17
Cla016614	716.202	439.513	0.70446	0.00037791	0.0034513	Amidophosphoribosyltransferase (AHRD V1 ***- B9H0Z2_POPTR); contains Interpro domain(s) IPR005854 Amidophosphoribosyl transferase
Cla020993	351.804	216.075	0.70324	0.00179	0.012575	Beta-1 3-N-Acetylglucosaminyltransferase family protein (AHRD V1 **-- O49383_ARATH); contains Interpro domain(s) IPR002659 Glycosyl transferase, family 31
Cla004542	430.634	264.612	0.70259	0.0010113	0.0078727	Kinase interacting protein 1 (AHRD V1 *-*- Q94CG5_PETIN); contains Interpro domain(s) IPR011684 KIP1-like
Cla016885	416.852	256.21	0.70221	0.001557	0.011183	Homology to unknown gene (AHRD V1 *-*- Q013I8_OSTTA)
Cla015049	1841.07	1132.69	0.7008	0.0054667	0.030983	Rapid alkalinization factor 2 (AHRD V1 **-- Q6TF28_SOLCH); contains Interpro domain(s) IPR008801 Rapid ALkalinization Factor
Cla017404	222.116	136.67	0.70062	0.0045562	0.026849	Sodium-calcium exchanger 3 (Fragment) (AHRD V1 *--- Q9EPU8_MOUSE); contains Interpro domain(s) IPR004837 Sodium/calcium exchanger membrane region
Cla021173	1411.84	868.855	0.70039	0.00017509	0.0017715	UDP-glycosyltransferase (AHRD V1 ***- B9U3W6_MEDTR); contains Interpro domain(s) IPR002213 UDP-glucuronosyl/UDP-glucosyltransferase
Cla013300	5773.92	3554.19	0.70003	8.85e-05	0.00099457	Ankyrin repeat-rich protein (AHRD V1 **-- C7EC57_NICBE); contains Interpro domain(s) IPR011989 Armadillo-like helical
Cla020708	1948.06	1200.35	0.69858	0.00013724	0.0014384	Signal peptidase I (AHRD V1 *-*- A3IK41_9CHRO); contains Interpro domain(s) IPR019759 Peptidase S24, S26A and S26B, conserved region
Cla004701	2444.23	1507.61	0.69712	0.00012821	0.001358	Sulfate transporter (AHRD V1 ***- A7YGI6_POPCN); contains Interpro domain(s) IPR001902 Sulphate anion transporter
Cla014892	776.915	479.239	0.69701	0.00055234	0.0047437	Nucleolar pre-ribosomal-associated protein 1 (AHRD V1 *-*- E2BQV3_HARSA)
Cla002177	269.658	166.341	0.69699	0.004375	0.025973	Homology to unknown gene (AHRD V1 ***- Q00YK5_OSTTA)
Cla020998	1207.17	745.27	0.6958	0.00030745	0.0028956	At1g62390-like protein (Fragment) (AHRD V1 *--- C0JCT4_9BRAS); contains Interpro domain(s) IPR011990 Tetratricopeptide-like helical
Cla010108	575.018	355.016	0.69572	0.00095035	0.0074742	GCN5-related N-acetyltransferase (AHRD V1 *--* Q3MAX8_ANAVT); contains Interpro domain(s) IPR000182 GCN5-related N-acetyltransferase
Cla019967	614.121	379.175	0.69566	0.00094089	0.0074057	Unknown Protein (AHRD V1)
Cla021049	18724.5	11563.4	0.69537	0.0026778	0.017467	Aspartic proteinase nepenthesin-1 (AHRD V1 **-- C0JAB4_ORYCO); contains Interpro domain(s) IPR001461 Peptidase A1
Cla015963	3446.76	2130.42	0.69411	0.00010913	0.0011818	4-hydroxy-3-methylbut-2-enyl diphosphate reductase (AHRD V1 ***- A9ZN15_HEVBR); contains Interpro domain(s) IPR003451 LytB protein
Cla014320	538.538	332.906	0.69393	0.00082277	0.0066309	Receptor-like protein kinase (AHRD V1 **** Q96387_CATRO); contains Interpro domain(s) IPR002290 Serine/threonine protein kinase
Cla005167	1294.45	800.39	0.69357	0.0012765	0.0094719	3&apos-5&apos exonuclease family protein (AHRD V1 ***- Q23B12_TETTS); contains Interpro domain(s) IPR002562 3'-5' exonuclease
Cla019946	4078.14	2522.8	0.69288	0.00014594	0.00152	WD-40 repeat protein-like (AHRD V1 **-- Q7EYE2_ORYSJ); contains Interpro domain(s) IPR017986 WD40 repeat, region
Cla014751	563.535	348.772	0.69222	0.0007892	0.0064071	Phenazine biosynthesis protein PhzF family (AHRD V1 ***- B4WK89_9SYNE); contains Interpro domain(s) IPR003719 Phenazine biosynthesis PhzC/PhzF protein
Cla008428	252.993	156.633	0.69171	0.0052034	0.029788	Zinc ion binding protein (AHRD V1 **** F4JTW1_ARATH); contains Interpro domain(s) IPR007527 Zinc finger, SWIM-type
Cla017648	1073.26	664.613	0.69141	0.00031945	0.0029804	Receptor expression-enhancing protein 3 (AHRD V1 *--- B6TB01_MAIZE); contains Interpro domain(s) IPR004345 TB2/DP1 and HVA22 related protein
Cla020473	84555.6	52361.6	0.69139	0.0065835	0.035891	Chaperone protein dnaJ 3 (AHRD V1 ***- F4J1V2_ARATH); contains Interpro domain(s) IPR015609 Molecular chaperone, heat shock protein, Hsp40, DnaJ
Cla007311	1470.3	910.562	0.69128	0.00028025	0.0026621	ABC1 family protein kinase-like protein (AHRD V1 **-- Q8H2L4_ORYSJ); contains Interpro domain(s) IPR004147 ABC-1
Cla023065	448.207	277.681	0.69074	0.0013177	0.0097139	Beige/BEACH domain protein (AHRD V1 *--- E9FDB0_METAR); contains Interpro domain(s) IPR008985 Concanavalin A-like lectin/glucanase
Cla012608	704.6	436.781	0.68989	0.00092768	0.0073179	Zinc finger family protein (AHRD V1 *-*- D7MN23_ARALL); contains Interpro domain(s) IPR007087 Zinc finger, C2H2-type
Cla001531	1524.41	945.009	0.68985	0.00091655	0.0072457	Protein transport sec1a (AHRD V1 **-* F4HVU5_ARATH); contains Interpro domain(s) IPR001619 Sec1-like protein
Cla020980	1708.27	1059.21	0.68955	0.00020395	0.0020234	Myosin heavy chain-related protein (AHRD V1 ***- Q8H1E5_ARATH)
Cla018482	796.1	493.772	0.6891	0.0005278	0.0045724	Protein kinase-like protein (AHRD V1 ***- F4HQ23_ARATH)
Cla018114	4044.91	2509.3	0.68882	0.00016634	0.0016925	Clathrin light chain protein (AHRD V1 *-** O04209_ARATH); contains Interpro domain(s) IPR000996 Clathrin light chain
Cla009173	1994.99	1237.64	0.6888	0.00027998	0.0026609	T8.1 (Fragment) (AHRD V1 *-*- Q9S9J0_ARATH)
Cla017087	712.319	441.992	0.6885	0.00059583	0.0050441	Protein kinase (AHRD V1 **** Q9FGB1_ARATH); contains Interpro domain(s) IPR015783 ATMRK serine/threonine protein kinase-like
Cla003103	5696.68	3535.28	0.6883	0.00011014	0.0011908	Homeobox-leucine zipper protein (AHRD V1 ***- Q9FXN8_ZINEL); contains Interpro domain(s) IPR001356 Homeobox
Cla010471	859.321	533.32	0.6882	0.00034858	0.0032175	Hydrolase alpha/beta fold family protein (AHRD V1 ***- D7LIQ3_ARALL); contains Interpro domain(s) IPR000073 Alpha/beta hydrolase fold-1
Cla010280	607.297	376.916	0.68816	0.00096085	0.0075449	Serine/threonine-protein kinase SMG1 (AHRD V1 *-*- F4WU96_ACREC); contains Interpro domain(s) IPR016024 Armadillo-type fold
Cla007528	232.934	144.704	0.68681	0.0069684	0.037605	Chlorophyllase (AHRD V1 ***- F1BPW6_SOLPN); contains Interpro domain(s) IPR010821 Chlorophyllase
Cla003572	422.385	262.725	0.685	0.0014911	0.010776	Hypersensitive induced response protein 4 (AHRD V1 **-- C0KTS8_WHEAT); contains Interpro domain(s) IPR001107 Band 7 protein
Cla008957	994.125	618.506	0.68464	0.00045646	0.0040479	MLO-like protein 3 (AHRD V1 ***- C6EWE6_VITVI); contains Interpro domain(s) IPR004326 Mlo-related protein
Cla004486	754.057	469.246	0.68433	0.00045372	0.0040295	Calcium-dependent protein kinase 1 (AHRD V1 **-* B2D2I9_HEVBR); contains Interpro domain(s) IPR011992 EF-Hand type
Cla018725	5515.28	3433.27	0.68385	0.00038749	0.0035242	CBL-interacting protein kinase 9 (AHRD V1 **** A0MNJ6_POPTR); contains Interpro domain(s) IPR001471 Pathogenesis-related transcriptional factor and ERF, DNA-binding
Cla004270	507.032	315.721	0.68343	0.0016145	0.011546	Calcium-binding EF hand family protein (AHRD V1 **-* D7MDR7_ARALL); contains Interpro domain(s) IPR011992 EF-Hand type
Cla003816	629.562	392.165	0.68289	0.001017	0.0079108	Phosphoribosylformylglycinamidine synthase (AHRD V1 ***- F4HTW2_ARATH); contains Interpro domain(s) IPR000728 AIR synthase related protein
Cla011424	1019.03	634.82	0.68278	0.00040714	0.0036828	BEL1-like homeodomain protein 2 (AHRD V1 *--- F4JQI6_ARATH); contains Interpro domain(s) IPR006563 POX
Cla020325	606.336	377.871	0.68222	0.009349	0.047563	UDP-glycosyltransferase (AHRD V1 ***- C3SA85_BRADI); contains Interpro domain(s) IPR002213 UDP-glucuronosyl/UDP-glucosyltransferase
Cla013950	785.733	489.676	0.68221	0.0005199	0.0045158	Cation transport regulator-like protein 2 (AHRD V1 ***- F1L4C5_ASCSU); contains Interpro domain(s) IPR006840 ChaC-like protein
Cla008729	867.541	540.961	0.68141	0.00071005	0.005865	Inter-alpha-trypsin inhibitor heavy chain H3 (AHRD V1 *--- ITIH3_RABIT); contains Interpro domain(s) IPR002035 von Willebrand factor, type A
Cla014315	20742	12944.4	0.68022	0.0037103	0.022747	Aspartyl protease-like protein (AHRD V1 **-- Q8VYV9_ARATH); contains Interpro domain(s) IPR001461 Peptidase A1
Cla010517	2087.52	1302.86	0.68011	0.00063873	0.0053448	Cytochrome P450-like protein (AHRD V1 ***- Q8LCN8_ARATH); contains Interpro domain(s) IPR001128 Cytochrome P450
Cla014746	1360.98	849.493	0.67997	0.00030792	0.0028987	CUE domain containing protein expressed (AHRD V1 *--- Q7XG35_ORYSJ); contains Interpro domain(s) IPR003892 Ubiquitin system component Cue
Cla020550	530.169	331	0.67962	0.0015337	0.011052	Cysteine-type peptidase (AHRD V1 ***- B6T6Y3_MAIZE); contains Interpro domain(s) IPR003323 Ovarian tumour, otubain
Cla004356	1434.95	898.373	0.67562	0.000446	0.0039675	Omega-3 fatty acid desaturase (AHRD V1 ***- B3VA19_CUCSA); contains Interpro domain(s) IPR005804 Fatty acid desaturase, type 1
Cla008425	242.192	151.627	0.67562	0.0071858	0.038457	Histone deacetylase 10 (AHRD V1 ***- B6THU7_MAIZE); contains Interpro domain(s) IPR000286 Histone deacetylase superfamily
Cla005634	208.578	130.752	0.67376	0.0089177	0.045941	DUO pollen 3-like protein (AHRD V1 ***- C7SJ57_9BRYO)
Cla004358	883.501	554.077	0.67315	0.0010588	0.0081655	2-oxoglutarate-dependent dioxygenase (AHRD V1 ***- B9HHR0_POPTR)
Cla000384	3147.42	1976.35	0.67133	0.00020463	0.0020271	6-phosphogluconolactonase (AHRD V1 ***- Q156I4_MANIN); contains Interpro domain(s) IPR005900 6-phosphogluconolactonase
Cla000052	759.492	476.909	0.67132	0.00087511	0.0069735	Pentatricopeptide repeat-containing protein (AHRD V1 ***- D7L687_ARALL); contains Interpro domain(s) IPR002885 Pentatricopeptide repeat
Cla003627	1419.88	892.09	0.67051	0.0020094	0.013791	Receptor-like protein kinase (AHRD V1 *-** Q9FZP2_ARATH); contains Interpro domain(s) IPR002290 Serine/threonine protein kinase
Cla006643	1784.69	1122.04	0.66955	0.00032819	0.0030484	Kelch-like protein 6 (AHRD V1 *--- B5X1S7_SALSA); contains Interpro domain(s) IPR013089 Kelch related
Cla003367	1228.48	772.47	0.66932	0.00043093	0.0038645	ACT domain-containing protein (AHRD V1 **-- F4I0I7_ARATH); contains Interpro domain(s) IPR002912 Amino acid-binding ACT
Cla005185	3046.74	1916.94	0.66846	0.0002249	0.0022005	Calmodulin binding protein-like protein (Fragment) (AHRD V1 ***- C0SVV6_ARATH); contains Interpro domain(s) IPR012416 Calmodulin binding protein-like
Cla005116	5416.87	3409.66	0.66783	0.0001827	0.001843	ZZ type zinc finger domain-containing protein (AHRD V1 *--* C9S6V0_VERA1); contains Interpro domain(s) IPR000270 Octicosapeptide/Phox/Bem1p
Cla011678	272.04	171.241	0.66779	0.0045465	0.026799	Rhomboid domain-containing protein 1 (AHRD V1 *--- B5X3K7_SALSA); contains Interpro domain(s) IPR002610 Peptidase S54, rhomboid
Cla008386	333.551	209.996	0.66755	0.0030859	0.019596	LysM domain containing protein expressed (AHRD V1 ***- Q7XD97_ORYSJ); contains Interpro domain(s) IPR002482 Peptidoglycan-binding Lysin subgroup
Cla022954	673.11	423.791	0.66749	0.00093942	0.0073971	Metallophosphoesterase (AHRD V1 **-- D0LQ64_HALO1); contains Interpro domain(s) IPR004843 Metallophosphoesterase
Cla019766	476.369	300.124	0.66652	0.0016168	0.011555	Armadillo/beta-catenin repeat family protein (AHRD V1 **-- D7L0H5_ARALL); contains Interpro domain(s) IPR011989 Armadillo-like helical
Cla018186	372.542	234.87	0.66554	0.0022989	0.015389	Unknown Protein (AHRD V1)
Cla008504	655.783	413.627	0.66489	0.0010987	0.0084049	E3 ubiquitin-protein ligase RNF123 (AHRD V1 **-- E2AXN8_CAMFO); contains Interpro domain(s) IPR018957 Zinc finger, C3HC4 RING-type
Cla006232	1110.27	700.617	0.66421	0.00058949	0.004998	Receptor-like kinase (AHRD V1 *-** A7VM22_MARPO); contains Interpro domain(s) IPR002290 Serine/threonine protein kinase
Cla023225	518.589	327.303	0.66396	0.0017102	0.012096	BTB/POZ domain-containing protein (AHRD V1 *-*- F4I487_ARATH); contains Interpro domain(s) IPR016024 Armadillo-type fold
Cla013815	539.564	340.577	0.66381	0.0016179	0.011555	Sterol 3-beta-glucosyltransferase (AHRD V1 ***- B6SKE1_MAIZE); contains Interpro domain(s) IPR004276 Glycosyl transferase, family 28
Cla004399	1469.7	927.977	0.66336	0.00046903	0.0041391	Nuclear transcription factor Y subunit C-2 (AHRD V1 *-*- B4FLF9_MAIZE); contains Interpro domain(s) IPR003958 Transcription factor CBF/NF-Y/archaeal histone
Cla020942	2825.96	1784.65	0.6631	0.00024847	0.0023946	Embryo defective 2410 protein (AHRD V1 **-- F4ISL7_ARATH); contains Interpro domain(s) IPR007452 Protein of unknown function DUF490
Cla021212	687.092	433.958	0.66295	0.0010072	0.0078502	MYB transcription factor (Fragment) (AHRD V1 **-- A1DR87_CATRO); contains Interpro domain(s) IPR006447 Myb-like DNA-binding region, SHAQKYF class
Cla018435	2278.52	1440.06	0.66197	0.00037765	0.0034506	mRNA clone RTFL01-13-K15 (AHRD V1 **-- E4MX37_THEHA); contains Interpro domain(s) IPR008479 Protein of unknown function DUF760
Cla014824	1347.99	852.693	0.66072	0.00055486	0.0047592	1-aminocyclopropane-1-carboxylate oxidase 5 (AHRD V1 **-- ACCO5_ARATH); contains Interpro domain(s) IPR005123 Oxoglutarate and iron-dependent oxygenase
Cla000800	1186.3	750.813	0.65994	0.00051422	0.0044684	Os09g0327550 protein (Fragment) (AHRD V1 *-*- C7J753_ORYSJ); contains Interpro domain(s) IPR003863 Protein of unknown function DUF220
Cla016044	374.751	237.182	0.65994	0.0038397	0.023368	ADP-ribosylation factor (AHRD V1 ***- B3TLZ8_ELAGV); contains Interpro domain(s) IPR006687 GTP-binding protein SAR1
Cla004344	1100.14	696.646	0.65919	0.0005929	0.0050248	Isoamyl acetate-hydrolyzing esterase-like protein (AHRD V1 **-- E7DDW2_MAIZE); contains Interpro domain(s) IPR013831 Esterase, SGNH hydrolase-type, subgroup
Cla010241	352.761	223.593	0.65782	0.0029219	0.018776	PLATZ transcription factor (Fragment) (AHRD V1 **-- F1DJR5_MAIZE); contains Interpro domain(s) IPR006734 Protein of unknown function DUF597
Cla009269	5611.69	3558.43	0.65719	0.00020203	0.0020098	Response regulator 10 (AHRD V1 *-*- Q948L2_MAIZE); contains Interpro domain(s) IPR017053 Response regulator, plant B-type
Cla001829	1368.55	868.124	0.65668	0.00048729	0.0042736	Transmembrane protein 131 (AHRD V1 *-*- E2BX85_HARSA)
Cla018649	2570.99	1631.79	0.65587	0.00037743	0.0034506	D-cysteine desulfhydrase (AHRD V1 ***- B2MWN0_SOLLC); contains Interpro domain(s) IPR005966 Pyridoxal phosphate-dependent deaminase
Cla015885	2286.52	1451.77	0.65534	0.00033457	0.003104	Kinesin like protein (AHRD V1 *-*- Q0WLK7_ARATH); contains Interpro domain(s) IPR001752 Kinesin, motor region
Cla009122	424.616	269.654	0.65505	0.0032296	0.020288	Phytoene synthase (AHRD V1 ***- D3K302_CUCME); contains Interpro domain(s) IPR002060 Squalene/phytoene synthase
Cla004898	3532.56	2243.62	0.65489	0.00030152	0.0028452	Zinc finger protein CONSTANS-LIKE 5 (AHRD V1 *--- COL5_ARATH); contains Interpro domain(s) IPR010402 CCT domain
Cla010920	280.648	178.289	0.65454	0.0062279	0.034338	Avr9/Cf-9 rapidly elicited protein 194 (AHRD V1 **-- Q9FQZ4_TOBAC)
Cla021796	298.346	189.698	0.65328	0.0055658	0.031425	Dirigent-like protein (AHRD V1 ***- A6YR04_PICSI); contains Interpro domain(s) IPR004265 Plant disease resistance response protein
Cla001814	1101.27	700.903	0.65188	0.002353	0.015693	Alpha-hydroxynitrile lyase (AHRD V1 **-- O49897_MANES); contains Interpro domain(s) IPR000073 Alpha/beta hydrolase fold-1
Cla022185	3497.24	2226.46	0.65146	0.00037636	0.0034451	Poly polymerase catalytic domain containing protein expressed (AHRD V1 **-- Q336N4_ORYSJ); contains Interpro domain(s) IPR004170 WWE domain
Cla004866	1442.41	918.489	0.65114	0.0011735	0.0088679	Calcium dependent protein kinase-like protein (AHRD V1 **** Q9FIM9_ARATH); contains Interpro domain(s) IPR002290 Serine/threonine protein kinase
Cla000655	690.018	439.632	0.65034	0.0010949	0.0083826	Cytochrome P450 CYP97A16 (AHRD V1 ***- B6SVI8_MAIZE); contains Interpro domain(s) IPR001128 Cytochrome P450
Cla008188	4216.38	2686.67	0.65018	0.00031674	0.0029634	Nuclear SR-like RNA binding protein (AHRD V1 *--* A8JAT7_CHLRE); contains Interpro domain(s) IPR012677 Nucleotide-binding, alpha-beta plait
Cla021952	425.48	271.161	0.64994	0.003098	0.01966	Alcohol dehydrogenase 1 (AHRD V1 *-*- B6TD57_MAIZE); contains Interpro domain(s) IPR002085 Alcohol dehydrogenase superfamily, zinc-containing
Cla010526	481.58	306.956	0.64975	0.0029801	0.019064	CBS domain containing protein (AHRD V1 ***- B6SWR6_MAIZE)
Cla016259	796.884	508.018	0.64949	0.0019963	0.013719	UDP-glycosyltransferase 74 F1 (AHRD V1 ***- F4IS54_ARATH); contains Interpro domain(s) IPR002213 UDP-glucuronosyl/UDP-glucosyltransferase
Cla017031	494.109	315.029	0.64934	0.0084776	0.044031	Actin cross-linking protein (AHRD V1 **-- Q0WQH3_ARATH); contains Interpro domain(s) IPR007679 Protein of unknown function DUF569
Cla023251	1493	952.048	0.64911	0.00060377	0.0050951	ATPase BadF/BadG/BcrA/BcrD-type family (AHRD V1 ***- D7KFL2_ARALL); contains Interpro domain(s) IPR002731 ATPase, BadF/BadG/BcrA/BcrD type
Cla012087	1782.01	1136.65	0.64871	0.00045377	0.0040295	MtN21 nodulin protein-like (AHRD V1 ***- Q9FL41_ARATH); contains Interpro domain(s) IPR000620 Protein of unknown function DUF6, transmembrane
Cla014764	7515.67	4794.09	0.64864	0.00032494	0.0030217	Time for coffee (AHRD V1 ***- D7L1P0_ARALL)
Cla006549	2569.97	1639.39	0.64859	0.0063468	0.034868	Receptor-like protein kinase At3g21340 (AHRD V1 *-** RLK6_ARATH); contains Interpro domain(s) IPR002290 Serine/threonine protein kinase
Cla010557	315.217	201.089	0.64851	0.0046978	0.027536	Hydroxycinnamoyl-CoA shikimate/quinate hydroxycinnamoyl transferase (AHRD V1 *--* D1GJ93_COFAR); contains Interpro domain(s) IPR003480 Transferase
Cla015849	560.961	357.969	0.64807	0.0017979	0.012618	Unknown Protein (AHRD V1)
Cla015908	613.276	391.682	0.64685	0.0015495	0.011146	Isoflavone reductase-like protein 6 (AHRD V1 ***- Q3KN67_VITVI); contains Interpro domain(s) IPR008030 NmrA-like
Cla009109	3110.09	1987.22	0.64621	0.00043353	0.0038759	Acyl-CoA synthetase (AHRD V1 **-- D0CV95_9RHOB); contains Interpro domain(s) IPR000873 AMP-dependent synthetase and ligase
Cla001148	8576.96	5482.72	0.64558	0.00054206	0.0046695	Hydroxymethylglutaryl-CoA synthase (AHRD V1 ***- A9ZMZ7_HEVBR); contains Interpro domain(s) IPR010122 Hydroxymethylglutaryl-CoA synthase, eukaryotic
Cla014061	3331.45	2129.8	0.64543	0.00043647	0.0038967	Homeobox-leucine zipper protein 22 (AHRD V1 ***- D7MA03_ARALL); contains Interpro domain(s) IPR003106 Leucine zipper, homeobox-associated
Cla007072	303.705	194.203	0.6451	0.0054996	0.031134	Embryo sac development arrest 6 protein (AHRD V1 *-*- Q9LW53_ARATH)
Cla015059	2732.98	1750.62	0.6426	0.0094652	0.048007	Multidrug resistance protein ABC transporter family (AHRD V1 **-- B9I9S5_POPTR); contains Interpro domain(s) IPR001140 ABC transporter, transmembrane region
Cla001514	950.996	609.492	0.64183	0.00079539	0.0064494	Sphingosine-1-phosphate lyase (AHRD V1 **-* Q549V9_ARATH); contains Interpro domain(s) IPR002129 Pyridoxal phosphate-dependent decarboxylase
Cla023341	704.156	451.687	0.64057	0.0013248	0.0097628	Single-stranded nucleic acid binding R3H domain protein (AHRD V1 **-* C7QND6_CYAP0); contains Interpro domain(s) IPR003959 ATPase, AAA-type, core
Cla021145	1107.97	710.842	0.64032	0.00079957	0.0064754	AT2G46550 protein (Fragment) (AHRD V1 *-*- B9DHY8_ARATH)
Cla018754	571.011	366.366	0.64023	0.0022491	0.015153	Transcription regulatory protein SNF5 (AHRD V1 *-*- D3B6R9_POLPA)
Cla007434	680.638	436.754	0.64007	0.0015743	0.011295	Alcohol dehydrogenase (AHRD V1 ***- ADH1_GEOSE); contains Interpro domain(s) IPR002085 Alcohol dehydrogenase superfamily, zinc-containing
Cla013280	10184.2	6535.52	0.63996	0.00031101	0.002924	MYB transcription factor (AHRD V1 **** F2W403_9POAL); contains Interpro domain(s) IPR015495 Myb transcription factor
Cla000539	1832.67	1176.39	0.63958	0.00064141	0.0053627	Amino acid transporter family protein (AHRD V1 ***- D7LI10_ARALL); contains Interpro domain(s) IPR013057 Amino acid transporter, transmembrane
Cla021548	1096.67	704.336	0.63879	0.0093768	0.047627	Unknown Protein (AHRD V1)
Cla015815	2084.37	1339.22	0.63822	0.00065719	0.0054831	Monooxygenase FAD-binding protein (AHRD V1 **-- E4T923_RIEAD); contains Interpro domain(s) IPR006076 FAD dependent oxidoreductase
Cla022964	674.213	433.34	0.63771	0.001962	0.01353	Zinc finger family protein (AHRD V1 **-* D7KV22_ARALL); contains Interpro domain(s) IPR011990 Tetratricopeptide-like helical
Cla006312	3201.92	2059.22	0.63684	0.00040628	0.0036783	NAD kinase 1 (AHRD V1 ***- B6SWV6_MAIZE); contains Interpro domain(s) IPR002504 ATP-NAD/AcoX kinase
Cla016563	1390.94	894.706	0.63658	0.00078586	0.0063825	Universal stress protein 1 (AHRD V1 **-* B0YQX0_GOSAR); contains Interpro domain(s) IPR006016 UspA
Cla005626	2001.5	1288.04	0.63591	0.0006001	0.0050706	Agenet domain containing protein expressed (AHRD V1 *-*- Q108Y6_ORYSJ)
Cla009857	3678.53	2368.34	0.63526	0.0076239	0.040303	UDP-glucose 4-epimerase (AHRD V1 ***- B1XPB1_SYNP2); contains Interpro domain(s) IPR005886 UDP-glucose 4-epimerase
Cla009395	1574.47	1013.92	0.63492	0.00063594	0.0053237	Cyclin T1 (AHRD V1 ***- Q6EEW1_MEDTR); contains Interpro domain(s) IPR015429 Transcription regulator cyclin
Cla017845	2456.2	1582.07	0.63462	0.00060626	0.0051097	Pentatricopeptide repeat-containing protein At1g69290 (AHRD V1 *--- PP110_ARATH); contains Interpro domain(s) IPR000569 HECT
Cla020337	908.365	585.181	0.63439	0.0011018	0.008425	Uridine kinase (AHRD V1 *-*- F0ZRI5_DICPU); contains Interpro domain(s) IPR000764 Uridine kinase
Cla015695	1330.31	857.849	0.63297	0.00077038	0.0062851	Nudix hydrolase 2 (AHRD V1 **-* B6U183_MAIZE); contains Interpro domain(s) IPR000086 NUDIX hydrolase domain
Cla003075	584.867	377.202	0.63277	0.0019988	0.013727	Cationic amino acid transporter (AHRD V1 ***- B9I635_POPTR); contains Interpro domain(s) IPR015606 Cationic amino acid transporter
Cla005217	589.154	380.073	0.63237	0.0016844	0.011952	Unknown Protein (AHRD V1)
Cla015907	1732.25	1117.57	0.63228	0.00070279	0.005811	Zinc ion binding protein (AHRD V1 **-* D3YBG3_TRIRP); contains Interpro domain(s) IPR001841 Zinc finger, RING-type
Cla014492	4019.49	2593.28	0.63223	0.00043578	0.0038928	Aspartate aminotransferase (AHRD V1 ***- B6TK79_MAIZE); contains Interpro domain(s) IPR004839 Aminotransferase, class I and II
Cla018277	486.533	313.955	0.63198	0.0023003	0.015394	Zinc finger family protein (AHRD V1 *--- D7LNN7_ARALL); contains Interpro domain(s) IPR007087 Zinc finger, C2H2-type
Cla012858	532.87	343.918	0.63172	0.0024918	0.016509	Metacaspase 3 (AHRD V1 *-*- F4KDK6_ARATH); contains Interpro domain(s) IPR011600 Peptidase C14, caspase catalytic
Cla020269	1473.1	950.974	0.63138	0.00098154	0.007677	Phospholipase-like (PEARLI 4) family protein (AHRD V1 ***- B3H7D4_ARATH); contains Interpro domain(s) IPR007942 Phospholipase-like, arabidopsis
Cla019136	1152.32	744.821	0.62958	0.0012209	0.0091671	Pentatricopeptide repeat-containing protein (AHRD V1 ***- D7KS48_ARALL); contains Interpro domain(s) IPR002625 Smr protein/MutS2 C-terminal
Cla007239	3943.98	2549.3	0.62956	0.00042487	0.0038275	Ferritin (AHRD V1 ***- B9HSJ8_POPTR); contains Interpro domain(s) IPR001519 Ferritin, N-terminal
Cla010813	265.583	171.67	0.62953	0.0075175	0.039814	MADS box transcription factor (AHRD V1 ***- Q689E7_GENTR); contains Interpro domain(s) IPR002487 Transcription factor, K-box
Cla013662	8063.45	5213.59	0.62912	0.00042662	0.0038389	EIN3 (Fragment) (AHRD V1 ***- F5AH86_HELAN); contains Interpro domain(s) IPR006957 Ethylene insensitive 3
Cla012427	401.89	259.921	0.62873	0.0052007	0.029788	TIR-NBS-LRR disease resistance-like protein (AHRD V1 ***- Q1KT02_POPBA); contains Interpro domain(s) IPR000157 Toll-Interleukin receptor
Cla010069	277.699	179.637	0.62844	0.0068552	0.037117	Knotted-like homeobox protein (AHRD V1 ***- Q49RB7_POPTO); contains Interpro domain(s) IPR005541 KNOX2
Cla019868	3358.19	2172.34	0.62844	0.0003929	0.003567	Kunitz trypsin inhibitor 1 (AHRD V1 **** Q8RXD5_ARATH); contains Interpro domain(s) IPR011065 Kunitz inhibitor ST1-like
Cla018592	1787.55	1157.55	0.6269	0.00097833	0.0076621	Pseudo response regulator (AHRD V1 ***- B9N4C8_POPTR); contains Interpro domain(s) IPR001789 Signal transduction response regulator, receiver region
Cla015902	343.11	222.236	0.62658	0.0041485	0.024918	Purple acid phosphatase (AHRD V1 ***- Q4KU02_MEDTR); contains Interpro domain(s) IPR015914 Purple acid phosphatase, N-terminal
Cla020852	338.874	219.547	0.62622	0.0073451	0.039078	Mitochondrial carrier-like protein (AHRD V1 ***- Q8L9F8_ARATH); contains Interpro domain(s) IPR001993 Mitochondrial substrate carrier
Cla016658	395.846	256.51	0.62592	0.004321	0.025745	Metallophosphoesterase (AHRD V1 **-- C7QWI2_CYAP0)
Cla014334	361.56	234.301	0.62587	0.0040269	0.024298	CM0216.330.nc protein (AHRD V1 ***- B0BLI1_LOTJA); contains Interpro domain(s) IPR004320 Protein of unknown function DUF241, plant
Cla011953	1261.83	817.768	0.62576	0.0058551	0.032801	Chaperone protein DnaJ (AHRD V1 *-*- B4U645_HYDS0); contains Interpro domain(s) IPR015609 Molecular chaperone, heat shock protein, Hsp40, DnaJ
Cla007294	1898.9	1231.15	0.62516	0.00083028	0.0066697	Chalcone isomerase-like protein (AHRD V1 ***- A9PI95_POPTR); contains Interpro domain(s) IPR016087 Chalcone isomerase
Cla009271	5555.71	3602.55	0.62495	0.00045265	0.004023	Major allergen Mal d 1.0502 (AHRD V1 ***- Q4VPK6_MALDO); contains Interpro domain(s) IPR000916 Bet v I allergen
Cla018898	310.997	201.753	0.62431	0.0073785	0.039235	Orn/Lys/Arg decarboxylase major region (AHRD V1 ***- B7K2G0_CYAP8); contains Interpro domain(s) IPR015421 Pyridoxal phosphate-dependent transferase, major region, subdomain 1
Cla010923	2051.92	1331.89	0.6235	0.0037414	0.022885	Extra-large G-protein-like (AHRD V1 ***- Q6K2T0_ORYSJ)
Cla010945	3760.26	2440.81	0.62347	0.00053054	0.0045942	Pumilio homolog 5 (AHRD V1 *--- PUM5_ARATH); contains Interpro domain(s) IPR011989 Armadillo-like helical
Cla002881	10918.2	7087.78	0.62333	0.00049941	0.0043607	Glutamate synthase (Ferredoxin) (AHRD V1 ***- B8HTZ7_CYAP4); contains Interpro domain(s) IPR002932 Glutamate synthase, central-C
Cla002474	4223.11	2742.67	0.62273	0.00055652	0.0047714	Protein phosphatase 2C-like (AHRD V1 ***- A2Q6E4_MEDTR); contains Interpro domain(s) IPR015655 Protein phosphatase 2C
Cla022327	373.059	242.372	0.62218	0.0071483	0.038287	Peroxidase 40 (AHRD V1 ***- PER40_ARATH); contains Interpro domain(s) IPR010255 Haem peroxidase
Cla021820	289.059	187.828	0.62195	0.0071204	0.038196	Mitochondrial carrier protein (AHRD V1 ***- Q69FA0_PHAVU); contains Interpro domain(s) IPR001993 Mitochondrial substrate carrier
Cla014032	403.024	262.112	0.62068	0.0056514	0.031827	Pentatricopeptide repeat-containing protein (AHRD V1 *-*- F4I6D9_ARATH); contains Interpro domain(s) IPR002885 Pentatricopeptide repeat
Cla021037	510.692	332.147	0.62063	0.0037195	0.022779	Pentatricopeptide repeat-containing protein (AHRD V1 ***- D7L610_ARALL); contains Interpro domain(s) IPR002885 Pentatricopeptide repeat
Cla016120	4161.64	2706.88	0.62052	0.00055799	0.00478	Vacuolar sorting protein (AHRD V1 *--- C6HJ03_AJECH); contains Interpro domain(s) IPR001849 Pleckstrin homology
Cla021452	1025.64	667.156	0.62043	0.0017686	0.012443	Receptor-like kinase (AHRD V1 **** A7VM19_MARPO); contains Interpro domain(s) IPR002290 Serine/threonine protein kinase
Cla004710	847.787	551.723	0.61976	0.0013459	0.0098922	ABC transporter G family member 9 (AHRD V1 ***- F4JIV3_ARATH); contains Interpro domain(s) IPR013525 ABC-2 type transporter
Cla016428	2102.16	1368.22	0.61958	0.00083646	0.0067086	Chromodomain-helicase-DNA-binding protein 1-like (AHRD V1 *--* CHD1L_MOUSE); contains Interpro domain(s) IPR014001 DEAD-like helicase, N-terminal
Cla012057	732.359	476.909	0.61884	0.0016248	0.011595	Auxin efflux carrier family protein (AHRD V1 ***- D7M6D2_ARALL); contains Interpro domain(s) IPR004776 Auxin efflux carrier
Cla021414	914.281	595.716	0.61801	0.0018801	0.013087	Histidine kinase- DNA gyrase B- and HSP90-like ATPase family protein (AHRD V1 **-- F4JTS8_ARATH); contains Interpro domain(s) IPR003594 ATP-binding region, ATPase-like
Cla013158	371.638	242.339	0.61687	0.0053184	0.030345	Ubiquitin-protein ligase/ zinc ion binding protein (AHRD V1 **** B4FXK9_MAIZE); contains Interpro domain(s) IPR004162 Seven in absentia protein
Cla002194	1624.76	1059.51	0.61683	0.0011963	0.009013	Flavin-binding kelch repeat F-box 1 (Fragment) (AHRD V1 **-* E3TPZ7_HELAN); contains Interpro domain(s) IPR015915 Kelch-type beta propeller
Cla014326	588.085	383.536	0.61666	0.0031463	0.019884	Ammonium transporter (AHRD V1 ***- B9GS88_POPTR); contains Interpro domain(s) IPR001905 Ammonium transporter
Cla015620	783.123	510.904	0.61619	0.001979	0.013605	Unknown Protein (AHRD V1)
Cla008770	1237.84	807.925	0.61553	0.00096039	0.0075442	Baculoviral IAP repeat-containing protein 2 (AHRD V1 *--- BIRC2_MOUSE); contains Interpro domain(s) IPR017066 S-ribonuclease binding protein, SBP1, pollen
Cla008590	1231.23	803.653	0.61545	0.0010478	0.0081093	Hydroxymethylglutaryl-CoA lyase (AHRD V1 **-* B6U7B9_MAIZE); contains Interpro domain(s) IPR000891 Pyruvate carboxyltransferase
Cla000662	629.58	411.019	0.61518	0.0056111	0.031639	F-box family protein (AHRD V1 ***- B9IAP0_POPTR); contains Interpro domain(s) IPR006527 F-box associated
Cla016021	2114.94	1380.78	0.61513	0.0025531	0.016836	O-acyltransferase (WSD1-like) family protein (AHRD V1 **** Q9M3B3_ARATH); contains Interpro domain(s) IPR009721 Protein of unknown function DUF1298
Cla003152	1198.14	782.634	0.61438	0.0015962	0.011432	UDP glycosyltransferase (AHRD V1 ***- C1JIE1_9SOLA); contains Interpro domain(s) IPR002213 UDP-glucuronosyl/UDP-glucosyltransferase
Cla004511	1416.07	925.04	0.6143	0.00097134	0.0076182	Mitogen activated protein kinase 17-1 (AHRD V1 **** B3GCL0_ORYSI); contains Interpro domain(s) IPR002290 Serine/threonine protein kinase
Cla015533	783.504	511.906	0.61406	0.0019789	0.013605	Protein TIFY 3B (AHRD V1 *--- TIF3B_ARATH); contains Interpro domain(s) IPR010399 Tify
Cla022207	548.204	358.405	0.61312	0.0036006	0.022177	Regulator of chromosome condensation RCC1 domain-containing protein (AHRD V1 *--- B6KPA0_TOXGO); contains Interpro domain(s) IPR009091 Regulator of chromosome condensation/beta-lactamase-inhibitor protein II
Cla015681	346.292	226.496	0.6125	0.0080082	0.041966	Calcium-transporting ATPase 1 (AHRD V1 ***- Q7XBH9_CERRI); contains Interpro domain(s) IPR001757 ATPase, P-type, K/Mg/Cd/Cu/Zn/Na/Ca/Na/H-transporter
Cla007338	1745.73	1141.93	0.61236	0.0010226	0.0079406	RING-H2 finger protein (Fragment) (AHRD V1 *--- Q7X9M1_WHEAT); contains Interpro domain(s) IPR018957 Zinc finger, C3HC4 RING-type
Cla012528	1062.8	695.34	0.61208	0.0010521	0.0081345	Cytochrome P450 (AHRD V1 ***- Q0PNH1_CAPCH); contains Interpro domain(s) IPR001128 Cytochrome P450
Cla001900	6792.79	4444.78	0.61189	0.00079868	0.0064708	Auxin response factor (AHRD V1 ***- D0EZH0_9ROSI); contains Interpro domain(s) IPR010525 Auxin response factor
Cla016855	523.829	342.866	0.61145	0.0043671	0.025942	cDNA clone J023065D24 full insert sequence (AHRD V1 *-*- B7EKP5_ORYSJ); contains Interpro domain(s) IPR012870 Protein of unknown function DUF1666
Cla012314	319.689	209.393	0.61046	0.0071082	0.038165	Integral membrane protein DUF92 (AHRD V1 *--* E3QDV0_COLGM); contains Interpro domain(s) IPR002794 Protein of unknown function DUF92, transmembrane
Cla000973	629.271	412.263	0.61011	0.0025142	0.016629	Unknown Protein (AHRD V1); contains Interpro domain(s) IPR012442 Protein of unknown function DUF1645
Cla023208	326.008	213.624	0.60984	0.007455	0.039546	Unknown Protein (AHRD V1)
Cla019436	2648.03	1735.85	0.60928	0.0057027	0.032074	Receptor-like kinase (AHRD V1 **** P93068_BRAOL); contains Interpro domain(s) IPR002290 Serine/threonine protein kinase
Cla006926	2049.65	1344.22	0.60861	0.00068767	0.0057016	COP9 signalosome complex subunit 1 (AHRD V1 *--- B6THB6_MAIZE); contains Interpro domain(s) IPR008733 Peroxisomal biogenesis factor 11
Cla006181	330.726	217.11	0.60721	0.0061291	0.033982	Remorin 1 (AHRD V1 ***- Q9XEX8_SOLLC); contains Interpro domain(s) IPR005516 Remorin, C-terminal region
Cla004485	1176.55	772.396	0.60715	0.0013025	0.009626	Actin-6 (AHRD V1 ***- A8WB20_9ORYZ); contains Interpro domain(s) IPR004000 Actin/actin-like
Cla019340	2583.48	1697.27	0.6061	0.00084503	0.0067691	Potassium transporter 11 (AHRD V1 *-*- F4IIZ3_ARATH); contains Interpro domain(s) IPR003855 K+ potassium transporter
Cla010170	1012.6	665.298	0.60599	0.0019045	0.013221	RNA recognition motif containing protein (AHRD V1 **-- B6T581_MAIZE); contains Interpro domain(s) IPR001395 Aldo/keto reductase
Cla010862	3029.97	1992.56	0.60468	0.00091609	0.0072449	Pyruvate phosphate dikinase PEP/pyruvate-binding (AHRD V1 *-** C3E5A4_BACTU); contains Interpro domain(s) IPR013783 Immunoglobulin-like fold
Cla005469	337.298	221.852	0.60443	0.0059947	0.033395	Major facilitator protein (AHRD V1 **-- Q8H132_ARATH); contains Interpro domain(s) IPR010658 Nodulin-like
Cla001378	390.15	256.793	0.60342	0.0074625	0.039575	ATP binding protein (AHRD V1 **-- D7M885_ARALL); contains Interpro domain(s) IPR000719 Protein kinase, core
Cla004984	330.947	217.893	0.60298	0.007068	0.038032	RING finger protein (AHRD V1 *-*- C1HCS6_PARBA); contains Interpro domain(s) IPR018957 Zinc finger, C3HC4 RING-type
Cla023417	814.728	536.467	0.60283	0.0027499	0.017855	Pre-mRNA splicing helicase (AHRD V1 **-* C5JNW9_AJEDS); contains Interpro domain(s) IPR004179 Sec63 domain
Cla013657	418.66	275.699	0.60268	0.0063164	0.03472	Adenylate kinase (AHRD V1 **** B4FL09_MAIZE); contains Interpro domain(s) IPR006259 Adenylate kinase, subfamily
Cla016245	2273.68	1498.19	0.60181	0.0008249	0.0066399	Xyloglucan endotransglucosylase/hydrolase 14 (AHRD V1 ***- C0IRH3_ACTDE); contains Interpro domain(s) IPR016455 Xyloglucan endotransglucosylase/hydrolase
Cla017729	1004.49	661.974	0.60161	0.0024157	0.016041	Heat stress transcription factor A3 (AHRD V1 ***- D1M7W9_SOLLC); contains Interpro domain(s) IPR000232 Heat shock factor (HSF)-type, DNA-binding
Cla007335	651.245	429.194	0.60157	0.0030018	0.019153	Calmodulin-binding protein-like protein (AHRD V1 ***- Q9LHN9_ARATH)
Cla002797	532.721	351.421	0.60018	0.0039579	0.023954	SET and MYND domain-containing protein 3 (AHRD V1 **-- B5X414_SALSA); contains Interpro domain(s) IPR001214 SET
Cla008909	1153.08	761.193	0.59916	0.002459	0.016307	Methyltransferase (AHRD V1 **** Q9LRL5_ARATH); contains Interpro domain(s) IPR005299 SAM dependent carboxyl methyltransferase
Cla023481	2416	1595.72	0.59842	0.0010228	0.0079406	Cinnamoyl CoA reductase-like 1 (AHRD V1 ***- D2IX48_9POAL); contains Interpro domain(s) IPR016040 NAD(P)-binding domain
Cla014724	2673.11	1766.05	0.59799	0.0010545	0.0081391	WD repeat-containing protein 23 (AHRD V1 **-- E2C8M4_HARSA); contains Interpro domain(s) IPR017986 WD40 repeat, region
Cla017874	1740.2	1149.8	0.59787	0.0014221	0.010365	Inositol 1 4 5-trisphosphate 5-phosphatase (AHRD V1 ***- Q712G2_ARATH); contains Interpro domain(s) IPR000300 Inositol polyphosphate related phosphatase
Cla017824	1455.45	961.98	0.59738	0.0011995	0.0090335	Arabidopsis thaliana genomic DNA chromosome 5 P1 clone MOK16 (AHRD V1 **-- Q9LYW6_ARATH)
Cla019477	2849.26	1884.43	0.59646	0.001243	0.0092946	Phosphoinositide-binding clathrin adaptor N-terminal Wiscott-Aldrich syndrome C-terminal (AHRD V1 *--- A2Q4Q2_MEDTR)
Cla003391	6358.24	4205.55	0.59633	0.00078096	0.0063531	Protein TIFY 6B (AHRD V1 ***- A8MR24_ARATH); contains Interpro domain(s) IPR010399 Tify
Cla016971	362.577	239.982	0.59536	0.007242	0.038664	tRNA (Guanosine-2&apos-O-)-methyltransferase (AHRD V1 *-*- E1WXK8_BACMS); contains Interpro domain(s) IPR001537 tRNA/rRNA methyltransferase, SpoU
Cla013146	732.714	485.03	0.59518	0.0029626	0.018977	Homeobox-leucine zipper protein ATHB-14 (AHRD V1 *-*- ATB14_ARATH); contains Interpro domain(s) IPR002913 Lipid-binding START
Cla021954	1926.86	1276.06	0.59456	0.0034779	0.021561	Glutamate receptor (AHRD V1 ***- B9RNQ8_RICCO); contains Interpro domain(s) IPR015683 Glutamate receptor-related IPR017103 Ionotropic glutamate-like receptor, plant
Cla010133	2187.79	1448.94	0.59448	0.0014726	0.010667	Ca-transporting ATPase (AHRD V1 ***- F8NSM8_SERL9); contains Interpro domain(s) IPR006539 ATPase, P-type, phospholipid-translocating, flippase
Cla019466	474.598	314.407	0.59407	0.0059363	0.033135	DNA-binding bromodomain-containing protein (AHRD V1 **** Q9M2Q0_ARATH); contains Interpro domain(s) IPR001487 Bromodomain
Cla010191	398.702	264.161	0.59389	0.0068234	0.036986	RING finger protein 44 (AHRD V1 *--- RNF44_RAT); contains Interpro domain(s) IPR018957 Zinc finger, C3HC4 RING-type
Cla002933	487.251	322.871	0.59371	0.0067171	0.036519	Unknown Protein (AHRD V1)
Cla005044	3774.3	2501.23	0.59357	0.00077257	0.0063004	MLO-like protein 3 (AHRD V1 ***- C6EWE6_VITVI); contains Interpro domain(s) IPR004326 Mlo-related protein
Cla023171	1598.07	1059.09	0.59351	0.0012719	0.0094463	Sister chromatid cohesion protein PDS5 homolog A (AHRD V1 *--- PDS5A_CHICK); contains Interpro domain(s) IPR016024 Armadillo-type fold
Cla006599	371.133	246.094	0.59272	0.0086426	0.044775	Transcription factor MYC2 (AHRD V1 *--- RAP1_ARATH); contains Interpro domain(s) IPR001092 Basic helix-loop-helix dimerisation region bHLH
Cla010907	669.53	443.989	0.59263	0.0036752	0.02256	Os12g0478100 protein (Fragment) (AHRD V1 *--- C7JA48_ORYSJ); contains Interpro domain(s) IPR004182 GRAM
Cla021332	524.601	348.259	0.59106	0.0049042	0.028419	Os04g0218600 protein (Fragment) (AHRD V1 *-*- Q0JER2_ORYSJ)
Cla018638	4295.17	2851.69	0.5909	0.0012554	0.009353	Nucleotide-diphospho-sugar transferase family protein (AHRD V1 **-- F4JKY7_ARATH)
Cla021719	654.261	434.508	0.59049	0.0047019	0.027543	GTPase obg (AHRD V1 ***- F6B8N6_9FIRM); contains Interpro domain(s) IPR014100 GTP-binding protein Obg/CgtA
Cla010865	740.517	492.052	0.58972	0.0033169	0.020712	Unknown Protein (AHRD V1)
Cla006284	342.682	227.822	0.58896	0.009575	0.048416	Pentatricopeptide repeat-containing protein (AHRD V1 ***- D7MMP4_ARALL); contains Interpro domain(s) IPR002885 Pentatricopeptide repeat
Cla003456	918.659	610.791	0.58885	0.0021519	0.014616	Glutaredoxin (AHRD V1 ***- E6Y293_IPOBA); contains Interpro domain(s) IPR011899 Glutaredoxin, eukaryotic and viruses
Cla012597	1799.06	1196.25	0.58873	0.0012247	0.0091887	Catalytic/ protein phosphatase type 2C/ protein serine/threonine phosphatase (AHRD V1 *-** B6TJ97_MAIZE); contains Interpro domain(s) IPR015655 Protein phosphatase 2C
Cla023306	2196.95	1460.95	0.5886	0.0011171	0.0085062	Alpha alpha-trehalose-phosphate synthase (AHRD V1 **** D0NRZ0_PHYIT); contains Interpro domain(s) IPR012766 Alpha,alpha-trehalose-phosphate synthase
Cla017357	1875.81	1247.63	0.58833	0.001457	0.010576	Histone-lysine N-methyltransferase MEDEA (AHRD V1 **-- MEDEA_ARATH); contains Interpro domain(s) IPR001214 SET
Cla004072	405.615	269.826	0.58808	0.0089118	0.045927	Protease HtpX homolog (AHRD V1 *-*- C7NVA5_HALUD); contains Interpro domain(s) IPR001915 Peptidase M48, Ste24p
Cla015696	9067.18	6033.79	0.58759	0.00070677	0.0058404	3-ketoacyl-CoA thiolase (AHRD V1 ***- FADA_MARAV); contains Interpro domain(s) IPR002155 Thiolase
Cla013340	1996.73	1328.85	0.58746	0.0013838	0.010134	Phosphorylase (AHRD V1 ***- B2DG14_CUCMA); contains Interpro domain(s) IPR011833 Glycogen/starch/alpha-glucan phosphorylase
Cla014630	2762.72	1838.63	0.58746	0.0014183	0.010344	Dehydrogenase/reductase SDR family member 13 (AHRD V1 ***- DHR13_BOVIN); contains Interpro domain(s) IPR002198 Short-chain dehydrogenase/reductase SDR
Cla016955	1196.22	796.148	0.58738	0.0061563	0.034076	Calmodulin-binding protein-like protein (AHRD V1 *-*- Q9SII1_ARATH); contains Interpro domain(s) IPR012417 Calmodulin-binding, plant
Cla021530	849.161	565.243	0.58717	0.0084591	0.043981	CASP-like protein At3g23200 (AHRD V1 ***- CSPLG_ARATH); contains Interpro domain(s) IPR006702 Uncharacterised protein family UPF0497, trans-membrane plant
Cla004622	4776.29	3179.64	0.58703	0.0010212	0.0079345	Altered inheritance of mitochondria protein 32 (AHRD V1 **-- AIM32_PICGU); contains Interpro domain(s) IPR009737 Sucraseferredoxin-like
Cla001871	989.225	659.315	0.58533	0.0026744	0.017456	Alpha/beta-hydrolase domain-containing protein (AHRD V1 *--- Q9XID7_ARATH); contains Interpro domain(s) IPR003675 Abortive infection protein
Cla005748	3984.08	2655.81	0.5851	0.0011935	0.0090018	Double-strand-break repair protein rad21 (AHRD V1 *--- D0NDK6_PHYIT); contains Interpro domain(s) IPR006910 Rad21/Rec8 like protein, N-terminal
Cla021835	439.249	293.719	0.5806	0.0070066	0.037772	(P)ppGpp synthetase I (GTP pyrophosphokinase) SpoT/RelA (AHRD V1 *--- Q1IVC0_ACIBL); contains Interpro domain(s) IPR007685 RelA/SpoT
Cla002729	1013.41	677.674	0.58055	0.0030562	0.019445	Pentatricopeptide repeat-containing protein (AHRD V1 *-*- D7LHS5_ARALL); contains Interpro domain(s) IPR004860 LAGLIDADG DNA endonuclease
Cla021613	331.072	221.503	0.57982	0.008986	0.046225	N-acetyltransferase (AHRD V1 **** B4FQJ3_MAIZE); contains Interpro domain(s) IPR000182 GCN5-related N-acetyltransferase
Cla001358	2153.52	1440.89	0.57974	0.0014797	0.01071	Quinone oxidoreductase (AHRD V1 **-- D9X136_STRVR); contains Interpro domain(s) IPR014189 Quinone oxidoreductase putative, PIG3
Cla010016	1242.62	831.635	0.57936	0.0028416	0.018361	Copine-like protein (AHRD V1 ***- Q153E2_ORYSJ); contains Interpro domain(s) IPR010734 Copine
Cla015128	3228.26	2160.83	0.57917	0.0012047	0.0090623	Late embryogenesis abundant protein (LEA) family protein (AHRD V1 ***- F4IYB7_ARATH)
Cla021991	572.057	382.921	0.57911	0.0078555	0.041289	Unknown Protein (AHRD V1)
Cla006859	507.116	339.578	0.57858	0.0058437	0.032747	Pentatricopeptide repeat-containing protein (AHRD V1 ***- D7L368_ARALL); contains Interpro domain(s) IPR002885 Pentatricopeptide repeat
Cla003891	1156.81	775.047	0.5778	0.0030505	0.019414	Fiber protein Fb34 (AHRD V1 ***- B6T5L9_MAIZE); contains Interpro domain(s) IPR009606 Protein of unknown function DUF1218
Cla006477	414.122	277.457	0.57779	0.0081941	0.042827	Unknown Protein (AHRD V1)
Cla006838	3192.91	2139.49	0.5776	0.0072176	0.038568	Calpain-2 catalytic subunit (AHRD V1 *--- CAN2_CHICK); contains Interpro domain(s) IPR011992 EF-Hand type
Cla004357	989.753	663.496	0.57698	0.0025689	0.016913	Syntaxin binding protein 5 (Tomosyn) (AHRD V1 **-* F4K0R0_ARATH); contains Interpro domain(s) IPR011046 WD40 repeat-like
Cla011358	437.912	293.609	0.57675	0.006363	0.034937	RING finger protein (AHRD V1 *-*- C6EUD3_SOYBN); contains Interpro domain(s) IPR018957 Zinc finger, C3HC4 RING-type
Cla002019	402.204	269.774	0.57618	0.0078524	0.041289	Pentatricopeptide repeat-containing protein (AHRD V1 ***- D7MPU5_ARALL); contains Interpro domain(s) IPR002885 Pentatricopeptide repeat
Cla005999	1367.67	917.348	0.57618	0.0022979	0.015388	Kelch repeat-containing F-box family protein (AHRD V1 ***- D7M3A7_ARALL); contains Interpro domain(s) IPR015915 Kelch-type beta propeller
Cla006630	7401.08	4964.38	0.57612	0.0012948	0.0095899	Protein BPS1, chloroplastic (AHRD V1 **-- BPS1_ARATH)
Cla008692	669.156	449.031	0.57553	0.005083	0.029225	RING/FYVE/PHD zinc finger-containing protein (AHRD V1 *--* F4K4G6_ARATH); contains Interpro domain(s) IPR019787 Zinc finger, PHD-finger
Cla002899	724.124	486.13	0.5749	0.0048917	0.028372	NPR1-like protein (Fragment) (AHRD V1 ***- Q2QBV6_PYRCO); contains Interpro domain(s) IPR013069 BTB/POZ
Cla011255	2120.57	1423.97	0.57454	0.0018805	0.013087	Kinase family protein (AHRD V1 ***- D7MCM2_ARALL); contains Interpro domain(s) IPR002290 Serine/threonine protein kinase
Cla019710	1826.66	1227	0.57407	0.0019407	0.013407	Smg-7 homolog nonsense mediated mRNA decay factor (C. elegans) (AHRD V1 *--- Q6P3P9_XENTR); contains Interpro domain(s) IPR019458 Telomerase activating protein Est1
Cla005033	4157.56	2794.09	0.57336	0.0015517	0.011153	4-hydroxy-3-methylbut-2-en-1-yl diphosphate synthase (AHRD V1 ***- A9ZN14_HEVBR); contains Interpro domain(s) IPR017178 4-hydroxy-3-methylbut-2-en-1-yl diphosphate synthase, atypical
Cla003928	473.65	318.324	0.57332	0.0049644	0.028668	Unknown Protein (AHRD V1)
Cla022319	2060.76	1385.77	0.57249	0.0019078	0.013239	DUF250 domain membrane protein (AHRD V1 **-- B6Q5D4_PENMQ); contains Interpro domain(s) IPR004853 Protein of unknown function DUF250
Cla020873	477.59	321.262	0.57202	0.0057023	0.032074	Zinc finger family protein (AHRD V1 *--- D7MN23_ARALL); contains Interpro domain(s) IPR007087 Zinc finger, C2H2-type
Cla010410	1203.02	809.729	0.57115	0.0025675	0.016913	Universal stress protein family protein (AHRD V1 **** D7M6L9_ARALL); contains Interpro domain(s) IPR006016 UspA
Cla006949	1734.9	1168.08	0.57071	0.0024929	0.016511	Mediator of U snRNA nuclear export PHAX (ISS) (AHRD V1 *-*- Q017X4_OSTTA); contains Interpro domain(s) IPR019385 Phosphorylated adapter RNA export protein, RNA-binding domain
Cla018606	1956.98	1317.67	0.57064	0.0018868	0.013112	E3 ubiquitin-protein ligase MARCH3 (AHRD V1 *--- MARH3_MOUSE); contains Interpro domain(s) IPR018957 Zinc finger, C3HC4 RING-type
Cla011118	1423.08	958.267	0.57051	0.0020703	0.014142	Pyruvate dehydrogenase E1 component subunit beta (AHRD V1 ***- ODPB_GEOSE); contains Interpro domain(s) IPR005476 Transketolase, C-terminal
Cla013655	1928.34	1298.76	0.57023	0.0020441	0.01399	T-complex protein 11-like protein 1 (Fragment) (AHRD V1 *--- E2AJX7_CAMFO); contains Interpro domain(s) IPR008862 T-complex 11
Cla001954	2252.6	1517.23	0.57015	0.001836	0.01284	Annexin (AHRD V1 ***- B3TLL7_ELAGV); contains Interpro domain(s) IPR015472 Annexin like protein IPR001464 Annexin
Cla016691	1067.65	719.887	0.5686	0.0028671	0.01849	Ubiquitin carboxyl-terminal hydrolase 44 (AHRD V1 *--- UBP44_DANRE); contains Interpro domain(s) IPR011422 BRCA1-associated 2
Cla009574	1497.55	1009.98	0.56827	0.0028279	0.018284	Lysine ketoglutarate reductase trans-splicing related 1-like (AHRD V1 **-- Q5JLN0_ORYSJ); contains Interpro domain(s) IPR007877 Protein of unknown function DUF707
Cla017106	2304.45	1554.41	0.56805	0.001636	0.011663	Kinase family protein (AHRD V1 **** D7M6L5_ARALL); contains Interpro domain(s) IPR002290 Serine/threonine protein kinase
Cla014153	633.555	427.427	0.56779	0.0067844	0.036807	Unknown Protein (AHRD V1); contains Interpro domain(s) IPR008889 VQ
Cla014372	867.131	585.032	0.56774	0.0033642	0.020955	6-phosphofructokinase 2 (AHRD V1 **** B6TE72_MAIZE); contains Interpro domain(s) IPR012004 Pyrophosphate-dependent phosphofructokinase TP0108
Cla020203	400.446	270.214	0.5675	0.0078583	0.041289	Transcription factor GRAS family protein (AHRD V1 **-- C5NSL4_EUCGR); contains Interpro domain(s) IPR005202 GRAS transcription factor
Cla022139	10817	7299.52	0.56743	0.0013393	0.0098509	Ubiquitin-protein ligase 1 (AHRD V1 *-*- D7KN29_ARALL); contains Interpro domain(s) IPR000569 HECT
Cla000518	758.639	511.991	0.5673	0.0044576	0.026361	Cysteine/Histidine-rich C1 domain family protein (AHRD V1 *-*- F4IJF7_ARATH); contains Interpro domain(s) IPR011424 C1-like
Cla010698	2061.86	1391.59	0.56721	0.0021064	0.014332	Peptide methionine sulfoxide reductase MsrA (AHRD V1 ***- Q2Y680_NITMU); contains Interpro domain(s) IPR002569 Methionine sulphoxide reductase A
Cla019456	796.395	537.532	0.56713	0.0086515	0.044806	NADH dehydrogenase (AHRD V1 ***- E5GBQ4_CUCME); contains Interpro domain(s) IPR013027 FAD-dependent pyridine nucleotide-disulphide oxidoreductase
Cla005187	3520.17	2376.23	0.56697	0.0016729	0.011879	Calmodulin binding protein-like protein (Fragment) (AHRD V1 ***- C0SVV6_ARATH); contains Interpro domain(s) IPR012416 Calmodulin binding protein-like
Cla005853	714.545	482.382	0.56685	0.0044314	0.026237	Charged multivesicular body protein 7 (AHRD V1 **-- CHMP7_XENLA); contains Interpro domain(s) IPR005024 Snf7
Cla009956	473.374	319.587	0.56677	0.0093597	0.047586	Phloem protein (Fragment) (AHRD V1 *--- C6FDA8_PSEMZ)
Cla012230	1599.42	1079.92	0.56663	0.0024008	0.015958	CBL-interacting protein kinase 09 (AHRD V1 **** A5BZV3_VITVI); contains Interpro domain(s) IPR000473 Ribosomal protein L36
Cla016987	737.813	498.34	0.56613	0.0040003	0.024167	Vesicle transport v-SNARE 13 (AHRD V1 ***- D7LNT7_ARALL); contains Interpro domain(s) IPR007705 Vesicle transport v-SNARE
Cla014971	653.105	441.461	0.56503	0.0042248	0.025323	Sterol 3-beta-glucosyltransferase (AHRD V1 ***- B6U4Q7_MAIZE); contains Interpro domain(s) IPR004276 Glycosyl transferase, family 28
Cla011299	8667.81	5859.15	0.56498	0.0012435	0.0092946	Superoxide dismutase (AHRD V1 ***- B1PE19_CUCSA); contains Interpro domain(s) IPR001424 Superoxide dismutase, copper/zinc binding
Cla017289	682.343	461.287	0.56483	0.0053408	0.030443	Choline transporter-like protein 5-A (Fragment) (AHRD V1 *--- CTL5A_DANRE); contains Interpro domain(s) IPR007603 Protein of unknown function DUF580
Cla011235	566.38	382.938	0.56466	0.0066423	0.036152	Unknown Protein (AHRD V1)
Cla017624	6865.16	4642.58	0.56437	0.0014732	0.010667	BEL1-like homeodomain protein 2 (AHRD V1 *--- F4JQI6_ARATH); contains Interpro domain(s) IPR006563 POX
Cla003095	1577.9	1067.81	0.56334	0.0027568	0.017895	ATP dependent RNA helicase (AHRD V1 *-** B8BR58_THAPS); contains Interpro domain(s) IPR014001 DEAD-like helicase, N-terminal
Cla010812	2683.73	1816.17	0.56334	0.0023165	0.015486	DSBA oxidoreductase family protein (AHRD V1 **** D7MJT4_ARALL); contains Interpro domain(s) IPR001853 DSBA oxidoreductase
Cla019768	1122.06	759.378	0.56326	0.003383	0.021045	Ubiquitin TRAF-like (AHRD V1 *-*- A2Q423_MEDTR); contains Interpro domain(s) IPR004162 Seven in absentia protein
Cla012605	574.485	389.057	0.56229	0.0075532	0.039971	Transcription factor IIIC-gamma subunit (AHRD V1 *--- D2VE24_NAEGR); contains Interpro domain(s) IPR011990 Tetratricopeptide-like helical
Cla004095	1496.51	1013.67	0.56202	0.0030176	0.019236	U-box domain-containing protein (AHRD V1 *-*- B6V8G2_HELAN); contains Interpro domain(s) IPR017986 WD40 repeat, region
Cla019647	572.534	388.28	0.56027	0.0062342	0.034363	Unknown Protein (AHRD V1)
Cla001366	701.583	475.901	0.55995	0.006145	0.034048	B3 domain-containing transcription factor VAL3 (AHRD V1 ***- F4JJK2_ARATH)
Cla019321	5121.61	3474.38	0.55984	0.0017539	0.012357	Auxin response factor-like protein (AHRD V1 ***- E5GBL7_CUCME); contains Interpro domain(s) IPR010525 Auxin response factor
Cla015197	2494.45	1692.42	0.55964	0.0021814	0.014782	Zinc finger family protein (AHRD V1 **-* D7M1M9_ARALL); contains Interpro domain(s) IPR003594 ATP-binding region, ATPase-like
Cla011039	575.161	390.259	0.55953	0.0069408	0.037489	Histone deacetylase (AHRD V1 ***- B9HPV0_POPTR); contains Interpro domain(s) IPR000286 Histone deacetylase superfamily
Cla006188	486.259	330.036	0.5591	0.0094406	0.047894	DNA mismatch repair protein mutS (AHRD V1 *-** F2QPG5_PICP7); contains Interpro domain(s) IPR000432 DNA mismatch repair protein MutS, C-terminal
Cla016663	992.025	673.41	0.55889	0.0032521	0.020378	NEDD8 ultimate buster 1 (AHRD V1 **-- C0HB30_SALSA); contains Interpro domain(s) IPR015940 Ubiquitin-associated/translation elongation factor EF1B, N-terminal, eukaryote
Cla021665	1308.14	888.322	0.55837	0.0037771	0.023064	SNARE associated Golgi protein (AHRD V1 **-- C7LQY4_DESBD); contains Interpro domain(s) IPR015414 SNARE associated Golgi protein
Cla014096	1723.5	1170.74	0.55792	0.002241	0.015114	UDP-glycosyltransferase 79B10 (AHRD V1 ***- U7B10_ARATH); contains Interpro domain(s) IPR002213 UDP-glucuronosyl/UDP-glucosyltransferase
Cla021352	2226.76	1513.19	0.55735	0.0020686	0.014138	Unknown Protein (AHRD V1)
Cla014234	4018.95	2731.86	0.55693	0.0018829	0.013098	Heavy-metal-associated domain-containing protein (AHRD V1 *-** D7M5B3_ARALL); contains Interpro domain(s) IPR006121 Heavy metal transport/detoxification protein
Cla013661	1801.73	1224.77	0.55688	0.0028246	0.018275	Calcium dependent protein kinase 1 (AHRD V1 **** C9WVP4_GOSHI); contains Interpro domain(s) IPR002290 Serine/threonine protein kinase
Cla007674	541.13	368.001	0.55626	0.0062822	0.034618	Glutamate receptor (AHRD V1 ***- B9SDW1_RICCO); contains Interpro domain(s) IPR015683 Glutamate receptor-related IPR017103 Ionotropic glutamate-like receptor, plant
Cla010723	1472.32	1002.28	0.5548	0.0026609	0.017397	Uncharacterized Rho GTPase-activating protein (AHRD V1 **-- F4K3I7_ARATH); contains Interpro domain(s) IPR000198 RhoGAP
Cla021886	7121.83	4848.89	0.55459	0.0022689	0.015241	Hypersensitive-induced response protein (AHRD V1 **-- Q6UNT3_CUCSA); contains Interpro domain(s) IPR001107 Band 7 protein
Cla011343	1161.38	791.172	0.55377	0.0043091	0.025689	Dof zinc finger protein 2 (AHRD V1 *-*- A5HWF1_HORVD); contains Interpro domain(s) IPR003851 Zinc finger, Dof-type
Cla002955	803.037	547.135	0.55357	0.0049317	0.028537	Receptor-like protein kinase 2 (AHRD V1 **** RCH2_ARATH); contains Interpro domain(s) IPR002290 Serine/threonine protein kinase
Cla011128	952.139	649.017	0.55291	0.0037446	0.022893	DUF500 and SH3 domain protein (AHRD V1 *--- B8N4F7_ASPFN); contains Interpro domain(s) IPR007461 Ysc84 actin-binding domain
Cla008453	539.278	367.679	0.55258	0.0084233	0.04383	Autophagy-related protein 13 (AHRD V1 ***- F4J8V5_ARATH); contains Interpro domain(s) IPR018731 Autophagy-related protein 13
Cla002425	1191.56	812.51	0.55239	0.0027819	0.018028	Homogentisate 1 2-dioxygenase (AHRD V1 ***- D7MTP0_ARALL); contains Interpro domain(s) IPR005708 Homogentisate 1,2-dioxygenase
Cla009315	466.97	318.527	0.55192	0.0091532	0.046783	Homeodomain-like (AHRD V1 *-*- A2Q346_MEDTR); contains Interpro domain(s) IPR017884 SANT, eukarya
Cla013011	1908.07	1301.85	0.55155	0.0029206	0.018774	Inositol-tetrakisphosphate 1-kinase 1 (AHRD V1 ***- B6TJ44_MAIZE); contains Interpro domain(s) IPR008656 Inositol 1, 3, 4-trisphosphate 56-kinase
Cla015256	2780.06	1897.26	0.5512	0.0028014	0.018131	Protein OBERON 4 (AHRD V1 ***- OBE4_ARATH); contains Interpro domain(s) IPR004082 Protein of unknown function DUF1423, plant
Cla023081	1390.83	949.23	0.55112	0.0029508	0.018919	Phosphoglycerate mutase-like protein (AHRD V1 ***- Q8LGT9_SOYBN); contains Interpro domain(s) IPR013078 Phosphoglycerate mutase
Cla018843	826.475	564.73	0.54941	0.0045044	0.02659	T7.1 protein (AHRD V1 *-*- Q9FZE6_ARATH)
Cla010247	1691.88	1156.09	0.54937	0.0034284	0.021288	Bromodomain adjacent to zinc finger domain protein 2B (AHRD V1 *--* F4WSF5_ACREC); contains Interpro domain(s) IPR011011 Zinc finger, FYVE/PHD-type
Cla020252	2331.04	1593.5	0.54877	0.0090967	0.046638	Peroxidase 5 (AHRD V1 ***- B6E500_LITCN); contains Interpro domain(s) IPR002016 Haem peroxidase, plant/fungal/bacterial
Cla022007	771.294	527.418	0.54834	0.0088255	0.045541	Alcohol dehydrogenase zinc-binding domain protein (AHRD V1 **-* A8LX56_SALAI); contains Interpro domain(s) IPR002085 Alcohol dehydrogenase superfamily, zinc-containing
Cla004473	8088.74	5531.9	0.54814	0.0018016	0.012631	Ubiquitin-protein ligase 1 (AHRD V1 ***- F4I1Y3_ARATH); contains Interpro domain(s) IPR000569 HECT
Cla010460	956.812	654.597	0.54763	0.0044118	0.026137	Autophagy-related protein 8c (AHRD V1 ***- F4HX35_ARATH); contains Interpro domain(s) IPR004241 Light chain 3 (LC3)
Cla015743	2016.5	1379.93	0.54726	0.002843	0.018364	Amino acid transporter family protein (AHRD V1 ***- D7LI10_ARALL); contains Interpro domain(s) IPR013057 Amino acid transporter, transmembrane
Cla001158	938.796	642.523	0.54706	0.0046761	0.027452	Superoxide dismutase (AHRD V1 ***- B7FJD4_MEDTR); contains Interpro domain(s) IPR001424 Superoxide dismutase, copper/zinc binding
Cla014953	1195.51	818.226	0.54706	0.0049665	0.028671	IFA binding protein (AHRD V1 *-*- A6MGY3_LILLO); contains Interpro domain(s) IPR007656 Protein of unknown function DUF593
Cla009793	1889.42	1293.3	0.54688	0.0022338	0.01507	CBL-interacting protein kinase 04 (AHRD V1 **** E3PZ12_VITVI); contains Interpro domain(s) IPR017446 Polyprenyl synthetase-related
Cla021016	536.655	367.471	0.54636	0.0089192	0.045941	Chaperone ClpB (AHRD V1 ***- B0BZT0_ACAM1); contains Interpro domain(s) IPR017730 Chaperonin ClpB
Cla023424	1151.76	788.795	0.54611	0.0042343	0.025357	Transmembrane protein 34 (AHRD V1 *-*- A5D9H3_BOVIN); contains Interpro domain(s) IPR005178 Protein of unknown function DUF300
Cla010006	7698.32	5272.49	0.54606	0.0017349	0.012253	Regulator of chromosome condensation family protein (AHRD V1 **-- D7LQZ0_ARALL); contains Interpro domain(s) IPR009091 Regulator of chromosome condensation/beta-lactamase-inhibitor protein II
Cla004297	5354.71	3669.75	0.54513	0.0049966	0.02881	Beta-1,3-galactosyl-O-glycosyl-glycoprotein beta-1,6-N-acetylglucosaminyltransferase (AHRD V1 *--- GCNT1_HUMAN); contains Interpro domain(s) IPR003406 Glycosyl transferase, family 14
Cla020389	3029.19	2076.34	0.54489	0.0026737	0.017456	Unknown Protein (AHRD V1)
Cla008535	1958.68	1343.11	0.5443	0.0029259	0.018795	Zinc finger A20 and AN1 domain-containing stress-associated protein 6 (AHRD V1 **** C1BNQ4_9MAXI); contains Interpro domain(s) IPR000058 Zinc finger, AN1-type
Cla015218	630.912	432.753	0.5439	0.0060838	0.033769	Nbs-lrr resistance protein (AHRD V1 ***- B9GUP8_POPTR); contains Interpro domain(s) IPR002182 NB-ARC
Cla011718	1824.62	1251.65	0.54377	0.0082578	0.043115	C2 domain-containing protein (AHRD V1 **-- E2IPA3_BRACM); contains Interpro domain(s) IPR018029 C2 membrane targeting protein
Cla003491	10828.8	7430.2	0.5434	0.0018013	0.012631	T-complex protein 11-like protein 1 (Fragment) (AHRD V1 *--- E2AJX7_CAMFO); contains Interpro domain(s) IPR008862 T-complex 11
Cla016109	590.36	405.518	0.54183	0.0091568	0.046789	DNA repair endonuclease XPF (AHRD V1 *-** C1J9L6_LIZAU); contains Interpro domain(s) IPR011009 Protein kinase-like
Cla021460	988.891	679.477	0.54139	0.0057698	0.032387	F-box family protein (AHRD V1 ***- B9HSY9_POPTR); contains Interpro domain(s) IPR001810 Cyclin-like F-box
Cla017898	2351.8	1619.44	0.53827	0.0030043	0.019163	Ubiquitin ligase E3 (Fragment) (AHRD V1 *--- Q16LM2_AEDAE); contains Interpro domain(s) IPR018957 Zinc finger, C3HC4 RING-type
Cla010259	10106.2	6961.73	0.53773	0.0032167	0.020239	Nucleic acid binding protein (AHRD V1 **** Q93YF1_TOBAC); contains Interpro domain(s) IPR012677 Nucleotide-binding, alpha-beta plait
Cla014331	723.967	498.71	0.53772	0.0082623	0.043116	F-box family protein (AHRD V1 ***- B9MX86_POPTR); contains Interpro domain(s) IPR005174 Protein of unknown function DUF295
Cla020348	1037.45	714.951	0.53712	0.0052138	0.029839	Ca-transporting ATPase (AHRD V1 ***- F8NSM8_SERL9); contains Interpro domain(s) IPR006539 ATPase, P-type, phospholipid-translocating, flippase
Cla020106	2570.8	1771.75	0.53704	0.0050796	0.029214	Exocyst complex component 7 (AHRD V1 **** O80625_ARATH); contains Interpro domain(s) IPR004140 Exo70 exocyst complex subunit
Cla003303	854.682	589.128	0.53681	0.005144	0.029524	Potassium channel (AHRD V1 ***- A7BK76_TOBAC); contains Interpro domain(s) IPR013099 Ion transport 2
Cla007728	812.731	560.586	0.53584	0.0069272	0.037426	NADH dehydrogenase (AHRD V1 ***- E5GBQ4_CUCME); contains Interpro domain(s) IPR013027 FAD-dependent pyridine nucleotide-disulphide oxidoreductase
Cla004895	6615.47	4563.33	0.53576	0.0021967	0.014861	Dipeptidyl peptidase IV-like protein (AHRD V1 ***- Q9FNF6_ARATH); contains Interpro domain(s) IPR002469 Peptidase S9B, dipeptidylpeptidase IV N-terminal
Cla008616	4091.38	2822.23	0.53575	0.003042	0.019372	Serine/threonine-protein phosphatase (AHRD V1 ***- F6HAE8_VITVI); contains Interpro domain(s) IPR012391 Serine/threonine protein phosphatase, BSU1
Cla022284	1181.95	815.39	0.53561	0.0042569	0.025462	Protein TIFY 8 (AHRD V1 *-*- TIF8_ARATH); contains Interpro domain(s) IPR010399 Tify
Cla001745	1069.86	738.066	0.5356	0.0049933	0.028801	Receptor protein kinase (AHRD V1 *-** Q40096_IPOTF); contains Interpro domain(s) IPR002290 Serine/threonine protein kinase
Cla019163	771.566	532.764	0.53429	0.0084699	0.044011	U-box domain-containing protein 10 (AHRD V1 *--- B3H660_ARATH); contains Interpro domain(s) IPR011989 Armadillo-like helical
Cla013543	599.527	413.993	0.53422	0.0093783	0.047627	ATP synthase protein I (AHRD V1 ***- O82279_ARATH)
Cla013824	1974.38	1364.24	0.53331	0.0054144	0.030801	BZIP transcription factor family protein (AHRD V1 *-** D7LF63_ARALL); contains Interpro domain(s) IPR011700 Basic leucine zipper
Cla010042	1805.9	1247.86	0.53326	0.004126	0.024806	Leucine-rich repeat family protein (AHRD V1 ***- D7KPE5_ARALL); contains Interpro domain(s) IPR001611 Leucine-rich repeat
Cla016370	2875.15	1987.08	0.53299	0.0034406	0.02135	Os01g0873900 protein (Fragment) (AHRD V1 *-*- Q0JHA9_ORYSJ); contains Interpro domain(s) IPR007700 Protein of unknown function DUF668
Cla011331	1155.41	798.624	0.53282	0.0048225	0.028068	Abhydrolase domain-containing protein 3 (AHRD V1 **-- E2C618_HARSA); contains Interpro domain(s) IPR012020 AB-hydrolase YheT, putative
Cla018509	2492.7	1723.81	0.53211	0.0038773	0.023553	Aspartyl protease family protein (AHRD V1 **-- D7KDZ8_ARALL); contains Interpro domain(s) IPR001461 Peptidase A1
Cla015380	1850.35	1280.32	0.53129	0.0042669	0.025499	Unknown Protein (AHRD V1)
Cla006163	1715.76	1187.28	0.53119	0.0041622	0.024978	Hydroxyproline-rich glycoprotein family protein (AHRD V1 ***- D7MRR7_ARALL)
Cla022860	4231.79	2928.5	0.5311	0.0027967	0.018106	4-coumarate CoA ligase 1 (AHRD V1 ***- O48869_9ROSI); contains Interpro domain(s) IPR000873 AMP-dependent synthetase and ligase
Cla008824	4662.81	3227.36	0.53085	0.003238	0.020321	Trehalose-6-phosphate synthase (AHRD V1 **** Q5D6D9_GINBI); contains Interpro domain(s) IPR001830 Glycosyl transferase, family 20
Cla015734	1064.8	737.168	0.53052	0.0059964	0.033395	Aminoacylase ACY1 and related metalloexopeptidases (ISS) (AHRD V1 *-*- Q00SR9_OSTTA)
Cla008447	1189.45	823.534	0.5304	0.0051348	0.02948	WD-40 repeat family protein (AHRD V1 **-- D7MSZ0_ARALL); contains Interpro domain(s) IPR017986 WD40 repeat, region
Cla023241	776.438	537.88	0.52959	0.0072977	0.038888	Transmembrane protein 56 (AHRD V1 **-- B6TI82_MAIZE); contains Interpro domain(s) IPR006634 TRAM, LAG1 and CLN8 homology
Cla018950	726.479	503.272	0.52958	0.0070794	0.038062	Multidrug resistance protein mdtK (AHRD V1 **-- MDTK_ERWCT); contains Interpro domain(s) IPR015521 MATE family transporter related protein IPR002528 Multi antimicrobial extrusion protein MatE
Cla018483	2024.3	1402.57	0.52936	0.0038417	0.023372	Receptor-like kinase (AHRD V1 *-** A7VM34_MARPO); contains Interpro domain(s) IPR002290 Serine/threonine protein kinase
Cla014853	1853.8	1285.18	0.52852	0.005012	0.028867	Receptor-like kinase (AHRD V1 **** D4QD70_DIACA); contains Interpro domain(s) IPR002290 Serine/threonine protein kinase
Cla019190	5128.7	3556.21	0.52825	0.0029105	0.018727	Kinesin light chain-like protein (AHRD V1 **-- D2DWB2_PHAVU); contains Interpro domain(s) IPR011990 Tetratricopeptide-like helical
Cla014144	3538.1	2455.25	0.52711	0.0035375	0.021863	Asparagine synthetase (AHRD V1 **** Q8LJT6_STRHE); contains Interpro domain(s) IPR006426 Asparagine synthase, glutamine-hydrolyzing
Cla023168	5056.37	3509.37	0.52689	0.003382	0.021045	Long-chain-fatty-acid--CoA ligase 4 (AHRD V1 ***- C0HA93_SALSA); contains Interpro domain(s) IPR000873 AMP-dependent synthetase and ligase
Cla022122	1277.4	887.576	0.52527	0.0048315	0.028104	Multidrug resistance protein mdtK (AHRD V1 **-- MDTK_YERP3); contains Interpro domain(s) IPR002528 Multi antimicrobial extrusion protein MatE
Cla001825	11351.1	7892.92	0.5242	0.0036647	0.022523	Peroxidase (AHRD V1 ***- D7LZC8_ARALL); contains Interpro domain(s) IPR002016 Haem peroxidase, plant/fungal/bacterial
Cla005123	709.621	493.641	0.52359	0.0077837	0.041062	Quinolinate synthase A 1 (AHRD V1 *--- Q5HCF4_EHRRW); contains Interpro domain(s) IPR003808 Fe-S metabolism associated SufE
Cla000566	5923.57	4121.51	0.52329	0.0031484	0.019891	Lecithin cholesterol acyltransferase (AHRD V1 ***- A2Q294_MEDTR); contains Interpro domain(s) IPR003386 Lecithin:cholesterol acyltransferase
Cla013065	3304.17	2299.26	0.52312	0.0037873	0.023115	Vacuolar import and degradation protein VID27 (AHRD V1 *--- B3LP56_YEAS1); contains Interpro domain(s) IPR013863 Vacuolar import and degradation, Vid27-related
Cla001489	1541.18	1072.48	0.52309	0.005286	0.0302	LITAF-domain-containing protein (AHRD V1 ***- Q4U6G1_PEA); contains Interpro domain(s) IPR006629 LPS-induced tumor necrosis factor alpha factor
Cla010135	1031.7	718.088	0.52279	0.005319	0.030345	Leucine-rich repeat receptor-like protein kinase (Fragment) (AHRD V1 **-- C0LGV8_ARATH); contains Interpro domain(s) IPR013210 Leucine-rich repeat, N-terminal
Cla009899	1926.52	1340.91	0.52278	0.005491	0.031103	MOSC domain-containing protein (AHRD V1 ***- F8UWQ7_CHLRE); contains Interpro domain(s) IPR005303 MOSC, N-terminal beta barrel
Cla008561	2467.61	1718.8	0.52172	0.0031164	0.019751	Cinnamoyl CoA reductase-like protein (AHRD V1 ***- B9HNY0_POPTR); contains Interpro domain(s) IPR016040 NAD(P)-binding domain
Cla013873	1828.24	1274.03	0.52105	0.004444	0.026297	Catalytic/ protein phosphatase type 2C/ protein serine/threonine phosphatase (AHRD V1 **** B6TEB8_MAIZE); contains Interpro domain(s) IPR015655 Protein phosphatase 2C
Cla019388	2286.75	1593.63	0.52098	0.0049902	0.028791	ABC transporter FeS assembly protein SufB (AHRD V1 **** F7VD19_9PROT); contains Interpro domain(s) IPR010231 SUF system FeS cluster assembly, SufB
Cla016080	847.708	590.828	0.52083	0.0092804	0.047311	Pentatricopeptide repeat-containing protein (AHRD V1 ***- D7M7W8_ARALL); contains Interpro domain(s) IPR002885 Pentatricopeptide repeat
Cla021670	2385.23	1662.66	0.52064	0.003973	0.024031	Dienelactone hydrolase family protein (AHRD V1 **-* F4J447_ARATH); contains Interpro domain(s) IPR002925 Dienelactone hydrolase
Cla008378	946.467	659.761	0.52061	0.0085729	0.044446	Yellow stripe-like transporter 12 (AHRD V1 ***- E3UJZ2_MAIZE); contains Interpro domain(s) IPR004813 Oligopeptide transporter OPT superfamily
Cla007544	2218.59	1546.95	0.52021	0.0043314	0.025789	Auxin responsive protein (AHRD V1 ***- D9IQE6_CATRO); contains Interpro domain(s) IPR003311 AUX/IAA protein
Cla002139	929.302	648.423	0.51921	0.0085043	0.044135	Phd finger protein (AHRD V1 **-- E5GCG3_CUCME); contains Interpro domain(s) IPR011011 Zinc finger, FYVE/PHD-type
Cla011152	1484.37	1036.23	0.51851	0.005727	0.032174	Sodium/calcium exchanger protein (Fragment) (AHRD V1 *-*- A3GGW1_PICST); contains Interpro domain(s) IPR004837 Sodium/calcium exchanger membrane region
Cla005668	9816.33	6854.7	0.51809	0.0039316	0.023803	Hypothetical YFW family protein 5 (AHRD V1 *--- Q5AP84_CANAL); contains Interpro domain(s) IPR009836 Protein of unknown function DUF1399
Cla004332	2307.03	1613.13	0.51618	0.0055128	0.0312	Mitochondrial carrier family (AHRD V1 ***- C1MWU5_MICPC); contains Interpro domain(s) IPR001993 Mitochondrial substrate carrier
Cla012507	2762.38	1932.4	0.51552	0.0045162	0.026652	MADS box transcription factor (AHRD V1 ***- B2KJ31_POPTO); contains Interpro domain(s) IPR002100 Transcription factor, MADS-box
Cla004707	2624.85	1836.34	0.51541	0.0060574	0.033659	Ankyrin repeat-containing protein (AHRD V1 **-- F4J181_ARATH); contains Interpro domain(s) IPR001854 Ribosomal protein L29
Cla018526	7778.04	5444.24	0.51468	0.0048243	0.028071	Ca-transporting ATPase (AHRD V1 ***- F8NSM8_SERL9); contains Interpro domain(s) IPR006539 ATPase, P-type, phospholipid-translocating, flippase
Cla009407	1074.15	752.029	0.51433	0.0064405	0.035256	Amine oxidase (AHRD V1 *-** B9HV62_POPTR); contains Interpro domain(s) IPR000269 Copper amine oxidase
Cla016540	1989.89	1393.21	0.51427	0.0053707	0.030593	WRKY transcription factor-c (AHRD V1 **** Q5DJV3_CAPAN); contains Interpro domain(s) IPR003657 DNA-binding WRKY
Cla014214	881.913	617.787	0.51353	0.008014	0.041986	DNA-3-methyladenine glycosylase II (AHRD V1 **** Q9C5J2_ARATH); contains Interpro domain(s) IPR003265 HhH-GPD domain
Cla010908	3622.12	2537.91	0.51319	0.0040576	0.024454	RING finger protein 44 (AHRD V1 *-*- RNF44_DANRE); contains Interpro domain(s) IPR001841 Zinc finger, RING-type
Cla009952	2380.14	1668.41	0.51257	0.0049993	0.02881	Serine carboxypeptidase-like 13 (AHRD V1 ***- A8MQG4_ARATH); contains Interpro domain(s) IPR001563 Peptidase S10, serine carboxypeptidase
Cla016652	1530.34	1073.08	0.51209	0.0065379	0.035711	S-receptor kinase-like protein 1 (AHRD V1 *-** Q5NJB1_SENSQ); contains Interpro domain(s) IPR002290 Serine/threonine protein kinase
Cla003637	948.919	665.439	0.51198	0.0088193	0.045537	Unknown Protein (AHRD V1)
Cla005430	1744.9	1224.3	0.51119	0.004917	0.028476	Reticulon family protein (AHRD V1 ***- D7L8W9_ARALL); contains Interpro domain(s) IPR003388 Reticulon
Cla015833	3692.82	2591.66	0.51085	0.0044807	0.026482	Ascorbate peroxidase (AHRD V1 ***- Q39780_GOSHI); contains Interpro domain(s) IPR010255 Haem peroxidase
Cla008782	1097.64	770.385	0.51076	0.007971	0.041804	Unknown Protein (AHRD V1)
Cla022993	3819.22	2680.63	0.51071	0.0045722	0.026935	ABC-1 domain protein (AHRD V1 *--- D0LZ41_HALO1); contains Interpro domain(s) IPR001466 Beta-lactamase-related
Cla012956	1372.36	963.729	0.50996	0.0061393	0.034029	Unknown Protein (AHRD V1)
Cla018217	6988.79	4910.34	0.50922	0.0045425	0.026783	Ankyrin repeat domain-containing protein 28 (AHRD V1 **-- B6TJ47_MAIZE); contains Interpro domain(s) IPR011046 WD40 repeat-like
Cla006327	1287.12	904.978	0.50819	0.0072308	0.038615	PHD-finger and DNA binding domain-containing protein (AHRD V1 **-* F4K0Y2_ARATH); contains Interpro domain(s) IPR019787 Zinc finger, PHD-finger
Cla012667	1172.14	824.735	0.50714	0.0071186	0.038196	BHLH transcription factor-like protein (AHRD V1 ***- Q5ZAK6_ORYSJ); contains Interpro domain(s) IPR011598 Helix-loop-helix DNA-binding
Cla018206	2453.46	1726.64	0.50685	0.0049557	0.028626	Receptor-like protein kinase At3g21340 (AHRD V1 **** RLK6_ARATH); contains Interpro domain(s) IPR002290 Serine/threonine protein kinase
Cla001619	1899.14	1336.56	0.50683	0.0063951	0.035075	Phosphatidylinositol 3-kinase (AHRD V1 ***- F2RTL6_TRIT1); contains Interpro domain(s) IPR011989 Armadillo-like helical
Cla010626	808.688	569.415	0.5061	0.0075123	0.0398	Unknown Protein (AHRD V1)
Cla005967	1178.08	829.976	0.50529	0.0085567	0.044384	Chromodomain-helicase-DNA-binding protein 2 (AHRD V1 *--* CHD2_HUMAN); contains Interpro domain(s) IPR000330 SNF2-related
Cla018956	1159.06	816.693	0.50509	0.0078464	0.041281	Mandelate racemase/muconate lactonizing enzyme family protein (AHRD V1 ***- Q1DFI0_MYXXD); contains Interpro domain(s) IPR001354 Mandelate racemase/muconate lactonizing enzyme
Cla017364	5479.91	3862.36	0.50467	0.0057158	0.032139	Universal stress protein family protein (AHRD V1 **** D7LT71_ARALL); contains Interpro domain(s) IPR006016 UspA
Cla008142	1076.15	758.998	0.50372	0.0096955	0.048901	Phosphatidate cytidylyltransferase family protein expressed (AHRD V1 **-- Q2QYV3_ORYSJ); contains Interpro domain(s) IPR000374 Phosphatidate cytidylyltransferase
Cla016577	1177.87	831.096	0.50309	0.0093131	0.047429	Thymidylate synthase (AHRD V1 ***- D8LWN8_BLAHO); contains Interpro domain(s) IPR012262 Bifunctional dihydrofolate reductase/thymidylate synthase
Cla000718	1122.66	792.188	0.50301	0.0094724	0.048031	Os10g0382300 protein (Fragment) (AHRD V1 ***- Q0IY13_ORYSJ); contains Interpro domain(s) IPR006595 CTLH, C-terminal to LisH motif
Cla005544	1502.61	1060.46	0.50278	0.0082808	0.043201	Heat shock protein Hsp20 (AHRD V1 *-*- Q15PV4_PSEA6); contains Interpro domain(s) IPR008978 HSP20-like chaperone
Cla004098	2759.32	1948.15	0.50221	0.0071402	0.038264	BHLH transcription factor-like protein (AHRD V1 *-*- Q5ZAK6_ORYSJ); contains Interpro domain(s) IPR011598 Helix-loop-helix DNA-binding
Cla019320	5500.56	3888.09	0.50052	0.0051822	0.029692	ATP-dependent chaperone ClpB (AHRD V1 **-* D9X5E6_STRVR); contains Interpro domain(s) IPR013093 ATPase associated with various cellular activities, AAA-2
Cla013341	2070.31	1464.37	0.49957	0.0059721	0.033297	Receptor-like kinase (AHRD V1 **** A7VM39_MARPO); contains Interpro domain(s) IPR002290 Serine/threonine protein kinase
Cla012627	1845.9	1306.45	0.49868	0.0065746	0.035871	Glutamate dehydrogenase (AHRD V1 ***- Q7RQ39_PLAYO); contains Interpro domain(s) IPR006095 Glutamate/phenylalanine/leucine/valine dehydrogenase
Cla005698	1262.83	894.255	0.4979	0.0078552	0.041289	Receptor kinase (AHRD V1 **** D9IAP8_GOSHI); contains Interpro domain(s) IPR002290 Serine/threonine protein kinase
Cla020237	2947.54	2089.09	0.49664	0.0060198	0.033494	Filament-like plant protein (Fragment) (AHRD V1 *-*- FPP_SOLLC); contains Interpro domain(s) IPR008587 Protein of unknown function DUF869, plant
Cla016750	1116.04	791.449	0.49581	0.007631	0.040329	Similarity the ORF shows strong similarity to EST 5419 - Aspergillus oryzae (AHRD V1 ***- A2Q8A7_ASPNC)
Cla004596	3289.89	2335.1	0.49455	0.0058725	0.032862	Early-responsive to dehydration stress protein (ERD4) (AHRD V1 **-- Q9FVQ5_ARATH); contains Interpro domain(s) IPR003864 Protein of unknown function DUF221
Cla015134	3069.88	2179.73	0.49403	0.0068457	0.037086	Small GTP-binding protein sar1 (AHRD V1 **-* Q8I1S0_PLAF7); contains Interpro domain(s) IPR006687 GTP-binding protein SAR1
Cla013190	2013.99	1430.34	0.4937	0.0084482	0.043936	C2 domain-containing protein (AHRD V1 **-- D7L7Y3_ARALL); contains Interpro domain(s) IPR018029 C2 membrane targeting protein
Cla007386	2462.53	1750.1	0.4927	0.0070133	0.037799	AT5g54540/MRB17_4 (AHRD V1 ***- Q9FIV0_ARATH)
Cla019951	2370.36	1684.8	0.49253	0.0077893	0.041064	Chaperone protein dnaJ (AHRD V1 ***- B6U761_MAIZE); contains Interpro domain(s) IPR015609 Molecular chaperone, heat shock protein, Hsp40, DnaJ
Cla010799	4903.81	3486.11	0.49228	0.0047567	0.027793	Amino acid transporter (AHRD V1 ***- B9N1V7_POPTR); contains Interpro domain(s) IPR013057 Amino acid transporter, transmembrane
Cla011301	1229.51	874.779	0.4911	0.0097404	0.049102	Transmembrane protein adipocyte-associated 1 (AHRD V1 **-- TPRA1_RAT); contains Interpro domain(s) IPR018781 Protein of unknown function, transmembrane-40
Cla003873	1072.09	763.432	0.48986	0.0093083	0.047429	Phosphoribosyltransferase (Fragment) (AHRD V1 *--- Q8LSY8_TAXDI); contains Interpro domain(s) IPR013583 Phosphoribosyltransferase C-terminal, plant
Cla015691	1769.85	1260.98	0.48908	0.0084833	0.044038	Phytochrome (AHRD V1 ***- B9U4G8_VITRI); contains Interpro domain(s) IPR012129 Phytochrome A/B/C/D/E
Cla016949	5197.49	3703.1	0.48908	0.0064054	0.035093	Non-lysosomal glucosylceramidase (AHRD V1 ***- B9SS77_RICCO); contains Interpro domain(s) IPR014551 Beta-glucosidase, GBA2 type
Cla017181	11154.6	7948.37	0.48891	0.0067055	0.036466	Cysteine peptidase 2 cathepsin-B-like (AHRD V1 **** Q5MGE8_LONON); contains Interpro domain(s) IPR015643 Peptidase C1A, cathepsin B
Cla018417	1252.83	892.974	0.4885	0.0093202	0.047453	MRS7 family protein (AHRD V1 *--- B8MT89_TALSN); contains Interpro domain(s) IPR011685 LETM1-like
Cla011298	2979.2	2124.48	0.48782	0.0075418	0.039932	Sodium/hydrogen exchanger (AHRD V1 ***- Q8GTL9_GOSHI); contains Interpro domain(s) IPR004709 Na+/H+ exchanger, subfamily
Cla017231	1960.52	1398.58	0.48727	0.0084715	0.044011	Conserved (AHRD V1 *--- Q092W7_STIAD); contains Interpro domain(s) IPR009291 Protein of unknown function DUF946, plant
Cla022159	6017.01	4292.59	0.4872	0.0077045	0.040675	MADS box transcription factor (AHRD V1 *--- Q6RF31_POPTO); contains Interpro domain(s) IPR002100 Transcription factor, MADS-box
Cla000330	1830.17	1305.9	0.48693	0.0068005	0.036871	Calcium-dependent protein kinase 2 (AHRD V1 **** B4FZS4_MAIZE); contains Interpro domain(s) IPR002290 Serine/threonine protein kinase
Cla014196	2199.89	1570.61	0.48611	0.0097703	0.04924	Zinc finger family protein (AHRD V1 *--- D7MN23_ARALL); contains Interpro domain(s) IPR007087 Zinc finger, C2H2-type
Cla010768	2266.08	1618.02	0.48597	0.0058576	0.032802	Oxalyl-CoA decarboxylase (AHRD V1 **-- F1TJQ3_COREQ); contains Interpro domain(s) IPR012001 Thiamine pyrophosphate enzyme, N-terminal TPP binding region
Cla000633	6371	4549.18	0.48591	0.0056539	0.031827	Acyl-coenzyme A oxidase (AHRD V1 ***- B9N619_POPTR); contains Interpro domain(s) IPR012258 Acyl-CoA oxidase
Cla016300	1936.07	1383.65	0.48465	0.0091378	0.04674	cDNA clone 002-156-B04 full insert sequence (AHRD V1 *-*- B7F1Y4_ORYSJ)
Cla001218	3080.32	2202.96	0.48363	0.007202	0.038533	Phosphoribosyltransferase (Fragment) (AHRD V1 *--- Q8LSY2_CRYJA); contains Interpro domain(s) IPR013583 Phosphoribosyltransferase C-terminal, plant
Cla019804	5422.02	3880.18	0.48271	0.0067868	0.036807	Aldehyde dehydrogenase 1 (AHRD V1 ***- Q84V96_LOTCO); contains Interpro domain(s) IPR015590 Aldehyde dehydrogenase
Cla007708	3222.92	2306.46	0.48269	0.007054	0.037997	Phosphatase 1 regulatory subunit 7 protein-like protein (Fragment) (AHRD V1 *--- A6ML40_CALJA); contains Interpro domain(s) IPR001611 Leucine-rich repeat
Cla022158	2229.58	1596.42	0.48193	0.0093436	0.047548	Ulp1 protease family protein (AHRD V1 *-*- D7KJT5_ARALL)
Cla004429	2371.53	1701.54	0.47898	0.0093108	0.047429	cDNA clone J013034M05 full insert sequence (AHRD V1 *-*- B7EPA0_ORYSJ)
Cla010727	3160.93	2268.24	0.47878	0.0090865	0.046613	RNA-binding protein 42 (AHRD V1 *--* RBM42_XENTR); contains Interpro domain(s) IPR012677 Nucleotide-binding, alpha-beta plait
Cla000799	3252.75	2336.31	0.47743	0.0089308	0.045989	Phosphatidylinositol 3-kinase (AHRD V1 **** Q8GUA6_MEDTR); contains Interpro domain(s) IPR008290 Phosphatidylinositol 3-kinase, Vps34 type
Cla011181	2879.53	2068.44	0.47729	0.0077027	0.040675	Uncharacterized membrane protein C776.05 (AHRD V1 **-- F2QQW4_PICP7)
Cla005426	2625.81	1889.01	0.47513	0.0097041	0.048932	NPR1-2 protein (Fragment) (AHRD V1 ***- B8XQT6_SOYBN); contains Interpro domain(s) IPR008949 Terpenoid synthase
Cla005355	21982	15854.6	0.47142	0.0061642	0.0341	Aspartic proteinase 1 (AHRD V1 **-- D0F1P7_9ROSI); contains Interpro domain(s) IPR001461 Peptidase A1
Cla015493	4145.72	2990.43	0.47127	0.0086433	0.044775	Calcium-transporting ATPase 1 (AHRD V1 ***- Q7XBH9_CERRI); contains Interpro domain(s) IPR006408 ATPase, P-type, calcium-transporting, PMCA-type
Cla009854	3366.3	2428.88	0.47088	0.009565	0.048377	Serine/threonine-protein kinase 38 (AHRD V1 **** B6U4A0_MAIZE); contains Interpro domain(s) IPR002290 Serine/threonine protein kinase
Cla005902	3321.98	2403.99	0.46661	0.0089918	0.046231	Early response to dehydration 15-like protein (Fragment) (AHRD V1 **-- Q5MEE7_PSEMZ)
Cla003932	5729.62	4146.99	0.46637	0.0072132	0.038568	GAI-like protein 1 (Fragment) (AHRD V1 ***- A1YWW4_VITRO); contains Interpro domain(s) IPR005202 GRAS transcription factor
Cla009294	3232.74	2350.96	0.45951	0.0098164	0.049423	Fatty acid oxidation complex subunit alpha (AHRD V1 **** F8GXE4_CUPNE); contains Interpro domain(s) IPR006176 3-hydroxyacyl-CoA dehydrogenase, NAD binding
Cla002154	7608.22	10427.1	-0.4547	0.0094774	0.048044	60S ribosomal protein L7a (AHRD V1 ***- B4FPB7_MAIZE); contains Interpro domain(s) IPR001921 Ribosomal protein L7A
Cla009765	4753.28	6539.06	-0.46016	0.0092489	0.047211	60S ribosomal protein L18a (AHRD V1 ***- D2D962_9ROSI); contains Interpro domain(s) IPR002670 Ribosomal protein L18ae
Cla008783	4501.6	6198.45	-0.46147	0.0085854	0.044498	Solute carrier family 15 member 4 (AHRD V1 **-- S15A4_XENLA); contains Interpro domain(s) IPR000109 TGF-beta receptor, type I/II extracellular region
Cla022845	3031.03	4175.67	-0.4622	0.0094271	0.047838	Xylose isomerase (AHRD V1 **** D7SQ37_VITVI); contains Interpro domain(s) IPR013452 Xylose isomerase, bacterial type
Cla012175	3869.76	5335.2	-0.4633	0.0072816	0.038821	Triosephosphate isomerase (AHRD V1 **** Q3HRV9_SOLTU); contains Interpro domain(s) IPR000652 Triosephosphate isomerase
Cla003439	4529.73	6247.32	-0.46381	0.0077967	0.041064	60S ribosomal protein L27A (AHRD V1 ***- B6VC54_VERFO); contains Interpro domain(s) IPR001196 Ribosomal protein L15
Cla021565	3074.92	4242.56	-0.46439	0.0096435	0.048675	40S ribosomal protein S15 (AHRD V1 **** D7M246_ARALL); contains Interpro domain(s) IPR005713 Ribosomal protein S15, eukaryotic/archaeal
Cla005491	5183.05	7155.09	-0.46517	0.0089478	0.046064	Phosphoglycerate kinase (AHRD V1 ***- A9P828_POPTR); contains Interpro domain(s) IPR001576 Phosphoglycerate kinase
Cla013021	3624.54	5015.18	-0.46851	0.0082492	0.043082	Transmembrane 9 superfamily protein member 3 (AHRD V1 **-- B6SY54_MAIZE); contains Interpro domain(s) IPR004240 Nonaspanin (TM9SF)
Cla009732	2773.19	3845.23	-0.47152	0.0061484	0.034051	1-aminocyclopropane-1-carboxylate oxidase (AHRD V1 **-- ACCO_ACTDE); contains Interpro domain(s) IPR005123 Oxoglutarate and iron-dependent oxygenase
Cla022029	6069	8437.12	-0.47529	0.007784	0.041062	Nitrilase associated protein-like (Fragment) (AHRD V1 *--- Q1HEA6_MUSAC)
Cla010848	2798.42	3897.54	-0.47795	0.007143	0.038269	40S ribosomal protein S8 (AHRD V1 ***- B9N1Y6_POPTR); contains Interpro domain(s) IPR001047 Ribosomal protein S8e
Cla010079	2481.78	3459.3	-0.4791	0.0074735	0.039624	ADP-ribosylation factor (AHRD V1 ***- Q76ME3_WHEAT); contains Interpro domain(s) IPR006687 GTP-binding protein SAR1
Cla005483	2344.69	3270.45	-0.48009	0.0085558	0.044384	Inosine-5&apos-monophosphate dehydrogenase (AHRD V1 ***- B9RRP5_RICCO); contains Interpro domain(s) IPR005990 IMP dehydrogenase
Cla002246	3529.9	4924.84	-0.48045	0.0074405	0.03949	50S ribosomal protein L5 (AHRD V1 ***- RL5_XANP2); contains Interpro domain(s) IPR002132 Ribosomal protein L5
Cla007631	2081.46	2906.72	-0.48179	0.0080688	0.042259	NADH dehydrogenase (AHRD V1 ***- F1LD81_ASCSU); contains Interpro domain(s) IPR009346 GRIM-19
Cla005494	1658.58	2316.27	-0.48185	0.009372	0.047619	Dedicator of cytokinesis 11 (Fragment) (AHRD V1 *--- Q2PS60_RAT); contains Interpro domain(s) IPR010703 Dedicator of cytokinesis
Cla022108	5562.98	7781.18	-0.48413	0.007216	0.038568	GF14 protein (AHRD V1 **-- O49082_FRIAG); contains Interpro domain(s) IPR000308 14-3-3 protein
Cla002751	1451.06	2030.97	-0.48506	0.0083972	0.043751	( related) (AHRD V1 *-*- Q2HTJ8_MEDTR)
Cla006136	1444.28	2021.51	-0.48508	0.0096507	0.048699	NADH dehydrogenase (AHRD V1 ***- D3BQF3_POLPA); contains Interpro domain(s) IPR006806 ETC complex I subunit
Cla009017	2327.29	3259.62	-0.48606	0.0057425	0.032252	Cysteine proteinase inhibitor (AHRD V1 **** Q30KW0_ZEAMP); contains Interpro domain(s) IPR001898 Sodium/sulphate symporter
Cla014905	1677.45	2350.74	-0.48684	0.008192	0.042827	Transcription factor (AHRD V1 *-*- D6MKM4_9ASPA); contains Interpro domain(s) IPR011598 Helix-loop-helix DNA-binding
Cla007587	5566.4	7800.94	-0.4869	0.0061615	0.034095	Malate dehydrogenase (AHRD V1 ***- B9NBW3_POPTR); contains Interpro domain(s) IPR011274 Malate dehydrogenase, NAD-dependent, cytosolic
Cla017029	3678.05	5157.01	-0.48759	0.0075826	0.040116	Porin/voltage-dependent anion-selective channel protein (AHRD V1 ***- A9PD04_POPTR); contains Interpro domain(s) IPR001925 Porin, eukaryotic type
Cla018647	2726.47	3823.34	-0.4878	0.0058993	0.032965	Fiber expressed protein (AHRD V1 *-*- B6TWK6_MAIZE); contains Interpro domain(s) IPR008480 Protein of unknown function DUF761, plant
Cla010053	1203.33	1687.74	-0.48806	0.0091497	0.046776	Ribose-phosphate pyrophosphokinase 4 (AHRD V1 ***- D7LJE3_ARALL); contains Interpro domain(s) IPR005946 Phosphoribosyl pyrophosphokinase
Cla009633	23103.4	32438.7	-0.48961	0.0042655	0.025498	Auxin-repressed protein (AHRD V1 ***- D1MWZ6_CITLA); contains Interpro domain(s) IPR008406 Dormancyauxin associated
Cla005687	2393.73	3361.16	-0.4897	0.0071268	0.038213	Calmodulin (AHRD V1 ***- B6T4U8_MAIZE); contains Interpro domain(s) IPR011992 EF-Hand type
Cla002366	3485.5	4895.03	-0.48995	0.0065488	0.035751	60S ribosomal protein L7a (AHRD V1 ***- B4FPB7_MAIZE); contains Interpro domain(s) IPR001921 Ribosomal protein L7A
Cla016020	4087.49	5742.11	-0.49037	0.0055651	0.031425	30S ribosomal protein S9 (AHRD V1 ***- E9ER34_METAR); contains Interpro domain(s) IPR000754 Ribosomal protein S9
Cla017607	2753.67	3874.18	-0.49253	0.0061778	0.034143	SYNC1 protein (AHRD V1 *-*- Q8W4Q2_ARATH)
Cla017831	1528.76	2150.83	-0.49253	0.0077922	0.041064	Unknown Protein (AHRD V1); contains Interpro domain(s) IPR006779 DNA binding protein S1FA
Cla021741	1655.98	2331.2	-0.49339	0.0061103	0.033896	Alpha galactosyltransferase (Fragment) (AHRD V1 **-- Q9ST56_TRIFG); contains Interpro domain(s) IPR008630 Galactosyl transferase
Cla020627	867.559	1222.51	-0.49481	0.0094994	0.048131	MFP1 attachment factor 1 (Fragment) (AHRD V1 *--- Q9M7N3_9LILI)
Cla018564	3660.22	5163.04	-0.49629	0.0063066	0.034685	ATP synthase gamma chain (AHRD V1 **** D7SI12_VITVI); contains Interpro domain(s) IPR000131 ATPase, F1 complex, gamma subunit
Cla003151	2924.49	4127.95	-0.49724	0.0060442	0.033595	Calmodulin 5 (AHRD V1 ***- F4IVN6_ARATH); contains Interpro domain(s) IPR011992 EF-Hand type
Cla017515	1777.92	2510.43	-0.49774	0.0058068	0.032558	Polygalacturonase-like protein Glycoside hydrolase family 28 (AHRD V1 **-- A5FF89_FLAJ1); contains Interpro domain(s) IPR012334 Pectin lyase fold
Cla023403	3157.62	4459.92	-0.49818	0.006201	0.034256	COP1-Interacting ProteinI 7 (CIP7) (Fragment) (AHRD V1 *--- Q7GDB1_ARATH)
Cla008391	1779.31	2516.2	-0.49993	0.0064216	0.035162	Nascent polypeptide-associated complex subunit beta (AHRD V1 **-- Q9CAT7_ARATH); contains Interpro domain(s) IPR002715 Nascent polypeptide-associated complex NAC
Cla003938	1781.66	2521.83	-0.50125	0.0079805	0.041832	Phosphoglucomutase (AHRD V1 ***- Q9AUQ4_ORYSA); contains Interpro domain(s) IPR016055 Alpha-D-phosphohexomutase, alpha/beta/alpha I, II and III
Cla009820	1652.44	2339.31	-0.50148	0.0072583	0.038731	BTB/POZ domain-containing protein At1g30440 (AHRD V1 **-- Y1044_ARATH); contains Interpro domain(s) IPR004249 NPH3
Cla008937	1496.34	2119.58	-0.50234	0.0072831	0.038821	Phosphoserine aminotransferase (AHRD V1 ***- F6H8F3_VITVI); contains Interpro domain(s) IPR003248 Phosphoserine aminotransferase
Cla019285	1268.45	1797.58	-0.50299	0.0070258	0.037855	Carnitine operon protein CaiE (AHRD V1 **-- F4HE73_9PAST); contains Interpro domain(s) IPR011004 Trimeric LpxA-like
Cla017778	3036.99	4304.08	-0.50306	0.0058792	0.032866	Phosphatidylinositol-4-phosphate 5-kinase 9 (AHRD V1 **** B6SXI7_MAIZE); contains Interpro domain(s) IPR017163 Phosphatidylinositol-4-phosphate 5-kinase, plant
Cla011362	6443.13	9136.48	-0.50388	0.0048104	0.028022	Heat shock protein 5 (AHRD V1 ***- E4W3Z2_HAELO); contains Interpro domain(s) IPR013126 Heat shock protein 70
Cla018500	3151.71	4473.36	-0.50522	0.0046874	0.027499	40S ribosomal protein S7-like protein (AHRD V1 ***- Q3HRX6_SOLTU); contains Interpro domain(s) IPR000554 Ribosomal protein S7e
Cla000472	1485.92	2110.12	-0.50597	0.0076172	0.040278	Nudix hydrolase 13 (AHRD V1 **** B6TX46_MAIZE); contains Interpro domain(s) IPR000086 NUDIX hydrolase domain
Cla011264	1432.63	2034.93	-0.50631	0.0064036	0.035093	Ceramide glucosyltransferase (AHRD V1 ***- Q946Y1_GOSAR); contains Interpro domain(s) IPR001173 Glycosyl transferase, family 2
Cla007034	1682.34	2390.77	-0.50701	0.0052978	0.030251	selenoprotein (AHRD V1 ***- B0WAC9_CULQU); contains Interpro domain(s) IPR014912 Sep15/SelM redox
Cla012774	1868	2654.95	-0.50719	0.0040838	0.024597	Cytochrome P450-like protein (AHRD V1 ***- Q84YE6_SORBI); contains Interpro domain(s) IPR001128 Cytochrome P450
Cla016355	2262.75	3216.54	-0.50743	0.0043336	0.025789	40S ribosomal S4 protein (AHRD V1 ***- Q8LJW0_SOYBN); contains Interpro domain(s) IPR000876 Ribosomal protein S4e
Cla006610	4986.03	7095.83	-0.50908	0.0037642	0.022992	Early response to dehydration 15-like protein (Fragment) (AHRD V1 *--- Q5MEE7_PSEMZ)
Cla007021	790.9	1126.17	-0.50986	0.0075885	0.040137	60S ribosomal protein L38 (AHRD V1 ***- B4FHI7_MAIZE); contains Interpro domain(s) IPR002675 Ribosomal protein L38e
Cla023483	2898.08	4126.64	-0.50987	0.0046855	0.027496	Diphosphate/fructose-6-phosphate 1-phosphotransferase (AHRD V1 ***- F4LKH0_TREBD); contains Interpro domain(s) IPR011183 Pyrophosphate-dependent phosphofructokinase PfpB
Cla012625	2987.31	4254.83	-0.51026	0.0049467	0.028582	60S ribosomal protein L28 (AHRD V1 ***- B3TLS3_ELAGV); contains Interpro domain(s) IPR002672 Ribosomal protein L28e
Cla021267	1319.22	1882.31	-0.51282	0.0055218	0.031226	F-box family protein (AHRD V1 ***- B9IC68_POPTR); contains Interpro domain(s) IPR001810 Cyclin-like F-box
Cla007381	6598.26	9415.62	-0.51297	0.0039969	0.024154	50S ribosomal protein L2 (AHRD V1 ***- RL2_EDWI9); contains Interpro domain(s) IPR002171 Ribosomal protein L2
Cla000541	2108.67	3009.68	-0.51328	0.0053881	0.030669	Ribosomal protein S23 component of cytosolic 80S ribosome and 40S small subunit (AHRD V1 **** A4RYR3_OSTLU); contains Interpro domain(s) IPR005680 Ribosomal protein S23, eukaryotic/archaeal
Cla002254	1451.1	2071.57	-0.51358	0.0052537	0.030033	Multiprotein bridging factor 1 (AHRD V1 ***- Q9LL86_SOLTU); contains Interpro domain(s) IPR013729 Multiprotein bridging factor 1, N-terminal
Cla010796	757.16	1081.87	-0.51486	0.0084001	0.043755	Glycosyltransferase (AHRD V1 **-- B9NC17_POPTR); contains Interpro domain(s) IPR002495 Glycosyl transferase, family 8
Cla014418	2894.05	4137.88	-0.5158	0.0047905	0.027956	Diphosphate--fructose-6-phosphate 1-phosphotransferase (AHRD V1 ***- D3IH88_9BACT); contains Interpro domain(s) IPR011183 Pyrophosphate-dependent phosphofructokinase PfpB
Cla001283	1538.03	2202.12	-0.51782	0.0050966	0.029286	Microtubule-associated proteins 70-3 (AHRD V1 ***- F4IPB2_ARATH); contains Interpro domain(s) IPR009768 Myosin II heavy chain-like
Cla000376	1668.64	2389.49	-0.51803	0.0038953	0.023634	Unknown Protein (AHRD V1)
Cla018865	7201.2	10318.6	-0.51894	0.0028523	0.018413	60S ribosomal protein L7 (AHRD V1 ***- D7LR12_ARALL); contains Interpro domain(s) IPR005998 Ribosomal protein L7, eukaryotic
Cla018404	996.445	1428.22	-0.51935	0.006763	0.036728	Small nuclear ribonucleoprotein (AHRD V1 ***- A8MSG1_ARATH); contains Interpro domain(s) IPR006649 Like-Sm ribonucleoprotein, eukaryotic and archaea-type, core
Cla022976	2105.36	3017.9	-0.51948	0.0042995	0.025647	60S ribosomal protein L17 (AHRD V1 **** B6T595_MAIZE); contains Interpro domain(s) IPR005721 Ribosomal protein L22/L17, eukaryotic/archaeal
Cla015406	6389.43	9159	-0.5195	0.0030681	0.019503	2-oxoglutarate-dependent dioxygenase (AHRD V1 ***- B9GEI1_POPTR); contains Interpro domain(s) IPR005123 Oxoglutarate and iron-dependent oxygenase
Cla008651	3917.62	5620.62	-0.52075	0.0031107	0.019728	Ribosomal protein (AHRD V1 **** B3TLQ8_ELAGV); contains Interpro domain(s) IPR002143 Ribosomal protein L1
Cla004031	1829.03	2625.11	-0.5213	0.0042911	0.02562	60S ribosomal protein L23a (AHRD V1 ***- B6TN30_MAIZE); contains Interpro domain(s) IPR019985 Ribosomal protein L23
Cla011819	8671.68	12454.7	-0.52231	0.0025863	0.017004	Elongation factor 1-gamma 3 (AHRD V1 **** B6T7G7_MAIZE); contains Interpro domain(s) IPR001662 Translation elongation factor EF1B, gamma chain, conserved
Cla005361	917.922	1321.04	-0.52523	0.0054256	0.030838	Syntaxin-51 (AHRD V1 ***- A8MRW0_ARATH); contains Interpro domain(s) IPR000727 Target SNARE coiled-coil region
Cla018685	701.781	1010.11	-0.52542	0.0052979	0.030251	Unknown Protein (AHRD V1)
Cla019980	1017.85	1465.28	-0.52565	0.0054666	0.030983	Importin alpha-1b subunit (AHRD V1 ***- B6T451_MAIZE); contains Interpro domain(s) IPR011989 Armadillo-like helical
Cla015984	831.596	1197.4	-0.52595	0.0047593	0.027798	1-aminocyclopropane-1-carboxylate oxidase 5 (AHRD V1 **-- ACCO5_ARATH); contains Interpro domain(s) IPR005123 Oxoglutarate and iron-dependent oxygenase
Cla017266	1327.27	1911.66	-0.52637	0.0058326	0.032693	F1-ATP synthase delta subunit (AHRD V1 **** Q9SXX1_IPOBA); contains Interpro domain(s) IPR000711 ATPase, F1 complex, OSCP/delta subunit
Cla008069	652.814	940.499	-0.52675	0.0091093	0.046662	40S ribosomal protein S25-2 (AHRD V1 ***- F4IHJ8_ARATH); contains Interpro domain(s) IPR004977 Ribosomal protein S25
Cla009604	1558.22	2246.55	-0.52781	0.0047006	0.027543	Coatomer subunit delta (AHRD V1 ***- B6TDR8_MAIZE); contains Interpro domain(s) IPR008968 Clathrin adaptor, mu subunit, C-terminal
Cla018873	555.189	800.629	-0.52816	0.0077361	0.040831	Oligosaccharyltransferase complex subunit ostc (AHRD V1 **-- F1LFG6_ASCSU); contains Interpro domain(s) IPR019353 Oligosaccharyltransferase complex, subunit DC2, eukaryote
Cla022844	928.364	1339.05	-0.52844	0.005449	0.030932	ADP-ribosylation factor 3 (AHRD V1 ***- D7LIY6_ARALL); contains Interpro domain(s) IPR006687 GTP-binding protein SAR1
Cla002726	615.775	888.254	-0.52857	0.0072182	0.038568	Pantothenate synthetase 1 (AHRD V1 **** E3FFP0_STIAD); contains Interpro domain(s) IPR003721 Pantoate-beta-alanine ligase
Cla019110	1817.53	2623.32	-0.52941	0.0035785	0.022061	Malate dehydrogenase (AHRD V1 ***- O48906_MEDSA); contains Interpro domain(s) IPR010097 Malate dehydrogenase, NAD-dependent, eukaryotes and gamma proteobacteria
Cla010790	5933.44	8574.37	-0.53116	0.0029359	0.018848	GF14 protein (AHRD V1 **-- O49082_FRIAG); contains Interpro domain(s) IPR000308 14-3-3 protein
Cla012682	417.378	603.315	-0.53156	0.0098233	0.049432	Os10g0422600 protein (Fragment) (AHRD V1 *-*- Q0IXM0_ORYSJ); contains Interpro domain(s) IPR007650 Protein of unknown function DUF581
Cla011497	2296.89	3321.15	-0.532	0.0034464	0.021379	dTDP-4-dehydrorhamnose reductase (AHRD V1 **-- B6STR1_MAIZE); contains Interpro domain(s) IPR016040 NAD(P)-binding domain
Cla004454	1615.42	2335.94	-0.53209	0.0029384	0.018858	O-methyltransferase-like protein (AHRD V1 **** D3JZ18_PRUMU); contains Interpro domain(s) IPR016461 O-methyltransferase, COMT, eukaryota
Cla004337	7292.54	10553.2	-0.53319	0.0029915	0.019113	60S acidic ribosomal protein P0 (AHRD V1 ***- D7L9V8_ARALL); contains Interpro domain(s) IPR001790 Ribosomal protein L10
Cla017456	1180.77	1709.19	-0.53358	0.0041772	0.025061	30S ribosomal protein S5 (AHRD V1 *-** RS5_UREU1); contains Interpro domain(s) IPR005711 Ribosomal protein S5, eukaryotic/archaeal
Cla017101	760.755	1101.61	-0.53411	0.0062099	0.034258	ADP-ribosylation factor (AHRD V1 ***- Q6S4R7_MEDSA); contains Interpro domain(s) IPR006687 GTP-binding protein SAR1
Cla012352	10250.4	14844	-0.5342	0.0026659	0.017422	Ribosomal protein L3 (AHRD V1 ***- Q6SKP4_SOLLC); contains Interpro domain(s) IPR000597 Ribosomal protein L3
Cla018694	1651.29	2392.74	-0.53507	0.0035766	0.022061	T-complex protein 1 subunit gamma (AHRD V1 ***- B6UCD0_MAIZE); contains Interpro domain(s) IPR012719 T-complex protein 1, gamma subunit
Cla019791	1965.25	2848.23	-0.53535	0.0028777	0.018552	Os02g0200800 protein (Fragment) (AHRD V1 *--- Q0E303_ORYSJ); contains Interpro domain(s) IPR009675 Targeting for Xklp2
Cla008927	1024.33	1485.84	-0.5366	0.0037143	0.022757	Wound responsive protein (Fragment) (AHRD V1 *--- A6N0L4_ORYSI); contains Interpro domain(s) IPR003729 Protein of unknown function DUF151
Cla016854	4441.99	6444.57	-0.53688	0.0024994	0.016543	Ribosomal protein S3 component of cytosolic 80S ribosome and 40S small subunit (AHRD V1 **** A4RVP7_OSTLU); contains Interpro domain(s) IPR005703 Ribosomal protein S3, eukaryotic/archaeal
Cla019282	1043.97	1514.88	-0.53713	0.0043059	0.025678	Phosphoesterase family protein (AHRD V1 ***- D7LEV5_ARALL); contains Interpro domain(s) IPR007312 Phosphoesterase
Cla017673	1681.74	2441.08	-0.53757	0.0036692	0.022536	30S ribosomal protein S11 (AHRD V1 *-*- RS11_CAUSK); contains Interpro domain(s) IPR001971 Ribosomal protein S11
Cla000954	644.823	936.117	-0.53779	0.0055935	0.031558	Nicalin (AHRD V1 ***- B4FZF8_MAIZE); contains Interpro domain(s) IPR008710 Nicastrin
Cla008220	773.155	1122.92	-0.53842	0.0046313	0.027251	Outer envelope membrane protein (AHRD V1 **-* Q31PR1_SYNE7); contains Interpro domain(s) IPR005689 Chloroplast envelope protein translocase, IAP75
Cla019960	13634.8	19809.1	-0.53887	0.0025216	0.016667	Calreticulin (AHRD V1 ***- B5M6X8_TOBAC); contains Interpro domain(s) IPR009169 Calreticulin
Cla017842	4347.47	6317.49	-0.53918	0.0022758	0.015271	Ribosomal protein S23 component of cytosolic 80S ribosome and 40S small subunit (AHRD V1 **** A4RYR3_OSTLU); contains Interpro domain(s) IPR005680 Ribosomal protein S23, eukaryotic/archaeal
Cla005314	739.239	1075.53	-0.54094	0.0064881	0.035478	Endoribonuclease L-PSP family protein (AHRD V1 **-- D7LAZ0_ARALL); contains Interpro domain(s) IPR006056 YjgF-like protein
Cla016868	578.832	842.787	-0.54202	0.0065955	0.035936	Os12g0554100 protein (Fragment) (AHRD V1 *-*- Q0IMQ6_ORYSJ); contains Interpro domain(s) IPR004253 Protein of unknown function DUF231, plant
Cla021155	508.887	741.029	-0.54218	0.0069615	0.03758	Calcineurin B-like calcium binding protein (AHRD V1 **-* B2ZYT8_VICFA); contains Interpro domain(s) IPR015757 Calcineurin B protein
Cla013453	1677.52	2442.89	-0.54226	0.002949	0.018914	Cation diffusion facilitator 11 (AHRD V1 **-- Q84ND3_STYHA); contains Interpro domain(s) IPR002524 Cation efflux protein
Cla004684	3237.38	4717.17	-0.5431	0.0030895	0.019612	Bifunctional polymyxin resistance protein ArnA (AHRD V1 **-- ARNA_ERWCT); contains Interpro domain(s) IPR016040 NAD(P)-binding domain
Cla005930	579.015	843.794	-0.54329	0.0068486	0.037092	Receptor-like kinase (AHRD V1 **** A7VM36_MARPO); contains Interpro domain(s) IPR002290 Serine/threonine protein kinase
Cla020893	2182.82	3182.09	-0.54378	0.0031846	0.020088	Unknown Protein (AHRD V1)
Cla011231	714.689	1042.19	-0.54423	0.0060227	0.033494	Mitochondrial ATP synthase g subunit family protein (AHRD V1 **** D7MFB8_ARALL); contains Interpro domain(s) IPR006808 ATPase, F0 complex, subunit G, mitochondrial
Cla021961	878.591	1281.23	-0.54426	0.0042403	0.025386	Copper transporter (AHRD V1 ***- A9PD84_POPTR); contains Interpro domain(s) IPR007274 Ctr copper transporter
Cla010872	635.083	926.188	-0.54436	0.0049345	0.028545	Unknown Protein (AHRD V1)
Cla021336	333.377	486.992	-0.54674	0.0098514	0.049549	Nuclear matrix protein 1 (AHRD V1 ***- Q93XE2_SOLLC); contains Interpro domain(s) IPR010604 Plant nuclear matrix 1
Cla018799	825.755	1206.26	-0.54676	0.0039864	0.024098	Lipase/serine esterase (AHRD V1 **-- C5GQN8_AJEDR); contains Interpro domain(s) IPR007751 Protein of unknown function DUF676, hydrolase-like
Cla019811	493.066	720.316	-0.54685	0.0084624	0.043987	Calcium-binding EF hand family protein (AHRD V1 ***- D7M6Y9_ARALL)
Cla022802	2333.72	3411.3	-0.54769	0.0026397	0.017286	60S acidic ribosomal protein P3-2 (AHRD V1 *-*- B3H4N7_ARATH); contains Interpro domain(s) IPR001813 Ribosomal protein 60S
Cla017849	3537.13	5170.58	-0.54775	0.0022867	0.015329	60S ribosomal protein L4/L1 (AHRD V1 ***- D7L8A9_ARALL); contains Interpro domain(s) IPR002136 Ribosomal protein L4/L1e
Cla022946	8368.85	12235.7	-0.54799	0.0019721	0.013581	60S ribosomal protein L5-1 (AHRD V1 ***- B6THG9_MAIZE); contains Interpro domain(s) IPR005485 Ribosomal protein L5, eukaryotic
Cla018007	401.375	586.884	-0.54812	0.0062879	0.03463	Mitochondrial carrier protein expressed (AHRD V1 ***- Q10MX0_ORYSJ); contains Interpro domain(s) IPR001993 Mitochondrial substrate carrier
Cla013362	2768.73	4048.58	-0.54819	0.0028409	0.018361	Peptidyl-prolyl cis-trans isomerase (AHRD V1 ***- D7SJX8_VITVI); contains Interpro domain(s) IPR002130 Peptidyl-prolyl cis-trans isomerase, cyclophilin-type
Cla013379	365.329	534.258	-0.54834	0.008887	0.045811	Receptor-like protein kinase (AHRD V1 *-** E0XL18_MAIZE); contains Interpro domain(s) IPR002290 Serine/threonine protein kinase
Cla001502	509.32	744.869	-0.54841	0.0060319	0.033536	Peptidyl-prolyl cis-trans isomerase (AHRD V1 ***- D7U5Y4_VITVI); contains Interpro domain(s) IPR002130 Peptidyl-prolyl cis-trans isomerase, cyclophilin-type
Cla004860	1349.72	1973.96	-0.54844	0.0029977	0.01914	60s acidic ribosomal protein P1 (AHRD V1 ***- Q9FLV1_ARATH); contains Interpro domain(s) IPR001813 Ribosomal protein 60S
Cla008705	590.951	864.339	-0.54856	0.0090361	0.046423	Exostosin-like glycosyltransferase (AHRD V1 **-- A8J6G1_CHLRE); contains Interpro domain(s) IPR004263 Exostosin-like
Cla020820	1434.56	2098.62	-0.54883	0.0038844	0.023589	Filament-like plant protein 6 (AHRD V1 ***- F4HV50_ARATH); contains Interpro domain(s) IPR008587 Protein of unknown function DUF869, plant
Cla003569	1961.81	2871.53	-0.54963	0.0026507	0.017342	Ribosomal protein S20 component of cytosolic 80S ribosome and 40S small subunit (AHRD V1 **** A4RTY5_OSTLU); contains Interpro domain(s) IPR005729 Ribosomal protein S10, eukaryotic/archaeal
Cla006116	9261.43	13565	-0.55058	0.0017525	0.012352	30S ribosomal protein S5 (AHRD V1 *-** RS5_UREU1); contains Interpro domain(s) IPR005711 Ribosomal protein S5, eukaryotic/archaeal
Cla004518	369.976	541.95	-0.55073	0.0082617	0.043116	Carboxypeptidase C-like (AHRD V1 ***- Q9FP87_ORYSJ); contains Interpro domain(s) IPR001563 Peptidase S10, serine carboxypeptidase
Cla017733	559.889	820.326	-0.55106	0.005521	0.031226	Sterol C-14 reductase (AHRD V1 ***- Q0WUH0_ARATH); contains Interpro domain(s) IPR001171 Ergosterol biosynthesis ERG4/ERG24
Cla023023	6480.8	9496.27	-0.55119	0.0020862	0.014215	GF14 protein (AHRD V1 **-- O49082_FRIAG); contains Interpro domain(s) IPR000308 14-3-3 protein
Cla007852	1855.08	2718.98	-0.55158	0.0026011	0.01709	Alpha 1 3-glucosidase (AHRD V1 ***- Q9FN05_ARATH); contains Interpro domain(s) IPR000322 Glycoside hydrolase, family 31
Cla001605	1354.96	1986.42	-0.55192	0.0026385	0.017284	ADP-RIBOSYLATION FACTOR-like protein (AHRD V1 ***- Q8VY57_ARATH); contains Interpro domain(s) IPR006687 GTP-binding protein SAR1
Cla017565	5982.56	8773.87	-0.55245	0.0018343	0.012833	60S ribosomal protein L21 (AHRD V1 ***- Q9AV87_ORYSJ); contains Interpro domain(s) IPR001147 Ribosomal protein L21e
Cla003305	1364.76	2002.35	-0.55304	0.0031641	0.019984	Unknown Protein (AHRD V1)
Cla020579	2092.36	3070.49	-0.55334	0.0020241	0.013872	Calcium-binding mitochondrial carrier protein SCaMC-1 (AHRD V1 *-** SCMC1_BOVIN); contains Interpro domain(s) IPR001993 Mitochondrial substrate carrier
Cla005389	1713.41	2514.77	-0.55356	0.0027098	0.017641	Mitogen-activated protein kinase 18 (AHRD V1 **** D7KKI7_ARALL); contains Interpro domain(s) IPR002290 Serine/threonine protein kinase
Cla007792	12279.7	18025.9	-0.5538	0.001618	0.011555	Actin (AHRD V1 ***- E9RJU0_9ROSI); contains Interpro domain(s) IPR004000 Actin/actin-like
Cla020816	357.619	525.043	-0.55401	0.0083484	0.043531	Unknown Protein (AHRD V1)
Cla003612	339.26	498.3	-0.55462	0.0083773	0.04367	Mannose-6-phosphate isomerase (AHRD V1 **** B9SLX4_RICCO); contains Interpro domain(s) IPR016305 Mannose-6-phosphate isomerase
Cla014167	462.588	680.016	-0.55584	0.0075497	0.039963	Aspartyl protease family protein (AHRD V1 **-- D7M2T2_ARALL); contains Interpro domain(s) IPR001461 Peptidase A1
Cla021168	1120.79	1647.76	-0.55599	0.0031091	0.019724	Chitinase domain-containing protein 1 (Fragment) (AHRD V1 **-- F4X1P9_ACREC); contains Interpro domain(s) IPR011583 Chitinase II
Cla005686	1430.36	2103.35	-0.55631	0.0028524	0.018413	40S ribosomal protein S13 (AHRD V1 ***- D7LRU2_ARALL); contains Interpro domain(s) IPR012606 Ribosomal protein S13/S15, N-terminal
Cla002953	2887.34	4247.24	-0.55679	0.0020266	0.013884	60S ribosomal protein L13A (AHRD V1 **** D7MML2_ARALL); contains Interpro domain(s) IPR005755 Ribosomal protein L13, eukaryotic/archaeal
Cla004428	328.061	482.628	-0.55695	0.0078566	0.041289	Nucleoside-triphosphatase/ nucleotide binding protein (AHRD V1 **-* D7ML91_ARALL); contains Interpro domain(s) IPR000157 Toll-Interleukin receptor
Cla007560	3970.41	5847.4	-0.55851	0.0019107	0.01325	RS15B ribosomal protein 15B 40S small ribosomal subunit (AHRD V1 **** B8BXM5_THAPS); contains Interpro domain(s) IPR005713 Ribosomal protein S15, eukaryotic/archaeal
Cla012546	2566.42	3780.39	-0.55878	0.0019644	0.01354	40S ribosomal protein SA (AHRD V1 **** B4G194_MAIZE); contains Interpro domain(s) IPR005707 Ribosomal protein S2, eukaryotic/archaeal
Cla019523	1875.43	2763.45	-0.55925	0.002609	0.017131	Class III homeodomain-leucine zipper (AHRD V1 ***- Q1WD30_GINBI); contains Interpro domain(s) IPR013978 MEKHLA
Cla007399	1421.45	2094.63	-0.55934	0.0029916	0.019113	NADH dehydrogenase (AHRD V1 *-*- NDUB2_ARATH)
Cla012302	703.216	1036.3	-0.55941	0.0047096	0.027581	GAI-like protein 1 (Fragment) (AHRD V1 **-- A1YWV4_9ROSI); contains Interpro domain(s) IPR005202 GRAS transcription factor
Cla017744	5189.22	7647.45	-0.55946	0.0016332	0.011647	60S ribosomal protein L24 (AHRD V1 ***- B3TM46_ELAGV); contains Interpro domain(s) IPR000988 Ribosomal protein L24e
Cla009906	1141.89	1685.33	-0.56161	0.0027939	0.0181	Unknown Protein (AHRD V1)
Cla000829	2353.46	3473.87	-0.56176	0.0018669	0.01301	60S ribosomal protein L6 (AHRD V1 ***- B9SFN3_RICCO); contains Interpro domain(s) IPR000915 Ribosomal protein L6E
Cla017358	472.912	698.05	-0.56176	0.0064515	0.035306	Os06g0207500 protein (Fragment) (AHRD V1 **-- Q0DDQ9_ORYSJ); contains Interpro domain(s) IPR004253 Protein of unknown function DUF231, plant
Cla010864	5489.16	8102.76	-0.56183	0.0016905	0.011974	Aldo/keto reductase family protein (AHRD V1 **-- D7KWQ6_ARALL); contains Interpro domain(s) IPR001395 Aldo/keto reductase
Cla009250	485.661	717.105	-0.56224	0.005928	0.033106	Aldehyde dehydrogenase (AHRD V1 ***- A2Q2X1_MEDTR); contains Interpro domain(s) IPR015590 Aldehyde dehydrogenase
Cla016913	966.358	1427.21	-0.56257	0.002919	0.018774	60S ribosomal protein L23a (AHRD V1 ***- B6SX57_MAIZE); contains Interpro domain(s) IPR019985 Ribosomal protein L23
Cla003782	4342.83	6416.3	-0.56311	0.0013595	0.0099888	40S ribosomal protein Sa-1 (AHRD V1 **** B9DG17_ARATH); contains Interpro domain(s) IPR005707 Ribosomal protein S2, eukaryotic/archaeal
Cla012108	383.977	567.519	-0.56365	0.0065941	0.035936	Microtubule-associated proteins 70-3 (AHRD V1 ***- F4IPB2_ARATH); contains Interpro domain(s) IPR009768 Myosin II heavy chain-like
Cla008802	2356.94	3484.38	-0.56399	0.0015149	0.010937	Abscisic acid receptor PYR1 (AHRD V1 **-- F2YHU9_FRAAN); contains Interpro domain(s) IPR019587 Polyketide cyclase/dehydrase
Cla022870	3717.49	5498.26	-0.56465	0.001332	0.0098083	Nucleotide sugar epimerase (AHRD V1 **** B1WNM2_CYAA5); contains Interpro domain(s) IPR016040 NAD(P)-binding domain
Cla008337	419.909	621.075	-0.56469	0.0068824	0.037234	Receptor-like protein kinase (AHRD V1 **** Q9FM23_ARATH); contains Interpro domain(s) IPR002290 Serine/threonine protein kinase
Cla007069	1768.94	2616.64	-0.56483	0.0020431	0.013988	50S ribosomal protein L14 (AHRD V1 ***- RL14_DEHE1); contains Interpro domain(s) IPR000218 Ribosomal protein L14b/L23e
Cla010539	33486.9	49555.2	-0.56544	0.0014287	0.010405	Elongation factor 1-alpha (AHRD V1 ***- F6GTY8_VITVI); contains Interpro domain(s) IPR004539 Translation elongation factor EF1A, eukaryotic and archaeal
Cla020878	705.25	1043.81	-0.56565	0.0038588	0.023462	cDNA-5-encoded protein (Fragment) (AHRD V1 *-*- Q38810_ARATH)
Cla011813	1281.13	1896.43	-0.56587	0.002346	0.015652	Ras-related protein Rab-25 (AHRD V1 ***- RAB25_MOUSE); contains Interpro domain(s) IPR003579 Ras small GTPase, Rab type
Cla018208	672.13	995.421	-0.56657	0.0032176	0.020239	Protein phosphatase 2C containing protein (AHRD V1 *-*- B6T998_MAIZE); contains Interpro domain(s) IPR015655 Protein phosphatase 2C
Cla005959	262.33	388.523	-0.56662	0.0073565	0.039128	Rho GDP dissociation inhibitor 1 (AHRD V1 ***- Q705X4_MEDTR); contains Interpro domain(s) IPR000406 RHO protein GDP dissociation inhibitor
Cla023342	1035.95	1534.68	-0.56699	0.0023935	0.015926	Transcription factor (Fragment) (AHRD V1 *-*- D6MK40_9ASPA); contains Interpro domain(s) IPR005333 Transcription factor, TCP
Cla022106	8504.14	12600.5	-0.56724	0.001224	0.0091865	40S ribosomal protein S6 (AHRD V1 ***- A9P9D9_POPTR); contains Interpro domain(s) IPR014401 Ribosomal protein S6, eukaryotic
Cla009833	679.08	1006.32	-0.56744	0.0037598	0.022972	Receptor-like kinase (AHRD V1 **** A7VM23_MARPO); contains Interpro domain(s) IPR002290 Serine/threonine protein kinase
Cla021372	352.227	522.168	-0.56801	0.006891	0.037261	Transposon protein (AHRD V1 ***- B6TXP6_MAIZE)
Cla015756	394.659	585.25	-0.56845	0.0081338	0.042557	LysM domain-containing protein-like protein (Fragment) (AHRD V1 *--- E0ZM47_PICSI); contains Interpro domain(s) IPR002482 Peptidoglycan-binding Lysin subgroup
Cla008407	296.168	439.299	-0.56879	0.0075129	0.0398	N6-adenine-specific DNA methyltransferase 2 (AHRD V1 ***- C1C3V5_RANCA); contains Interpro domain(s) IPR019369 N-6 adenine-specific DNA methylase-related, eukaryotic
Cla015658	871.211	1292.31	-0.56886	0.0022739	0.015263	Unknown Protein (AHRD V1)
Cla022104	6286	9325.35	-0.56901	0.0011614	0.0087968	Phospho-2-dehydro-3-deoxyheptonate aldolase 1 (AHRD V1 ***- B6TUB8_MAIZE); contains Interpro domain(s) IPR002480 DAHP synthetase, class II
Cla004962	2517.35	3736.03	-0.5696	0.002158	0.014649	Aquaporin (AHRD V1 ***- E5GC22_CUCME); contains Interpro domain(s) IPR000425 Major intrinsic protein
Cla012165	1299.19	1929.44	-0.57057	0.0027164	0.017667	Calmodulin 2 (AHRD V1 ***- Q710C9_BRAOL); contains Interpro domain(s) IPR011992 EF-Hand type
Cla008246	762.98	1133.2	-0.57069	0.0027965	0.018106	Fasciclin-like arabinogalactan protein 9 (AHRD V1 ***- A9XTL4_GOSHI); contains Interpro domain(s) IPR000782 FAS1 domain
Cla013967	1149.62	1707.86	-0.57104	0.0023908	0.015913	WRKY transcription factor 26 (AHRD V1 **** C9DI15_9ROSI); contains Interpro domain(s) IPR003657 DNA-binding WRKY
Cla004745	576.354	856.251	-0.57108	0.0036064	0.022199	Transmembrane protein 115 (AHRD V1 **-- B6TIG9_MAIZE); contains Interpro domain(s) IPR013861 Protein of unknown function DUF1751, integral membrane, eukaryotic
Cla001867	771.414	1146.34	-0.57146	0.0024736	0.016399	Arabidopsis thaliana genomic DNA chromosome 5 P1 clone MOK16 (AHRD V1 **-- Q9LYW2_ARATH); contains Interpro domain(s) IPR007608 Protein of unknown function DUF584
Cla019170	573.767	853.283	-0.57256	0.003961	0.023966	LIM domain protein (AHRD V1 **-- Q306K1_BRANA); contains Interpro domain(s) IPR001781 Zinc finger, LIM-type
Cla020812	841.289	1251.29	-0.57274	0.0029536	0.018931	Regulator of chromosome condensation (RCC1) family protein (AHRD V1 **-- F4HQZ1_ARATH); contains Interpro domain(s) IPR009091 Regulator of chromosome condensation/beta-lactamase-inhibitor protein II
Cla009858	1953.51	2905.69	-0.57282	0.0018253	0.012785	Coatomer protein epsilon subunit family protein (AHRD V1 ***- D7KFM4_ARALL); contains Interpro domain(s) IPR006822 Coatomer, epsilon subunit
Cla009638	278.059	413.682	-0.57313	0.0078136	0.041141	Nuclear fusion defective 6 (AHRD V1 *-*- B3H5P1_ARATH)
Cla017432	1804.16	2684.32	-0.57323	0.0015114	0.010915	Cytochrome P450 (AHRD V1 ***- A9ZT63_COPJA); contains Interpro domain(s) IPR001128 Cytochrome P450
Cla022705	1960.35	2918.83	-0.57428	0.0018596	0.012972	3-oxoacyl-reductase (AHRD V1 **-- B6THT6_MAIZE); contains Interpro domain(s) IPR011284 3-oxoacyl-(acyl-carrier-protein) reductase
Cla022601	1293.45	1926.86	-0.57503	0.0015268	0.011011	MYB transcription factor (AHRD V1 **-* A3F8D7_CAPAN); contains Interpro domain(s) IPR015495 Myb transcription factor
Cla014020	653.308	973.302	-0.57513	0.0039091	0.023695	BTB/POZ domain-containing protein At1g67900 (AHRD V1 **-- Y1790_ARATH); contains Interpro domain(s) IPR004249 NPH3
Cla011015	354.997	529.254	-0.57615	0.0059787	0.033321	Pentatricopeptide repeat-containing protein (AHRD V1 ***- D7L4A8_ARALL); contains Interpro domain(s) IPR002885 Pentatricopeptide repeat
Cla005370	1084.17	1616.56	-0.57634	0.0021497	0.014607	BES1/BZR1 homolog protein 4 (AHRD V1 **-- BEH4_ARATH); contains Interpro domain(s) IPR008540 BZR1, transcriptional repressor
Cla014301	319.813	476.902	-0.57646	0.0092686	0.047263	Ascorbate peroxidase (AHRD V1 ***- Q9XGS8_ZANAE); contains Interpro domain(s) IPR010255 Haem peroxidase
Cla018853	1505.38	2244.82	-0.57647	0.0021315	0.014488	Fiber protein Fb15 (Fragment) (AHRD V1 ***- B4UW72_ARAHY)
Cla011504	430.142	642.017	-0.5778	0.0051695	0.029645	Fizzy-related protein homolog (AHRD V1 **-- C0HB41_SALSA); contains Interpro domain(s) IPR017986 WD40 repeat, region
Cla020436	3342.14	4989.67	-0.57817	0.001544	0.011114	ATP synthase subunit beta (AHRD V1 **** B9T1V8_RICCO); contains Interpro domain(s) IPR005722 ATPase, F1 complex, beta subunit
Cla021711	1096.39	1637.1	-0.57838	0.0015927	0.011412	CHY zinc finger family protein expressed (AHRD V1 **** Q2QP88_ORYSJ); contains Interpro domain(s) IPR008913 Zinc finger, CHY-type
Cla001677	1643.75	2454.6	-0.57849	0.0015886	0.011386	Translocon-associated protein alpha subunit (AHRD V1 ***- B6U444_MAIZE)
Cla002249	695.898	1040.25	-0.57998	0.003136	0.019854	Aspartate aminotransferase (AHRD V1 ***- B9IA57_POPTR); contains Interpro domain(s) IPR000796 Aspartate/other aminotransferase
Cla018682	346.899	518.688	-0.58035	0.0054969	0.031128	Jp18 (AHRD V1 *-*- Q8H6R4_PONTR); contains Interpro domain(s) IPR010993 Sterile alpha motif homology
Cla009701	928.904	1389.39	-0.58085	0.0023715	0.015807	Kinase family protein (AHRD V1 **** D7M6L5_ARALL); contains Interpro domain(s) IPR002290 Serine/threonine protein kinase
Cla016450	1571.83	2351.33	-0.58104	0.0017502	0.012339	T-complex protein 1 subunit zeta (AHRD V1 ***- B6U118_MAIZE); contains Interpro domain(s) IPR012722 T-complex protein 1, zeta subunit
Cla013596	635.899	951.585	-0.58154	0.0031427	0.019872	Vesicle-associated protein (AHRD V1 *-*- A8W459_MEDTR); contains Interpro domain(s) IPR000535 Major sperm protein
Cla019954	336.37	503.404	-0.58167	0.0063047	0.034685	Unknown Protein (AHRD V1)
Cla019965	662.245	991.332	-0.582	0.0036683	0.022536	Lon protease homolog (AHRD V1 ***- B9N4Q9_POPTR); contains Interpro domain(s) IPR004815 Peptidase S16, ATP-dependent protease La
Cla001493	4306.36	6446.46	-0.58204	0.0013387	0.0098504	Pyruvate dehydrogenase E1 component subunit beta (AHRD V1 **-- B6T6H3_MAIZE); contains Interpro domain(s) IPR005475 Transketolase, central region
Cla016943	2371.69	3551.27	-0.58242	0.0011961	0.009013	Cytochrome C-2 (AHRD V1 ***- D7LY03_ARALL); contains Interpro domain(s) IPR002327 Cytochrome c, class IA/ IB
Cla018829	407.399	610.104	-0.58261	0.0042948	0.025635	HAD family hydrolase (AHRD V1 **-* F3E3Q9_9PSED); contains Interpro domain(s) IPR005834 Haloacid dehalogenase-like hydrolase
Cla022083	4476.29	6704.56	-0.58284	0.0011889	0.0089705	Ethylene responsive transcription factor 2b (AHRD V1 *-** C0J9I6_9ROSA); contains Interpro domain(s) IPR001471 Pathogenesis-related transcriptional factor and ERF, DNA-binding
Cla012560	475.453	712.263	-0.58311	0.0064776	0.03543	Protein-O-fucosyltransferase-like protein (AHRD V1 ***- D8RI05_SELML); contains Interpro domain(s) IPR019378 GDP-fucose protein O-fucosyltransferase
Cla004158	350.097	524.499	-0.58318	0.0042583	0.025463	T-complex protein 1 subunit alpha (AHRD V1 ***- Q8H9B2_9ROSI); contains Interpro domain(s) IPR012715 T-complex protein 1, alpha subunit
Cla020081	702.222	1052.6	-0.58395	0.0024006	0.015958	AP2-like ethylene-responsive transcription factor (AHRD V1 *--* A8MQS2_ARATH); contains Interpro domain(s) IPR001471 Pathogenesis-related transcriptional factor and ERF, DNA-binding
Cla020108	1566.55	2350.05	-0.5851	0.0018471	0.012904	60S ribosomal protein L35 (AHRD V1 ***- B3TLM6_ELAGV); contains Interpro domain(s) IPR001854 Ribosomal protein L29
Cla022216	3944.85	5918.13	-0.58517	0.0035517	0.021944	Aquaporin (AHRD V1 ***- Q39935_HELAN); contains Interpro domain(s) IPR012269 Aquaporin
Cla004630	784.38	1177.3	-0.58586	0.0016903	0.011974	GHMP kinase family protein (AHRD V1 ***- D7L9M7_ARALL); contains Interpro domain(s) IPR016024 Armadillo-type fold
Cla006942	774.875	1163.26	-0.58614	0.0023851	0.015885	Glycosyltransferase (AHRD V1 **-- B9IC41_POPTR); contains Interpro domain(s) IPR002495 Glycosyl transferase, family 8
Cla023391	565.448	848.9	-0.5862	0.0021963	0.014861	RING finger protein 5 (AHRD V1 *--- B6UBI0_MAIZE); contains Interpro domain(s) IPR018957 Zinc finger, C3HC4 RING-type
Cla018637	306.832	460.675	-0.5863	0.0087273	0.045151	Sucrose synthase 7 (AHRD V1 **** E5DW38_POPTR); contains Interpro domain(s) IPR012820 Sucrose synthase, plants and cyanobacteria
Cla020498	2955.14	4437.01	-0.58636	0.0088765	0.045768	60S acidic ribosomal protein (AHRD V1 *-*- Q8H2B9_PRUDU); contains Interpro domain(s) IPR001813 Ribosomal protein 60S
Cla004690	3981.28	5981.74	-0.58733	0.00089582	0.0071129	30S ribosomal protein S8 (AHRD V1 ***- F2RWM3_TRIT1); contains Interpro domain(s) IPR000630 Ribosomal protein S8
Cla017941	2097.36	3153.01	-0.58815	0.0018256	0.012785	Universal stress protein family protein (AHRD V1 **** D7LUP3_ARALL); contains Interpro domain(s) IPR006016 UspA
Cla019826	3175.3	4774.36	-0.58842	0.0010897	0.008362	40S ribosomal protein S24 (AHRD V1 ***- E5GBS0_CUCME); contains Interpro domain(s) IPR001976 Ribosomal protein S24e
Cla019533	755.678	1136.29	-0.58848	0.002623	0.017206	Bzip-like transcription factor-like (AHRD V1 **-- Q7X997_ORYSJ); contains Interpro domain(s) IPR006867 Protein of unknown function DUF632
Cla004460	735.3	1105.78	-0.58866	0.0020713	0.014142	Nuclear transcription factor Y subunit B-3 (AHRD V1 ***- B6SUG8_MAIZE); contains Interpro domain(s) IPR003957 Transcription factor, CBFA/NFYB, DNA topoisomerase
Cla021373	1376.27	2071.32	-0.58979	0.0017046	0.012061	Acyl carrier protein (AHRD V1 **** A9PG68_POPTR); contains Interpro domain(s) IPR003231 Acyl carrier protein (ACP)
Cla002485	5018.05	7554.75	-0.59026	0.0013069	0.0096452	Os06g0220000 protein (Fragment) (AHRD V1 ***- Q0DDJ2_ORYSJ); contains Interpro domain(s) IPR006766 Phosphate-induced protein 1 conserved region
Cla002420	5033.51	7581.62	-0.59094	0.001091	0.0083664	Ubiquitin/60s ribosomal protein L40 (AHRD V1 *-*- A6N9N1_ORNPR); contains Interpro domain(s) IPR001975 Ribosomal protein L40e
Cla002906	5893.7	8878.98	-0.59122	0.0010643	0.0081982	Unknown Protein (AHRD V1); contains Interpro domain(s) IPR000167 Dehydrin
Cla017223	221.643	333.938	-0.59134	0.0096247	0.048593	Unknown Protein (AHRD V1)
Cla019888	351.309	529.641	-0.59227	0.0059982	0.033396	Protein serine/threonine kinase (AHRD V1 *-** D3BP85_POLPA); contains Interpro domain(s) IPR015748 Mitogen activated protein kinase kinase kinase 3
Cla006553	1478.52	2229.14	-0.59234	0.0013275	0.009779	Gamma-glutamyl phosphate reductase (AHRD V1 ***- F4IFZ9_ARATH); contains Interpro domain(s) IPR005766 Delta l-pyrroline-5-carboxylate synthetase
Cla002608	1050.37	1584.37	-0.59301	0.0096168	0.048578	Receptor protein kinase-like protein (AHRD V1 **** Q9FMT0_ARATH); contains Interpro domain(s) IPR002290 Serine/threonine protein kinase
Cla020131	306.941	463.234	-0.59378	0.0061734	0.034142	50S ribosomal protein L25 (AHRD V1 ***- D1AT99_ANACI); contains Interpro domain(s) IPR011035 Ribosomal protein L25/Gln-tRNA synthetase, anti-codon-binding domain
Cla007020	357.999	540.404	-0.59408	0.0048945	0.028379	60S ribosomal protein L38 (AHRD V1 ***- B6SPK5_MAIZE); contains Interpro domain(s) IPR002675 Ribosomal protein L38e
Cla016824	1308.45	1975.15	-0.5941	0.0012637	0.0093893	Phospholipase A2 (AHRD V1 *-*- Q5CCT9_TOBAC); contains Interpro domain(s) IPR006808 ATPase, F0 complex, subunit G, mitochondrial
Cla022248	261.752	395.175	-0.59429	0.0074179	0.039381	UDP-sugar transporter-like protein (AHRD V1 **-- A8MRY9_ARATH); contains Interpro domain(s) IPR004853 Protein of unknown function DUF250
Cla023461	395.987	598.096	-0.59493	0.004757	0.027793	Chromosome 06 contig 1 DNA sequence (AHRD V1 **-- Q017C7_OSTTA)
Cla017192	4259.11	6436.3	-0.59568	0.00055949	0.0047906	Heparan-alpha-glucosaminide N-acetyltransferase (AHRD V1 **-- Q94CC1_ARATH); contains Interpro domain(s) IPR019259 Protein of unknown function DUF2261, transmembrane
Cla007547	541.878	819.028	-0.59595	0.0036103	0.022216	Magnesium transporter MRS2-2 (AHRD V1 ***- MRS22_ARATH); contains Interpro domain(s) IPR002523 Mg2+ transporter protein, CorA-like
Cla015874	770.798	1165.17	-0.59611	0.0021742	0.014748	BZIP transcription factor family protein expressed (AHRD V1 *-** Q8LN44_ORYSJ); contains Interpro domain(s) IPR011700 Basic leucine zipper
Cla016528	1334.84	2018.07	-0.59631	0.0014024	0.010247	40S ribosomal protein S19-like (AHRD V1 ***- Q67ZX8_ARATH); contains Interpro domain(s) IPR001266 Ribosomal protein S19e
Cla001098	1988.36	3006.22	-0.59637	0.0011063	0.0084503	Ribosomal protein (AHRD V1 **** C6SVL1_SOYBN); contains Interpro domain(s) IPR002143 Ribosomal protein L1
Cla020740	221.427	334.972	-0.59721	0.0084164	0.043805	Glycosyltransferase (AHRD V1 ***- F4YF64_9APIA); contains Interpro domain(s) IPR002495 Glycosyl transferase, family 8
Cla011616	1978.17	2993.05	-0.59745	0.0010596	0.0081689	60S ribosomal protein (AHRD V1 ***- F0UJ60_AJEC8); contains Interpro domain(s) IPR001780 Ribosomal protein L35Ae
Cla009908	734.342	1111.15	-0.59754	0.0023391	0.015616	Novel protein (AHRD V1 *-*- B0V2Y5_DANRE); contains Interpro domain(s) IPR008166 Protein of unknown function DUF23
Cla014064	1024.48	1551.12	-0.59842	0.0015884	0.011386	Gram-positive signal peptide protein YSIRK family (AHRD V1 *-*- F7QUC1_9LACO)
Cla009351	303.2	459.172	-0.59877	0.0059576	0.033235	Unknown Protein (AHRD V1)
Cla006123	13888	21052.7	-0.60016	0.00073913	0.00607	Alkaline alpha galactosidase (AHRD V1 **-- Q27J84_CUCSA); contains Interpro domain(s) IPR008811 Raffinose synthase
Cla012714	523.339	793.382	-0.60027	0.0022146	0.014951	Heat shock protein (AHRD V1 *-*- A9QVH3_9FABA); contains Interpro domain(s) IPR002068 Heat shock protein Hsp20
Cla012291	3032.16	4597.46	-0.60049	0.00072162	0.0059483	3-ketoacyl-CoA synthase (AHRD V1 ***- D1LFJ9_9ROSI); contains Interpro domain(s) IPR012392 Very-long-chain 3-ketoacyl-CoA synthase
Cla003546	354.702	538.501	-0.60234	0.0037944	0.023134	BUD31 homolog (AHRD V1 *-*- B9EN74_SALSA); contains Interpro domain(s) IPR001748 G10 protein
Cla013782	2020.92	3070.7	-0.60356	0.0010523	0.0081345	30S ribosomal protein S13 (AHRD V1 ***- RS13_MYCS5); contains Interpro domain(s) IPR001892 Ribosomal protein S13
Cla022923	409.753	622.733	-0.60386	0.0040971	0.024662	10-deacetylbaccatin III-10-O-acetyl transferase-like (AHRD V1 **-* Q9FTH0_ORYSJ); contains Interpro domain(s) IPR003480 Transferase
Cla009002	570.24	866.759	-0.60406	0.0020006	0.013734	Rho GDP-dissociation inhibitor family protein (AHRD V1 ***- D7L724_ARALL); contains Interpro domain(s) IPR000406 RHO protein GDP dissociation inhibitor
Cla014157	197.551	300.29	-0.60413	0.0098045	0.049388	Unknown Protein (AHRD V1)
Cla010295	1606.13	2441.5	-0.60418	0.0011169	0.0085062	Dolichyl-diphosphooligosaccharide--protein glycosyltransferase subunit (AHRD V1 ***- E2AC67_CAMFO); contains Interpro domain(s) IPR005013 Dolichyl-diphosphooligosaccharide-protein glycosyltransferase 48kDa subunit
Cla011991	341.89	520.074	-0.60518	0.0038038	0.023177	Alpha/beta hydrolase (AHRD V1 *--- D7W6X8_9FLAO); contains Interpro domain(s) IPR000073 Alpha/beta hydrolase fold-1
Cla013484	925.114	1407.79	-0.60572	0.0014179	0.010344	Receptor-like protein kinase (AHRD V1 **** Q0WPA7_ARATH); contains Interpro domain(s) IPR002290 Serine/threonine protein kinase
Cla013608	1070.75	1629.85	-0.60612	0.0091707	0.046836	Serine-rich protein (AHRD V1 *-*- E5GCC5_CUCME)
Cla008533	360.844	549.671	-0.60719	0.0047725	0.027867	Kinase family protein (AHRD V1 **** D7KZX1_ARALL); contains Interpro domain(s) IPR002290 Serine/threonine protein kinase
Cla003220	1385.9	2112.07	-0.60783	0.0010438	0.0080814	Translocon-associated protein subunit beta (AHRD V1 *-*- D3BIF7_POLPA); contains Interpro domain(s) IPR008856 Translocon-associated beta
Cla010575	2889.99	4405.3	-0.60817	0.00067294	0.0056004	60S ribosomal protein L37a (AHRD V1 ***- Q5GMM4_CAPCH); contains Interpro domain(s) IPR002674 Ribosomal protein L37ae
Cla009258	1150.1	1754.15	-0.609	0.0047516	0.027786	60S ribosomal protein L29-2 (AHRD V1 ***- F4JC32_ARATH); contains Interpro domain(s) IPR002673 Ribosomal protein L29e
Cla018076	1902.48	2902.64	-0.60949	0.00074741	0.0061292	Os03g0210500 protein (Fragment) (AHRD V1 ***- Q0DU33_ORYSJ); contains Interpro domain(s) IPR007493 Protein of unknown function DUF538
Cla015443	2231.73	3405.03	-0.6095	0.0032811	0.020508	Ribosomal protein L37 (AHRD V1 ***- Q6SPR2_SOYBN); contains Interpro domain(s) IPR001569 Ribosomal protein L37e
Cla016857	677.304	1033.38	-0.6095	0.0020814	0.014196	Unknown Protein (AHRD V1); contains Interpro domain(s) IPR013097 Stress responsive alpha-beta barrel
Cla019373	240.199	366.56	-0.60982	0.0077959	0.041064	Glucan endo-13-beta-glucosidase (AHRD V1 ***- E5GC60_CUCME); contains Interpro domain(s) IPR013781 Glycoside hydrolase, subgroup, catalytic core
Cla008698	583.598	890.627	-0.60985	0.0024186	0.016051	Superoxide dismutase (AHRD V1 ***- A1ED47_GOSAR); contains Interpro domain(s) IPR001424 Superoxide dismutase, copper/zinc binding
Cla014732	264.891	404.342	-0.61018	0.0061462	0.034048	Auxin-binding protein 1 (AHRD V1 ***- D0EW77_9ROSI); contains Interpro domain(s) IPR000526 Auxin-binding protein
Cla004702	2738.75	4180.6	-0.61019	0.00089449	0.0071052	60S ribosomal protein L23a (AHRD V1 ***- B6SX57_MAIZE); contains Interpro domain(s) IPR019985 Ribosomal protein L23
Cla013149	1294.42	1975.96	-0.61025	0.0044618	0.026378	Negatively light-regulated protein (AHRD V1 ***- B4FAY8_MAIZE); contains Interpro domain(s) IPR012482 Lg106-like
Cla021503	5533.05	8448.68	-0.61065	0.0032824	0.020509	Xenotropic and polytropic retrovirus receptor 1 homolog (AHRD V1 **-- XPR1_DANRE); contains Interpro domain(s) IPR004342 EXS, C-terminal
Cla019577	1099.75	1680.77	-0.61194	0.0016402	0.011688	Pyruvate dehydrogenase E1 component subunit beta (AHRD V1 ***- B6TQ36_MAIZE); contains Interpro domain(s) IPR005475 Transketolase, central region
Cla011418	2866.48	4382.67	-0.61253	0.00068343	0.0056759	40S ribosomal protein s10 (AHRD V1 *-*- F4YFA1_CAMSI); contains Interpro domain(s) IPR005326 Plectin/S10, N-terminal
Cla020173	248.041	379.496	-0.61351	0.0051749	0.029668	Pathogenesis-related protein 1 (AHRD V1 ***- Q39188_ARATH); contains Interpro domain(s) IPR001283 Allergen V5/Tpx-1 related
Cla020425	322.703	493.734	-0.61353	0.0031417	0.019872	Lipid phosphate phosphatase 3 (AHRD V1 ***- B6SSC1_MAIZE); contains Interpro domain(s) IPR000326 Phosphatidic acid phosphatase type 2/haloperoxidase
Cla004999	259.333	396.82	-0.61368	0.0062969	0.034671	Pyrroline-5-carboxylate reductase (AHRD V1 ***- B9H956_POPTR); contains Interpro domain(s) IPR000304 Delta 1-pyrroline-5-carboxylate reductase
Cla016936	661.653	1013.45	-0.61513	0.0018842	0.013098	NADH-ubiquinone oxidoreductase (AHRD V1 ***- C0NPX0_AJECG); contains Interpro domain(s) IPR008698 NADH:ubiquinone oxidoreductase, B18 subunit
Cla004452	360.04	551.805	-0.616	0.0027118	0.017643	O-methyltransferase (AHRD V1 **** Q9M602_FRAAN); contains Interpro domain(s) IPR016461 O-methyltransferase, COMT, eukaryota
Cla006255	4348.81	6665.64	-0.61612	0.00044387	0.0039521	Ribosomal protein S20 component of cytosolic 80S ribosome and 40S small subunit (AHRD V1 **** A4RTY5_OSTLU); contains Interpro domain(s) IPR005729 Ribosomal protein S10, eukaryotic/archaeal
Cla016981	2680.51	4108.77	-0.6162	0.00064001	0.0053532	Cystathionine gamma synthase (AHRD V1 ***- Q6R8F6_SOLLC); contains Interpro domain(s) IPR000277 Cys/Met metabolism, pyridoxal phosphate-dependent enzyme
Cla008657	384.075	589.338	-0.61771	0.0085731	0.044446	DNA polymerase (AHRD V1 **** B9MYH6_POPTR); contains Interpro domain(s) IPR013697 Region of unknown function DUF1744
Cla011382	288.099	442.104	-0.61782	0.0054538	0.030937	Proline transporter (AHRD V1 ***- B9GXG4_POPTR); contains Interpro domain(s) IPR013057 Amino acid transporter, transmembrane
Cla009740	2021.23	3101.98	-0.61796	0.00080158	0.0064879	60S ribosomal protein L32 (AHRD V1 ***- D7MCW8_ARALL); contains Interpro domain(s) IPR001515 Ribosomal protein L32e
Cla010644	580.107	890.372	-0.61809	0.0017136	0.012116	Receptor-like protein kinase At5g59670 (AHRD V1 *-** RLK7_ARATH); contains Interpro domain(s) IPR002290 Serine/threonine protein kinase
Cla012142	901.717	1384.26	-0.61837	0.0012342	0.0092424	Ectonucleoside triphosphate diphosphohydrolase 5 (AHRD V1 **-- F2UDE5_SALS5); contains Interpro domain(s) IPR000407 Nucleoside phosphatase GDA1/CD39
Cla003344	4203.77	6454.07	-0.61852	0.00057544	0.0048977	Dehydration-responsive family protein (AHRD V1 **-- D7KPN7_ARALL); contains Interpro domain(s) IPR004159 Protein of unknown function DUF248, methyltransferase putative
Cla021365	1229.26	1887.46	-0.61866	0.0012516	0.0093371	Adenylate kinase (AHRD V1 ***- Q9XHP7_CERRI); contains Interpro domain(s) IPR006266 UMP-CMP kinase
Cla021082	6019.39	9246.59	-0.6193	0.00050367	0.004394	60S acidic ribosomal protein P1 (AHRD V1 *--- B6T361_MAIZE); contains Interpro domain(s) IPR001813 Ribosomal protein 60S
Cla014154	2724.85	4187.56	-0.61993	0.00076733	0.0062653	Lipoxygenase homology domain-containing protein 1 (AHRD V1 *--- LOXH1_MOUSE); contains Interpro domain(s) IPR001024 Lipoxygenase, LH2
Cla012359	218.409	335.679	-0.62005	0.0073957	0.039295	Heat shock protein DnaJ domain protein (AHRD V1 *--- B7JYC1_CYAP8)
Cla015283	897.473	1379.93	-0.62066	0.00085736	0.006854	Molybdenum cofactor biosynthesis protein A (AHRD V1 **** D0MDU9_RHOM4); contains Interpro domain(s) IPR013483 Molybdenum cofactor biosynthesis protein A
Cla018849	220.075	338.467	-0.62102	0.0069113	0.03736	Core-2/I-branching beta-1 6-N-acetylglucosaminyltransferase family protein (AHRD V1 *--- Q8W4E9_ARATH); contains Interpro domain(s) IPR004949 Protein of unknown function DUF266, plant
Cla008137	157.034	241.546	-0.62122	0.0095977	0.048518	Os04g0630700 protein (Fragment) (AHRD V1 ***- Q0J9U7_ORYSJ)
Cla006561	252.231	387.994	-0.62129	0.00638	0.035002	Os03g0331900 protein (Fragment) (AHRD V1 ***- Q0DS61_ORYSJ); contains Interpro domain(s) IPR013880 Yos1-like
Cla020617	541.854	833.915	-0.622	0.0020673	0.014134	Os12g0581300 protein (Fragment) (AHRD V1 *--- Q0IMB2_ORYSJ); contains Interpro domain(s) IPR006873 Protein of unknown function DUF620
Cla009078	1037.58	1596.92	-0.62207	0.00088944	0.0070735	MYB transcription factor (AHRD V1 *--- Q66RN1_HEVBR); contains Interpro domain(s) IPR006447 Myb-like DNA-binding region, SHAQKYF class
Cla012524	1109.7	1708.4	-0.62247	0.0010405	0.0080589	Cysteine-type endopeptidase/ ubiquitin thiolesterase (AHRD V1 **-- B6TDL6_MAIZE)
Cla008874	2544	3916.54	-0.62248	0.00081702	0.0065927	Acyl-CoA-binding protein (AHRD V1 **** B6UB43_MAIZE); contains Interpro domain(s) IPR000582 Acyl-CoA-binding protein, ACBP
Cla016820	3852.44	5935.25	-0.62354	0.00042794	0.0038447	60S ribosomal protein L31 (AHRD V1 ***- B6VC52_VERFO); contains Interpro domain(s) IPR000054 Ribosomal protein L31e
Cla007238	3957.75	6097.77	-0.6236	0.00045713	0.004052	40S ribosomal S4 protein (AHRD V1 ***- Q8LJW0_SOYBN); contains Interpro domain(s) IPR000876 Ribosomal protein S4e
Cla021866	396.697	611.225	-0.62366	0.0025439	0.016781	Ankyrin repeat domain-containing protein 27 (AHRD V1 *--- ANR27_MOUSE); contains Interpro domain(s) IPR000380 DNA topoisomerase, type IA, core
Cla023329	386.7	596.168	-0.62451	0.0031434	0.019872	Polynucleotide kinase 3 phosphatase (AHRD V1 *--- E3R0C9_COLGM); contains Interpro domain(s) IPR006551 DNA 3-phosphatase
Cla011464	265.605	409.485	-0.62453	0.0049371	0.028551	Glycosyltransferase CAZy family GT90 (Fragment) (AHRD V1 **-- D8RT95_SELML); contains Interpro domain(s) IPR008539 Protein of unknown function DUF821, CAP10-like
Cla007136	1276.77	1969.45	-0.62529	0.00069351	0.0057475	Solute carrier family 2 (Facilitated glucose transporter) member 2 (AHRD V1 *-*- B0UY92_DANRE); contains Interpro domain(s) IPR005828 General substrate transporter
Cla022484	459.946	709.546	-0.62543	0.0061285	0.033982	Isoflavone reductase-like protein 4 (AHRD V1 ***- Q3KN69_VITVI); contains Interpro domain(s) IPR008030 NmrA-like
Cla016343	178.869	276.027	-0.62591	0.007937	0.041659	GDP-mannose transporter GONST3 (AHRD V1 ***- GONS3_ARATH)
Cla009129	311.028	480.483	-0.62744	0.0033327	0.020784	Expansin (AHRD V1 ***- Q9ZP33_SOLLC); contains Interpro domain(s) IPR007117 Pollen allergen/expansin, C-terminal
Cla013692	207.425	320.518	-0.62781	0.0076901	0.04062	Unknown Protein (AHRD V1); contains Interpro domain(s) IPR012312 Haemerythrin/HHE cation-binding motif
Cla006214	2425.3	3748.79	-0.62826	0.00038222	0.0034843	L-threonine 3-dehydrogenase (AHRD V1 *-*- TDH_ANADF); contains Interpro domain(s) IPR002085 Alcohol dehydrogenase superfamily, zinc-containing
Cla001832	222.223	343.563	-0.62857	0.0054499	0.030932	P-loop containing nucleoside triphosphate hydrolase family protein-like protein (AHRD V1 ***- F4JKP9_ARATH)
Cla007008	2641.35	4085.38	-0.62919	0.00047625	0.0041934	5-dehydro-2-deoxygluconokinase (AHRD V1 **-- IOLC_BACHD); contains Interpro domain(s) IPR011611 Carbohydrate/purine kinase
Cla014508	404.077	625.042	-0.62933	0.0024458	0.016226	Os02g0519300 protein (Fragment) (AHRD V1 *--- C7IY37_ORYSJ)
Cla003377	2253.39	3486.81	-0.62981	0.00050955	0.0044356	Nodulin family protein (AHRD V1 **-- D7M603_ARALL); contains Interpro domain(s) IPR010658 Nodulin-like
Cla008253	301.078	465.894	-0.62986	0.0041573	0.024956	2-dehydro-3-deoxyphosphooctonate aldolase (AHRD V1 ***- F4IF58_ARATH); contains Interpro domain(s) IPR006269 3-deoxy-8-phosphooctulonate synthase
Cla015087	3485.84	5401	-0.63172	0.0004611	0.0040813	Ribosomal protein L19 (AHRD V1 ***- C6T4I7_SOYBN); contains Interpro domain(s) IPR000196 Ribosomal protein L19/L19e
Cla022819	349.474	541.486	-0.63174	0.0028871	0.018607	Afadin- and alpha-actinin-binding protein (AHRD V1 **-- ADIP_HUMAN)
Cla004964	602.978	934.333	-0.63183	0.00099249	0.0077474	Receptor-like kinase (AHRD V1 **** A7VM68_9VIRI); contains Interpro domain(s) IPR002290 Serine/threonine protein kinase
Cla001786	208.469	323.221	-0.63269	0.0078293	0.041202	Ternary complex factor MIP1 (AHRD V1 ***- B6UE27_MAIZE); contains Interpro domain(s) IPR006869 Protein of unknown function DUF547
Cla007598	4848.65	7520.24	-0.63319	0.00033886	0.003138	60S ribosomal protein L14 (AHRD V1 ***- D7MEJ2_ARALL); contains Interpro domain(s) IPR002784 Ribosomal protein L14
Cla019940	3770.32	5852.68	-0.63441	0.00041482	0.0037455	Ribosomal protein L18 (AHRD V1 ***- C5X0Q5_SORBI); contains Interpro domain(s) IPR000039 Ribosomal protein L18e
Cla005455	1514.7	2351.3	-0.63443	0.0005816	0.0049416	ABC transporter G family member 9 (AHRD V1 ***- F4JIV3_ARATH); contains Interpro domain(s) IPR013525 ABC-2 type transporter
Cla009297	377.456	586.052	-0.63472	0.0040114	0.024219	Bifunctional polymyxin resistance protein ArnA (AHRD V1 **-- ARNA_PROMH); contains Interpro domain(s) IPR016040 NAD(P)-binding domain
Cla006550	2011.64	3124.44	-0.63523	0.00041048	0.0037096	Mannose-1-phosphate guanyltransferase (AHRD V1 ***- E7R9A4_PICAD); contains Interpro domain(s) IPR005835 Nucleotidyl transferase
Cla007025	1084.66	1684.92	-0.63544	0.00067641	0.0056222	Agglutinin (AHRD V1 ***- Q71QF2_AMACA); contains Interpro domain(s) IPR008998 Agglutinin
Cla006407	267.26	415.41	-0.63629	0.0045021	0.026584	Os12g0581300 protein (Fragment) (AHRD V1 *--- Q0IMB2_ORYSJ); contains Interpro domain(s) IPR006873 Protein of unknown function DUF620
Cla005465	965.436	1501.63	-0.63728	0.0010306	0.0079931	Pectinacetylesterase like protein (Fragment) (AHRD V1 *--- Q56WP8_ARATH); contains Interpro domain(s) IPR004963 Pectinacetylesterase
Cla021415	388.81	604.816	-0.63743	0.0022121	0.014939	Os12g0425600 protein (Fragment) (AHRD V1 **-- Q0INN2_ORYSJ); contains Interpro domain(s) IPR004348 Protein of unknown function DUF246, plant
Cla007751	826.212	1285.63	-0.63789	0.00069455	0.0057537	GDSL esterase/lipase 5 (AHRD V1 ***- GLIP5_ARATH); contains Interpro domain(s) IPR001087 Lipase, GDSL
Cla017946	776.025	1207.91	-0.63834	0.00081488	0.0065832	Unknown Protein (AHRD V1)
Cla008578	620.345	965.608	-0.63837	0.0013754	0.010089	Os04g0226400 protein (Fragment) (AHRD V1 *-*- C7J118_ORYSJ)
Cla017225	169.798	264.306	-0.63839	0.0073134	0.038962	Glycosylphosphatidylinositol anchor biosynthesis protein 11 (AHRD V1 ***- B6SML3_MAIZE); contains Interpro domain(s) IPR009580 GPI biosynthesis protein Pig-F
Cla018333	307.296	478.407	-0.63861	0.002691	0.017542	CHY zinc finger family protein expressed (AHRD V1 **** Q10RT9_ORYSJ); contains Interpro domain(s) IPR008913 Zinc finger, CHY-type
Cla009766	3085	4802.98	-0.63866	0.00044873	0.00399	Cytochrome p450-like protein (AHRD V1 ***- A4HIU1_LEIBR); contains Interpro domain(s) IPR001128 Cytochrome P450
Cla021297	836.465	1303.16	-0.63964	0.00082798	0.0066566	Dihydrodipicolinate synthase 2 (AHRD V1 ***- D7LCJ3_ARALL); contains Interpro domain(s) IPR005263 Dihydrodipicolinate synthase subfamily
Cla001412	320.233	499.057	-0.64008	0.003535	0.021854	RNA-binding protein (AHRD V1 **-* B6TAS3_MAIZE); contains Interpro domain(s) IPR000504 RNA recognition motif, RNP-1
Cla020828	1272.23	1983.96	-0.64103	0.00043306	0.0038749	Cytokinin riboside 5&apos-monophosphate phosphoribohydrolase LOG3 (AHRD V1 **-- F4IQ18_ARATH); contains Interpro domain(s) IPR005269 Conserved hypothetical protein CHP00730
Cla014367	557.06	869.034	-0.64158	0.0011673	0.0088278	Myb family transcription factor (AHRD V1 *--* F4J5D9_ARATH); contains Interpro domain(s) IPR006447 Myb-like DNA-binding region, SHAQKYF class
Cla007664	266.955	416.65	-0.64224	0.0032183	0.020239	Beta-1 3-galactosyltransferase 6 (AHRD V1 **-- B6UBH3_MAIZE); contains Interpro domain(s) IPR002659 Glycosyl transferase, family 31
Cla004936	2258.15	3524.58	-0.64231	0.00046565	0.0041147	Ribosomal L9-like protein (AHRD V1 ***- B3TLR1_ELAGV); contains Interpro domain(s) IPR000702 Ribosomal protein L6
Cla014030	3383.26	5283.64	-0.64312	0.00030954	0.0029126	Ribosomal protein L26 component of cytosolic 80S ribosome and 60S large subunit (Fragment) (AHRD V1 **** A4S5G6_OSTLU); contains Interpro domain(s) IPR005756 Ribosomal protein L26, eukaryotic/archaeal
Cla001347	1238.78	1934.68	-0.64317	0.00057043	0.0048654	Auxin F-box protein 5 (AHRD V1 **-- D7MPH1_ARALL); contains Interpro domain(s) IPR006553 Leucine-rich repeat, cysteine-containing subtype
Cla021511	658.098	1028.07	-0.64356	0.00083171	0.0066759	60 ribosomal protein L14 (AHRD V1 ***- B6TMP6_MAIZE); contains Interpro domain(s) IPR002784 Ribosomal protein L14
Cla008274	537.043	839.815	-0.64504	0.0014357	0.010444	Os10g0481400 protein (Fragment) (AHRD V1 ***- Q0IWX2_ORYSJ)
Cla007462	181.27	283.581	-0.64562	0.0054536	0.030937	Unknown Protein (AHRD V1); contains Interpro domain(s) IPR012876 Protein of unknown function DUF1677, plant
Cla002255	1579	2472.58	-0.647	0.00029371	0.0027781	More axillary branches 2 (Fragment) (AHRD V1 *-*- F5AIC4_HELAN); contains Interpro domain(s) IPR001810 Cyclin-like F-box
Cla010740	749.572	1174.31	-0.64767	0.00086258	0.0068903	Pirin-like protein (AHRD V1 ***- B6TZU6_MAIZE); contains Interpro domain(s) IPR012093 Pirin
Cla021421	4773.18	7481.07	-0.64829	0.00024752	0.0023878	60S ribosomal protein L13A (AHRD V1 **** B6VC51_VERFO); contains Interpro domain(s) IPR005755 Ribosomal protein L13, eukaryotic/archaeal
Cla012151	215.32	337.627	-0.64895	0.0036968	0.022671	SCARECROW (AHRD V1 **-- Q5NDC9_CUCSA); contains Interpro domain(s) IPR005202 GRAS transcription factor
Cla007450	1343.03	2106.95	-0.64967	0.00050551	0.0044062	Cytokinin oxidase/dehydrogenase 1 (AHRD V1 ***- A0MQ40_PEA); contains Interpro domain(s) IPR015345 Cytokinin dehydrogenase 1, FAD and cytokinin binding
Cla017915	1325.79	2080.76	-0.65025	0.00050679	0.0044135	Coatomer subunit delta (AHRD V1 ***- B6TDR8_MAIZE); contains Interpro domain(s) IPR008968 Clathrin adaptor, mu subunit, C-terminal
Cla006624	1233.89	1936.77	-0.65043	0.00043051	0.0038625	Histone H4 (AHRD V1 ***- B6T0P4_MAIZE); contains Interpro domain(s) IPR001951 Histone H4
Cla013902	1058.96	1662.57	-0.65076	0.00077854	0.0063418	UDP-N-acetylglucosamine-pyrophosphorylase (AHRD V1 ***- A8HP64_CHLRE); contains Interpro domain(s) IPR002618 UTP--glucose-1-phosphate uridylyltransferase
Cla011100	1175.87	1846.29	-0.6509	0.00053698	0.0046378	Unknown Protein (AHRD V1)
Cla009856	303.222	476.311	-0.65153	0.0026026	0.017094	Chloroplast unusual positioning 1A (AHRD V1 *--- A2V813_9BRYO)
Cla016644	768.787	1207.78	-0.6517	0.00072907	0.0059973	Transmembrane 9 superfamily protein member 2 (AHRD V1 ***- B6ST61_MAIZE); contains Interpro domain(s) IPR004240 Nonaspanin (TM9SF)
Cla019116	3481.25	5470.99	-0.6522	0.0002413	0.0023345	60S ribosomal protein L34 (AHRD V1 ***- B6UH15_MAIZE); contains Interpro domain(s) IPR008195 Ribosomal protein L34e
Cla008339	2532.65	3981.38	-0.65262	0.00031811	0.0029721	Homeobox-leucine zipper-like protein (AHRD V1 *-*- Q3HRT1_PICGL); contains Interpro domain(s) IPR001356 Homeobox
Cla022950	4482.18	7047.83	-0.65298	0.00020805	0.0020579	Cysteine synthase (AHRD V1 **** D7T2G6_VITVI); contains Interpro domain(s) IPR005859 Cysteine synthase A
Cla014260	186.415	293.142	-0.65308	0.0061765	0.034143	Glutaredoxin C3 (AHRD V1 ***- B9HFC1_POPTR); contains Interpro domain(s) IPR011899 Glutaredoxin, eukaryotic and viruses
Cla017554	476.796	749.776	-0.65309	0.0011386	0.0086499	Trichome birefringence (AHRD V1 **-- D9I8D9_ARATH); contains Interpro domain(s) IPR004253 Protein of unknown function DUF231, plant
Cla021767	790.406	1243.02	-0.65319	0.00071538	0.0059042	Glycoside hydrolase family 28 protein/polygalacturonase family protein (AHRD V1 ***- Q1PF10_ARATH); contains Interpro domain(s) IPR012334 Pectin lyase fold
Cla015192	554.497	873.049	-0.65488	0.0091159	0.046664	Sterol C-24 reductase (AHRD V1 **-- Q4ACU2_ZINEL); contains Interpro domain(s) IPR006094 FAD linked oxidase, N-terminal
Cla005587	566.184	891.551	-0.65505	0.00098881	0.0077278	GPI-anchored protein (AHRD V1 ***- Q9ZWN0_VIGRA)
Cla004576	444.956	700.822	-0.65539	0.0065697	0.035855	Armadillo/beta-catenin repeat family protein (AHRD V1 ***- D7MQC3_ARALL); contains Interpro domain(s) IPR011989 Armadillo-like helical
Cla019353	3091.82	4871.86	-0.65602	0.0056886	0.032013	Unknown Protein (AHRD V1)
Cla000676	572.171	901.91	-0.65654	0.0006712	0.0055906	Cold-shock DNA binding protein (AHRD V1 *-** C1N2P4_MICPC); contains Interpro domain(s) IPR002059 Cold-shock protein, DNA-binding
Cla019421	2408.41	3796.77	-0.65669	0.0048684	0.028286	Thioredoxin (AHRD V1 ***- Q9XF70_HEVBR); contains Interpro domain(s) IPR015467 Thioredoxin, core
Cla011446	181.086	285.503	-0.65683	0.0058783	0.032866	Os10g0550700 protein (Fragment) (AHRD V1 *-*- Q0IVV8_ORYSJ); contains Interpro domain(s) IPR000007 Tubby, C-terminal
Cla023094	1174.88	1853.39	-0.65765	0.00026801	0.0025569	Unknown Protein (AHRD V1); contains Interpro domain(s) IPR010410 Protein of unknown function DUF1005
Cla013589	2795.96	4411.05	-0.65778	0.00023383	0.0022756	Unknown Protein (AHRD V1)
Cla003639	1266.36	1998.12	-0.65795	0.0014438	0.010492	60S ribosomal protein L36 (AHRD V1 ***- A9PCN6_POPTR); contains Interpro domain(s) IPR000509 Ribosomal protein L36e
Cla020720	880.492	1389.49	-0.65817	0.00047376	0.0041752	Cytochrome P450 (AHRD V1 ***- B9NBP7_POPTR); contains Interpro domain(s) IPR001128 Cytochrome P450
Cla021207	496.554	783.645	-0.65825	0.00081539	0.0065848	WRKY transcription factor 23 (AHRD V1 **** C9DI12_9ROSI); contains Interpro domain(s) IPR003657 DNA-binding WRKY
Cla013607	1444.45	2279.69	-0.65832	0.00042653	0.0038389	Unknown Protein (AHRD V1)
Cla008249	935.148	1476.01	-0.65843	0.0006459	0.0053957	U-box domain-containing protein 10 (AHRD V1 *--- B3H660_ARATH); contains Interpro domain(s) IPR011989 Armadillo-like helical
Cla013050	768.186	1212.59	-0.65856	0.00052179	0.0045303	30S ribosomal protein S9 (AHRD V1 ***- E9ER34_METAR); contains Interpro domain(s) IPR000754 Ribosomal protein S9
Cla008930	5032.96	7946.5	-0.65891	0.00020458	0.0020271	Cellular retinaldehyde-binding/triple function C-terminal (AHRD V1 **-- B6SN40_MAIZE); contains Interpro domain(s) IPR001251 Cellular retinaldehyde-binding/triple function, C-terminal
Cla022340	3528.89	5576.61	-0.66017	0.0001859	0.0018686	40S ribosomal protein S11 (AHRD V1 ***- Q1H8R1_CHERU); contains Interpro domain(s) IPR000266 Ribosomal protein S17
Cla018926	503.558	796.14	-0.66087	0.00097886	0.0076621	N-methyltransferase 1 (AHRD V1 ***- D7L7Y4_ARALL); contains Interpro domain(s) IPR013216 Methyltransferase type 11
Cla019793	2490.93	3939.56	-0.66135	0.00020262	0.0020132	Histone-like protein (AHRD V1 *-*- Q851P9_ORYSJ); contains Interpro domain(s) IPR005818 Histone H1/H5
Cla016897	1692.71	2682.33	-0.66415	0.00036429	0.0033439	Ribosomal protein S5 component of cytosolic 80S ribosome and 40S small subunit (AHRD V1 **** A4RZJ5_OSTLU); contains Interpro domain(s) IPR005716 Ribosomal protein S7, eukaryotic/archaeal
Cla015927	1133.24	1796.15	-0.66445	0.00031105	0.002924	BTB/POZ domain-containing protein At3g05675 (AHRD V1 *-*- Y3567_ARATH)
Cla000912	230.611	365.532	-0.66454	0.0037906	0.023125	Receptor-like kinase (AHRD V1 **** A7VM40_MARPO); contains Interpro domain(s) IPR002290 Serine/threonine protein kinase
Cla014292	141.53	224.377	-0.66482	0.0087009	0.045026	Thaumatin-like protein 1 (AHRD V1 ***- F4JQ53_ARATH); contains Interpro domain(s) IPR001938 Thaumatin, pathogenesis-related
Cla016366	488.155	774.009	-0.66501	0.0012334	0.00924	Dihydrolipoyllysine-residue acetyltransferase component of pyruvate dehydrogenase complex (AHRD V1 ***- A5GUY8_SYNR3); contains Interpro domain(s) IPR001078 2-oxoacid dehydrogenase acyltransferase, catalytic domain
Cla017927	239.006	378.971	-0.66504	0.0033307	0.020779	Mitochondrial glycoprotein family protein (AHRD V1 **** D7M774_ARALL); contains Interpro domain(s) IPR003428 Mitochondrial glycoprotein
Cla013334	386.52	613.237	-0.6659	0.0017016	0.012044	Receptor-like protein kinase 2 (AHRD V1 *-** RCH2_ARATH); contains Interpro domain(s) IPR002290 Serine/threonine protein kinase
Cla001815	973.78	1546.02	-0.66689	0.0062033	0.034258	Alpha-hydroxynitrile lyase (AHRD V1 **-- O49897_MANES); contains Interpro domain(s) IPR000073 Alpha/beta hydrolase fold-1
Cla012579	151.157	240.016	-0.66708	0.0067512	0.036684	Proline-rich family protein (AHRD V1 *-*- Q3ECQ3_ARATH)
Cla015995	411.317	653.287	-0.66747	0.001241	0.0092862	Armadillo repeat containing 6 (AHRD V1 **-- Q6DF37_XENTR); contains Interpro domain(s) IPR011989 Armadillo-like helical
Cla018938	6410.2	10189.1	-0.66858	0.00015805	0.0016222	Guanine nucleotide-binding protein beta subunit-like protein (AHRD V1 **-* B4FKM1_MAIZE); contains Interpro domain(s) IPR017986 WD40 repeat, region
Cla005933	339.708	539.996	-0.66865	0.0020723	0.014144	Receptor-like kinase (AHRD V1 **** A7VM33_MARPO); contains Interpro domain(s) IPR002290 Serine/threonine protein kinase
Cla010402	191.33	304.152	-0.66873	0.0053748	0.030602	GDSL esterase/lipase (AHRD V1 ***- F4HYK6_ARATH); contains Interpro domain(s) IPR001087 Lipase, GDSL
Cla021871	296.951	472.096	-0.66886	0.0019386	0.013402	BZIP transcription factor (AHRD V1 **** C0PDU9_MAIZE); contains Interpro domain(s) IPR011700 Basic leucine zipper
Cla006645	132.286	210.441	-0.66976	0.0074069	0.039344	GDSL esterase/lipase (AHRD V1 ***- F4HYK6_ARATH); contains Interpro domain(s) IPR001087 Lipase, GDSL
Cla000982	154.692	246.095	-0.66982	0.0074163	0.039381	MRNA complete cds clone RAFL21-92-C23 (AHRD V1 ***- Q681X6_ARATH)
Cla009707	878.435	1397.88	-0.67023	0.00033087	0.0030711	Ras-related protein Rab-25 (AHRD V1 ***- RAB25_BOVIN); contains Interpro domain(s) IPR003579 Ras small GTPase, Rab type
Cla001660	123.27	196.174	-0.67031	0.0095091	0.048156	Translocon-associated protein alpha subunit (AHRD V1 ***- B6U444_MAIZE)
Cla021264	333.148	530.227	-0.67045	0.0015617	0.011213	UBX domain-containing protein (AHRD V1 ***- D7M5K9_ARALL); contains Interpro domain(s) IPR001012 UBX
Cla007740	721.386	1148.51	-0.67092	0.0004944	0.0043284	Protein phosphatase 2c (AHRD V1 ***- A6NA79_MEDTR); contains Interpro domain(s) IPR015655 Protein phosphatase 2C
Cla006690	275.985	439.414	-0.67099	0.0030444	0.019382	Oxidoreductase (AHRD V1 *-*- Q0WVV5_ARATH)
Cla002250	578.677	921.586	-0.67136	0.00059723	0.0050528	Kinase family protein (AHRD V1 **** D7M6L5_ARALL); contains Interpro domain(s) IPR002290 Serine/threonine protein kinase
[truncated: 1,958 more rows]
