# Supplementary material for: Genome-wide expression profiling of leaves and roots of watermelon in response to low nitrogen
Source: BMC Genomics. 2018 Jun 13;19:456. doi: 10.1186/s12864-018-4856-x (PMC6001020; doi:10.1186/s12864-018-4856-x)
Supplement: Supplementary file 6 — The summary of five major transcription factor families in leaf and root tissues of watermelon exposed to different levels of N (0.2 mM, 9 mM) (XLSX 38 kb) [file 12864_2018_4856_MOESM6_ESM.xlsx]

## Sheet: Sheet1
The summary of five major transcription factor families in leaf and root tissues of watermelon exposed to different levels of N (0.2 mM, 9 mM)
Leaves
MYB transcription factors
Down-regulated
Cla002686	21.2966	53.2601	-1.3224	0.00026054	0.00081909	-	Myb family transcription factor (AHRD V1 *--* D7L484_ARALL); contains Interpro domain(s) IPR006447 Myb-like DNA-binding region, SHAQKYF class
Cla014367	378.547	490.103	-0.37261	0.0086064	0.019679	-	Myb family transcription factor (AHRD V1 *--* F4J5D9_ARATH); contains Interpro domain(s) IPR006447 Myb-like DNA-binding region, SHAQKYF class
Cla004910	12.8365	28.8585	-1.1687	0.013834	0.030106	-	Myb family transcription factor (AHRD V1 **-* D7LC50_ARALL); contains Interpro domain(s) IPR015495 Myb transcription factor
Cla021419	201.937	282.994	-0.48686	0.0024815	0.006427	-	Myb family transcription factor (AHRD V1 **-* F4J5D9_ARATH); contains Interpro domain(s) IPR006447 Myb-like DNA-binding region, SHAQKYF class
Cla010332	13.9147	66.6001	-2.2589	1.86e-05	7.08e-05	-	MYB family transcription factor (AHRD V1 **-* Q9SCU7_ARATH); contains Interpro domain(s) IPR015495 Myb transcription factor
Cla017012	48.3153	387.774	-3.0047	7.09e-23	1.22e-21	-	MYB family transcription factor (AHRD V1 **-* Q9SCU7_ARATH); contains Interpro domain(s) IPR015495 Myb transcription factor
Cla010265	504.108	815.746	-0.69439	0.00048296	0.0014455	-	Myb family transcription factor (AHRD V1 **** D7LQI3_ARALL); contains Interpro domain(s) IPR006447 Myb-like DNA-binding region, SHAQKYF class
Cla020769	6.02731	20.6463	-1.7763	0.0025425	0.0065719	-	Myb family transcription factor (Fragment) (AHRD V1 **-- D7KSM0_ARALL); contains Interpro domain(s) IPR001005 SANT, DNA-binding
Cla015915	1228.64	1779.6	-0.5345	1.41e-05	5.48e-05	-	Myb family transcription factor (Fragment) (AHRD V1 **-- D7KSM0_ARALL); contains Interpro domain(s) IPR017877 MYB-like
Cla015918	31.9644	264.308	-3.0477	3.48e-42	1.4e-40	-	Myb family transcription factor (Fragment) (AHRD V1 **-- D7KSM0_ARALL); contains Interpro domain(s) IPR017877 MYB-like
Cla015920	172.816	402.195	-1.2187	9.64e-09	5.66e-08	-	Myb family transcription factor (Fragment) (AHRD V1 **-- D7KSM0_ARALL); contains Interpro domain(s) IPR017877 MYB-like
Cla015917	224.575	822.348	-1.8726	3.86e-40	1.44e-38	-	Myb family transcription factor (Fragment) (AHRD V1 **-- D7KSM0_ARALL); contains Interpro domain(s) IPR017884 SANT, eukarya
Cla015919	72.149	671.113	-3.2175	7.48e-83	1.12e-80	-	Myb family transcription factor (Fragment) (AHRD V1 **-- D7KSM0_ARALL); contains Interpro domain(s) IPR017884 SANT, eukarya
Cla013537	24.9905	52.8087	-1.0794	0.0015856	0.0042839	-	Myb family transcription factor-like (AHRD V1 *--* Q6ER41_ORYSJ); contains Interpro domain(s) IPR006447 Myb-like DNA-binding region, SHAQKYF class
Cla009148	1.53965	13.7575	-3.1595	0.00042225	0.0012769	-	Myb family transcription factor-like (AHRD V1 **-* Q84NK2_ORYSJ); contains Interpro domain(s) IPR006447 Myb-like DNA-binding region, SHAQKYF class
Cla005481	414.326	607.479	-0.55207	6.38e-05	0.00022264	-	Myb family transcription factor-like (AHRD V1 **** Q6H510_ORYSJ); contains Interpro domain(s) IPR012287 Homeodomain-related
Cla019999	77.5173	135.201	-0.80252	0.00033917	0.0010433	-	MYB transcription factor (AHRD V1 *--* B4FF63_MAIZE); contains Interpro domain(s) IPR015495 Myb transcription factor
Cla011345	0.291595	14.1462	-5.6003	4.55e-06	1.9e-05	-	MYB transcription factor (AHRD V1 *--* D0VYJ9_DIOKA); contains Interpro domain(s) IPR015495 Myb transcription factor
Cla022542	27.2951	247.199	-3.179	1.14e-12	9.89e-12	-	MYB transcription factor (AHRD V1 *--* O23160_ARATH); contains Interpro domain(s) IPR015495 Myb transcription factor
Cla020042	274.462	395.008	-0.52527	0.00056493	0.0016686	-	MYB transcription factor (AHRD V1 **-- Q66RN1_HEVBR); contains Interpro domain(s) IPR006447 Myb-like DNA-binding region, SHAQKYF class
Cla022660	3.07778	32.1764	-3.386	0.0020817	0.0054823	-	MYB transcription factor (AHRD V1 *--* Q9T066_ARATH); contains Interpro domain(s) IPR015495 Myb transcription factor
Cla013099	125.324	595.426	-2.2483	0.00047238	0.0014156	-	MYB transcription factor (AHRD V1 **-* A3F8D7_CAPAN); contains Interpro domain(s) IPR015495 Myb transcription factor
Cla022601	859.409	2108.76	-1.295	0.0012509	0.0034552	-	MYB transcription factor (AHRD V1 **-* A3F8D7_CAPAN); contains Interpro domain(s) IPR015495 Myb transcription factor
Cla015834	79.4759	157.37	-0.98557	3.68e-06	1.56e-05	-	MYB transcription factor (AHRD V1 **-* F6KDH7_MORAL); contains Interpro domain(s) IPR015495 Myb transcription factor
Cla020702	101.306	212.463	-1.0685	0.010058	0.022645	-	MYB transcription factor (AHRD V1 **-* O23160_ARATH); contains Interpro domain(s) IPR015495 Myb transcription factor
Cla010316	98.3428	213.319	-1.1171	7.41e-09	4.4e-08	-	MYB transcription factor (AHRD V1 *-** Q6R098_ARATH); contains Interpro domain(s) IPR015495 Myb transcription factor
Cla021243	208.299	297.641	-0.51492	0.0016937	0.0045433	-	MYB transcription factor (AHRD V1 *-** Q6R098_ARATH); contains Interpro domain(s) IPR015495 Myb transcription factor
Cla017463	787.049	1302.99	-0.7273	2.09e-09	1.32e-08	-	MYB transcription factor (AHRD V1 **** Q0ZPA2_CUCSA); contains Interpro domain(s) IPR015495 Myb transcription factor
Cla008544	0	8.22273	#NAME?	0.00029586	0.00092209	-	MYB transcription factor (AHRD V1 **** Q70KC5_EUCGU); contains Interpro domain(s) IPR015495 Myb transcription factor
Cla015239	0.291595	5.85128	-4.3267	0.013816	0.03007	-	MYB transcription factor (AHRD V1 **** Q70KC5_EUCGU); contains Interpro domain(s) IPR015495 Myb transcription factor
Cla017267	1.83125	24.6545	-3.751	1.44e-07	7.37e-07	-	MYB transcription factor (AHRD V1 **** Q70KC5_EUCGU); contains Interpro domain(s) IPR015495 Myb transcription factor
Cla021776	0.593591	12.0148	-4.3392	0.00013088	0.0004325	-	MYB transcription factor (AHRD V1 **** Q9FJ07_ARATH); contains Interpro domain(s) IPR015495 Myb transcription factor
Cla013345	302.119	430.77	-0.5118	0.00045898	0.0013786	-	MYB transcription factor (Fragment) (AHRD V1 **-* E7BJY5_MALDO); contains Interpro domain(s) IPR006447 Myb-like DNA-binding region, SHAQKYF class
Cla012519	181.371	345.4	-0.92933	1.33e-08	7.69e-08	-	Myb-like transcription factor 1 (AHRD V1 **-* Q8H271_GOSHI); contains Interpro domain(s) IPR015495 Myb transcription factor
Cla007979	28.9312	255.576	-3.1431	4.75e-23	8.26e-22	-	Myb-like transcription factor-like protein (AHRD V1 **-* Q8VZS3_ARATH); contains Interpro domain(s) IPR006447 Myb-like DNA-binding region, SHAQKYF class
Cla020369	66.1202	254.914	-1.9468	1.31e-17	1.65e-16	-	Myb-like transcription factor-like protein (AHRD V1 **-* Q8VZS3_ARATH); contains Interpro domain(s) IPR006447 Myb-like DNA-binding region, SHAQKYF class
Up-regulated
Cla017179	683.831	473.392	0.5306	7.5939e-05	0.00026207	-	Myb family transcription factor (AHRD V1 **-- Q9SQQ9_ARATH)
Cla012305	401.269	241.723	0.73121	1.8958e-06	8.3602e-06	-	Myb family transcription factor (AHRD V1 **-* D7LQI3_ARALL); contains Interpro domain(s) IPR006447 Myb-like DNA-binding region, SHAQKYF class
Cla019199	274.436	86.9594	1.6581	3.2054e-18	4.172e-17	-	Myb family transcription factor (AHRD V1 **-* D7M9F3_ARALL); contains Interpro domain(s) IPR015495 Myb transcription factor
Cla005622	5788.39	3397.64	0.76863	0.00076324	0.0021978	-	Myb family transcription factor (AHRD V1 ***- D7MPU2_ARALL); contains Interpro domain(s) IPR006447 Myb-like DNA-binding region, SHAQKYF class
Cla016935	27.2841	12.8637	1.0847	0.024011	0.048998	-	Myb family transcription factor-like (AHRD V1 *--* Q6ER41_ORYSJ); contains Interpro domain(s) IPR006447 Myb-like DNA-binding region, SHAQKYF class
Cla020715	58.1678	21.5047	1.4356	0.0019451	0.0051602	-	Myb family transcription factor-like (AHRD V1 *--* Q84NK2_ORYSJ); contains Interpro domain(s) IPR006447 Myb-like DNA-binding region, SHAQKYF class
Cla008833	206.096	107.958	0.93284	1.4351e-06	6.4497e-06	-	Myb family transcription factor-like protein (AHRD V1 *--* Q84UP8_ORYSJ); contains Interpro domain(s) IPR006447 Myb-like DNA-binding region, SHAQKYF class
Cla016239	233.425	143.316	0.70376	8.2578e-05	0.00028349	-	Myb family transcription factor-like protein (AHRD V1 *--* Q84UP8_ORYSJ); contains Interpro domain(s) IPR006447 Myb-like DNA-binding region, SHAQKYF class
Cla014034	930.763	526.417	0.82221	1.6397e-10	1.1586e-09	-	MYB transcription factor (AHRD V1 *--* E5GB88_CUCME); contains Interpro domain(s) IPR001005 SANT, DNA-binding
Cla013687	493.615	296.878	0.73352	4.3259e-07	2.0778e-06	-	MYB transcription factor (AHRD V1 **-- Q66RN1_HEVBR); contains Interpro domain(s) IPR006447 Myb-like DNA-binding region, SHAQKYF class
Cla004188	298.658	227.747	0.39106	0.013602	0.029662	-	MYB transcription factor (AHRD V1 *--* Q6R029_ARATH); contains Interpro domain(s) IPR015495 Myb transcription factor
Cla013009	5.54269	0	Inf	0.0061966	0.014674	-	MYB transcription factor (AHRD V1 *--* Q6R054_ARATH); contains Interpro domain(s) IPR015495 Myb transcription factor
Cla001341	100.524	32.9472	1.6093	9.3713e-08	4.9063e-07	-	MYB transcription factor (AHRD V1 *--* Q9LDR8_ARATH); contains Interpro domain(s) IPR015495 Myb transcription factor
Cla007719	5.71491	0	Inf	0.0057341	0.013689	-	MYB transcription factor (AHRD V1 *--* Q9LDR8_ARATH); contains Interpro domain(s) IPR015495 Myb transcription factor
Cla017797	116.93	10.5878	3.4652	9.2905e-26	1.8584e-24	-	MYB transcription factor (AHRD V1 *--* Q9T066_ARATH); contains Interpro domain(s) IPR015495 Myb transcription factor
Cla008320	3354.34	2470.11	0.44145	6.7473e-05	0.00023481	-	Myb transcription factor (AHRD V1 ***- A7UMB2_ROSHC); contains Interpro domain(s) IPR009057 Homeodomain-like
Cla018501	170.105	39.1844	2.1181	3.2024e-16	3.6798e-15	-	MYB transcription factor (AHRD V1 *-** B4FU27_MAIZE); contains Interpro domain(s) IPR015495 Myb transcription factor
Cla017496	38.5418	5.78128	2.737	0.001639	0.0044086	-	MYB transcription factor (AHRD V1 *-** C0HGB2_MAIZE); contains Interpro domain(s) IPR015495 Myb transcription factor
Cla017481	1146.66	828.395	0.46904	9.692e-05	0.00032896	-	MYB transcription factor (AHRD V1 **-* Q5IWM2_WHEAT); contains Interpro domain(s) IPR006447 Myb-like DNA-binding region, SHAQKYF class
Cla018610	179.929	67.0378	1.4244	3.2287e-11	2.4318e-10	-	MYB transcription factor (AHRD V1 **-* Q9SN78_ARATH); contains Interpro domain(s) IPR015495 Myb transcription factor
Cla006761	2813.22	2174.9	0.37127	0.0007933	0.0022759	-	MYB transcription factor (AHRD V1 **** A3F8D7_CAPAN); contains Interpro domain(s) IPR015495 Myb transcription factor
Cla008279	1185.13	374.387	1.6624	0.00036218	0.0011078	-	MYB transcription factor (AHRD V1 **** B4FPU3_MAIZE); contains Interpro domain(s) IPR015495 Myb transcription factor
Cla020285	391.114	289.792	0.43257	0.0038438	0.0095522	-	MYB transcription factor (AHRD V1 **** B9H191_POPTR); contains Interpro domain(s) IPR015495 Myb transcription factor
Cla013280	1203.03	646.739	0.89542	3.3348e-13	3.0338e-12	-	MYB transcription factor (AHRD V1 **** F2W403_9POAL); contains Interpro domain(s) IPR015495 Myb transcription factor
Cla018967	9.27646	1.27846	2.8592	0.011228	0.024973	-	MYB transcription factor (AHRD V1 **** Q94FU0_ARATH); contains Interpro domain(s) IPR015495 Myb transcription factor
Cla004941	507.807	387.205	0.39118	0.0053648	0.012891	-	MYB transcription factor (Fragment) (AHRD V1 **-- A1DR87_CATRO); contains Interpro domain(s) IPR006447 Myb-like DNA-binding region, SHAQKYF class
Cla017850	275.554	169.737	0.69903	4.8807e-05	0.00017417	-	MYB transcription factor (Fragment) (AHRD V1 **-- A1DR87_CATRO); contains Interpro domain(s) IPR006447 Myb-like DNA-binding region, SHAQKYF class
Cla021212	472.664	245.798	0.94334	2.3915e-10	1.6652e-09	-	MYB transcription factor (Fragment) (AHRD V1 **-- A1DR87_CATRO); contains Interpro domain(s) IPR006447 Myb-like DNA-binding region, SHAQKYF class
Cla006146	434.379	162.821	1.4157	2.4084e-16	2.7806e-15	-	MYB transcription factor (Fragment) (AHRD V1 ***- A1DR87_CATRO)
Cla004328	815.431	618.033	0.39988	0.002347	0.0061143	-	MYB transcription factor (Fragment) (AHRD V1 **-* E7BJY5_MALDO); contains Interpro domain(s) IPR006447 Myb-like DNA-binding region, SHAQKYF class
Cla010130	208.995	108.468	0.9462	0.0049193	0.011907	-	MYB transcription factor 1 (AHRD V1 ***- D3Y3F5_9ROSI); contains Interpro domain(s) IPR006447 Myb-like DNA-binding region, SHAQKYF class
Cla019153	3492.37	2014.99	0.79343	1.0463e-12	9.083e-12	-	MYB transcription factor 1 (AHRD V1 ***- D3Y3F5_9ROSI); contains Interpro domain(s) IPR006447 Myb-like DNA-binding region, SHAQKYF class
Cla018139	355.323	267.565	0.40924	0.0081777	0.018794	-	MYB transcription factor-like protein (AHRD V1 **-* Q9LDW5_ARATH); contains Interpro domain(s) IPR015495 Myb transcription factor
Cla006440	349.566	271.309	0.36563	0.017256	0.036614	-	Myb-like DNA binding domain containing protein (AHRD V1 **-* Q2QM89_ORYSJ); contains Interpro domain(s) IPR001005 SANT, DNA-binding
Cla021275	720.963	562.646	0.3577	0.0059997	0.014262	-	Myb-like DNA binding protein (AHRD V1 *--* F2HHJ9_9CRYP); contains Interpro domain(s) IPR001810 Cyclin-like F-box
Cla007846	270.578	59.4196	2.187	2.0907e-06	9.1559e-06	-	Myb-like transcription factor 1 (AHRD V1 **-* Q8H271_GOSHI); contains Interpro domain(s) IPR015495 Myb transcription factor
Cla015165	102.316	10.305	3.3116	1.9145e-05	7.2717e-05	-	Myb-like transcription factor Myb 5 (AHRD V1 **** Q94JN5_GOSHI); contains Interpro domain(s) IPR015495 Myb transcription factor
Cla007586	280.564	40.0773	2.8075	2.2889e-05	8.6032e-05	-	Myb-related transcription factor (AHRD V1 **-* A7ULI0_DATME); contains Interpro domain(s) IPR015495 Myb transcription factor
AP2-EREBP transcription factors
Down-regulated
Cla020081	943.87	1722.54	-0.86788	2.58e-13	2.37e-12	-	AP2-like ethylene-responsive transcription factor (AHRD V1 *--* A8MQS2_ARATH); contains Interpro domain(s) IPR001471 Pathogenesis-related transcriptional factor and ERF, DNA-binding
Cla017848	20.393	42.7438	-1.0676	0.0054431	0.013058	-	AP2-like ethylene-responsive transcription factor At1g16060 (AHRD V1 *--* AP2L1_ARATH); contains Interpro domain(s) IPR001471 Pathogenesis-related transcriptional factor and ERF, DNA-binding
Cla020243	677.754	873.145	-0.36546	0.012797	0.028055	-	AP2-like ethylene-responsive transcription factor At1g16060 (AHRD V1 *--* AP2L1_ARATH); contains Interpro domain(s) IPR001471 Pathogenesis-related transcriptional factor and ERF, DNA-binding
Cla013252	562.979	759.789	-0.43252	0.00082483	0.002358	-	AP2-like ethylene-responsive transcription factor At1g79700 (AHRD V1 *--* AP2L3_ARATH); contains Interpro domain(s) IPR001471 Pathogenesis-related transcriptional factor and ERF, DNA-binding
Up-regulated
Cla018052	1449	1007.44	0.52436	1.0462e-05	4.1489e-05	-	AP2 domain-containing transcription factor (AHRD V1 *--* B9HIZ2_POPTR); contains Interpro domain(s) IPR003340 Transcriptional factor B3
Cla008097	389.638	277.843	0.48786	0.0012772	0.00352	-	AP2 domain-containing transcription factor (AHRD V1 *--* B9HWL7_POPTR); contains Interpro domain(s) IPR003340 Transcriptional factor B3
Cla018724	2594.57	1578.57	0.71687	1.9441e-10	1.3663e-09	-	AP2 domain-containing transcription factor (AHRD V1 **** B9IMF3_POPTR); contains Interpro domain(s) IPR003340 Transcriptional factor B3
Cla021881	7.72793	0.687427	3.4908	0.0086107	0.019685	-	AP2-like ethylene-responsive transcription factor (AHRD V1 *-** A8MQS2_ARATH); contains Interpro domain(s) IPR001471 Pathogenesis-related transcriptional factor and ERF, DNA-binding
Cla022648	91.8008	39.9547	1.2001	0.00019065	0.00061441	-	AP2-like ethylene-responsive transcription factor (AHRD V1 *-** A8MQS2_ARATH); contains Interpro domain(s) IPR001471 Pathogenesis-related transcriptional factor and ERF, DNA-binding
Cla015308	33.8439	17.3328	0.96539	0.021102	0.043739	-	AP2-like ethylene-responsive transcription factor (AHRD V1 **** A8MQS2_ARATH); contains Interpro domain(s) IPR001471 Pathogenesis-related transcriptional factor and ERF, DNA-binding
Cla002922	26.507	9.88348	1.4233	0.0050677	0.012233	-	AP2-like ethylene-responsive transcription factor (AHRD V1 **** F4IL00_ARATH); contains Interpro domain(s) IPR001471 Pathogenesis-related transcriptional factor and ERF, DNA-binding
Cla000701	4142.31	2818.56	0.55548	3.5412e-07	1.7211e-06	-	AP2-like ethylene-responsive transcription factor At1g16060 (AHRD V1 *-** AP2L1_ARATH); contains Interpro domain(s) IPR001471 Pathogenesis-related transcriptional factor and ERF, DNA-binding
Cla012580	52.9512	26.6685	0.98952	0.0042205	0.010387	-	AP2-like ethylene-responsive transcription factor At1g16060 (AHRD V1 *-** AP2L1_ARATH); contains Interpro domain(s) IPR001471 Pathogenesis-related transcriptional factor and ERF, DNA-binding
bHLH transcription factors
Down-regulated
Cla013532	84.5745	132.383	-0.64642	0.0035254	0.0088317	-	BHLH transcription factor (AHRD V1 *--- Q84WX1_BRANA); contains Interpro domain(s) IPR001092 Basic helix-loop-helix dimerisation region bHLH
Cla017143	9.6898	25.3637	-1.3882	0.007471	0.017325	-	BHLH transcription factor (AHRD V1 *--- Q84WX1_BRANA); contains Interpro domain(s) IPR011598 Helix-loop-helix DNA-binding
Cla014085	23.5902	94.6848	-2.0049	1.04e-08	6.1e-08	-	BHLH transcription factor (AHRD V1 **-- A9YWR2_MEDTR); contains Interpro domain(s) IPR011598 Helix-loop-helix DNA-binding
Cla022177	10.7962	27.4628	-1.347	0.0050305	0.012153	-	BHLH transcription factor (AHRD V1 **-- A9YWR2_MEDTR); contains Interpro domain(s) IPR011598 Helix-loop-helix DNA-binding
Cla000703	21.2182	60.5209	-1.5121	1.18e-05	4.63e-05	-	BHLH transcription factor (AHRD V1 *-*- B6TXR4_MAIZE); contains Interpro domain(s) IPR011598 Helix-loop-helix DNA-binding
Cla023247	2619.75	4464.28	-0.769	1.12e-12	9.65e-12	-	BHLH transcription factor (AHRD V1 *-*- B6TXR4_MAIZE); contains Interpro domain(s) IPR011598 Helix-loop-helix DNA-binding
Cla022160	11.0468	76.0315	-2.783	2.89e-14	2.88e-13	-	BHLH transcription factor (AHRD V1 ***- Q84WX1_BRANA); contains Interpro domain(s) IPR001092 Basic helix-loop-helix dimerisation region bHLH
Cla016224	75.8343	1093.91	-3.8505	1.31e-59	9.4e-58	-	BHLH transcription factor (AHRD V1 ***- Q8H7N8_ORYSJ); contains Interpro domain(s) IPR001092 Basic helix-loop-helix dimerisation region bHLH
Cla021059	200.735	1478.29	-2.8806	2.77e-63	2.2e-61	-	BHLH transcription factor (AHRD V1 ***- Q8H7N8_ORYSJ); contains Interpro domain(s) IPR011598 Helix-loop-helix DNA-binding
Cla022119	5.72446	32.2893	-2.4958	2.77e-06	1.19e-05	-	BHLH transcription factor (AHRD V1 ***- Q8H7N8_ORYSJ); contains Interpro domain(s) IPR011598 Helix-loop-helix DNA-binding
Cla015607	86.4775	431.882	-2.3202	9.1e-19	1.23e-17	-	BHLH transcription factor-like (AHRD V1 *-*- Q8S0N2_ORYSJ); contains Interpro domain(s) IPR001092 Basic helix-loop-helix dimerisation region bHLH
Cla020789	45.2841	87.459	-0.9496	0.00040895	0.0012397	-	BHLH transcription factor-like protein (AHRD V1 *-*- Q5ZAK6_ORYSJ); contains Interpro domain(s) IPR011598 Helix-loop-helix DNA-binding
Cla012667	134.958	187.381	-0.47346	0.01278	0.028021	-	BHLH transcription factor-like protein (AHRD V1 ***- Q5ZAK6_ORYSJ); contains Interpro domain(s) IPR011598 Helix-loop-helix DNA-binding
Up-regulated
Cla011198	65.8949	28.2144	1.2237	0.0014877	0.0040401	-	BHLH transcription factor (AHRD V1 *--- Q5SMX4_ORYSJ); contains Interpro domain(s) IPR011598 Helix-loop-helix DNA-binding
Cla016834	23.7048	2.01408	3.557	1.4348e-06	6.4497e-06	-	BHLH transcription factor (AHRD V1 *--- Q5SMX4_ORYSJ); contains Interpro domain(s) IPR011598 Helix-loop-helix DNA-binding
Cla006061	201.339	121.866	0.72434	0.00012626	0.00041861	-	BHLH transcription factor (AHRD V1 *-*- B5AEK3_ORYSJ); contains Interpro domain(s) IPR011598 Helix-loop-helix DNA-binding
Cla006289	1766.54	914.702	0.94956	1.3077e-10	9.3449e-10	-	BHLH transcription factor (AHRD V1 *-*- B6TXR4_MAIZE); contains Interpro domain(s) IPR001092 Basic helix-loop-helix dimerisation region bHLH
Cla014991	4180.28	3119.29	0.42238	0.00010206	0.00034471	-	BHLH transcription factor (AHRD V1 *-*- B6TXR4_MAIZE); contains Interpro domain(s) IPR011598 Helix-loop-helix DNA-binding
Cla022588	218.968	145.8	0.58673	0.0012556	0.0034661	-	BHLH transcription factor (AHRD V1 *-*- B6TXR4_MAIZE); contains Interpro domain(s) IPR011598 Helix-loop-helix DNA-binding
Cla011292	930.161	583.055	0.67385	1.0853e-07	5.6263e-07	-	BHLH transcription factor (AHRD V1 *-*- B6U846_MAIZE); contains Interpro domain(s) IPR011598 Helix-loop-helix DNA-binding
Cla014806	1113.01	670.493	0.73117	3.2036e-09	1.9811e-08	-	BHLH transcription factor (AHRD V1 *-*- B6U846_MAIZE); contains Interpro domain(s) IPR011598 Helix-loop-helix DNA-binding
Cla019678	279.561	123.223	1.1819	4.1054e-11	3.0709e-10	-	BHLH transcription factor (AHRD V1 **-- Q84WX1_BRANA); contains Interpro domain(s) IPR001092 Basic helix-loop-helix dimerisation region bHLH
Cla010576	117.883	52.1818	1.1757	1.6303e-06	7.2681e-06	-	BHLH transcription factor (AHRD V1 *-*- Q84WX1_BRANA); contains Interpro domain(s) IPR011598 Helix-loop-helix DNA-binding
Cla012633	1773.1	424.493	2.0625	1.3305e-12	1.1398e-11	-	BHLH transcription factor-like (AHRD V1 *-*- Q8S0N2_ORYSJ); contains Interpro domain(s) IPR011598 Helix-loop-helix DNA-binding
Cla004098	1349.21	805.024	0.74501	6.2201e-09	3.7239e-08	-	BHLH transcription factor-like protein (AHRD V1 *-*- Q5ZAK6_ORYSJ); contains Interpro domain(s) IPR011598 Helix-loop-helix DNA-binding
Cla015458	114.734	79.5641	0.5281	0.023116	0.047395	-	BHLH transcription factor-like protein (AHRD V1 *-*- Q5ZAK6_ORYSJ); contains Interpro domain(s) IPR011598 Helix-loop-helix DNA-binding
Cla016925	80.8512	35.5281	1.1863	5.1843e-05	0.00018396	-	BHLH transcription factor-like protein (AHRD V1 *-*- Q8L4Y9_ORYSJ); contains Interpro domain(s) IPR011598 Helix-loop-helix DNA-binding
C2H2 transcription factors
Down-regulated
Cla019276	67.2656	154.486	-1.1995	6.12e-08	3.28e-07	-	C2H2L domain class transcription factor (AHRD V1 *-*- D9ZIU3_MALDO)
Cla020647	418.335	661.254	-0.66054	7.09e-07	3.32e-06	-	Zinc finger family protein (AHRD V1 *--- D7M0Z2_ARALL); contains Interpro domain(s) IPR007087 Zinc finger, C2H2-type
Cla014795	431.53	675.805	-0.64714	1.8e-06	7.95e-06	-	Zinc finger family protein (AHRD V1 *-*- D7MN23_ARALL); contains Interpro domain(s) IPR007087 Zinc finger, C2H2-type
Cla017782	3.96296	23.4988	-2.5679	4.23e-05	0.00015259	-	Zinc finger family protein (AHRD V1 ***- D7LWQ5_ARALL); contains Interpro domain(s) IPR007087 Zinc finger, C2H2-type
Cla018661	157.161	240.858	-0.61594	0.0004708	0.0014115	-	Zinc finger protein (AHRD V1 *--- Q764N7_MALDO); contains Interpro domain(s) IPR007087 Zinc finger, C2H2-type
Cla022507	277.7	496.741	-0.83897	1.67e-08	9.56e-08	-	Zinc finger protein (AHRD V1 *-*- Q764N7_MALDO); contains Interpro domain(s) IPR007087 Zinc finger, C2H2-type
Cla017562	728.608	961.324	-0.39988	0.0014393	0.0039245	-	Zinc finger protein (AHRD V1 ***- B6SZ06_MAIZE); contains Interpro domain(s) IPR007087 Zinc finger, C2H2-type
Up-regulated
Cla005685	217.808	123.937	0.81345	1.2832e-05	5.0195e-05	-	C2H2 type zinc finger protein (AHRD V1 **-- Q9STI7_ARATH); contains Interpro domain(s) IPR007087 Zinc finger, C2H2-type
Cla014139	429.674	219.112	0.97157	2.1782e-05	8.2111e-05	-	C2-H2 zinc finger protein (AHRD V1 ***- B0YR09_SOYBN); contains Interpro domain(s) IPR007087 Zinc finger, C2H2-type
Cla015576	1349.7	836.783	0.68971	8.5689e-09	5.0526e-08	-	Zinc finger family protein (AHRD V1 *--- D7LNN7_ARALL); contains Interpro domain(s) IPR007087 Zinc finger, C2H2-type
Cla017826	219.224	138.116	0.66652	0.00034663	0.0010634	-	Zinc finger family protein (AHRD V1 *--- D7LNN7_ARALL); contains Interpro domain(s) IPR007087 Zinc finger, C2H2-type
Cla018277	66.9588	34.5693	0.95378	0.0020411	0.0053864	-	Zinc finger family protein (AHRD V1 *--- D7LNN7_ARALL); contains Interpro domain(s) IPR007087 Zinc finger, C2H2-type
Cla014196	1100.27	773.565	0.50826	3.7614e-05	0.00013672	-	Zinc finger family protein (AHRD V1 *--- D7MN23_ARALL); contains Interpro domain(s) IPR007087 Zinc finger, C2H2-type
Cla012608	733.777	456.298	0.68537	2.2713e-07	1.1306e-06	-	Zinc finger family protein (AHRD V1 *-*- D7MN23_ARALL); contains Interpro domain(s) IPR007087 Zinc finger, C2H2-type
Cla010119	15.5336	3.44758	2.1717	0.0036481	0.0091112	-	Zinc finger protein (AHRD V1 *-*- B6UHX4_MAIZE); contains Interpro domain(s) IPR007087 Zinc finger, C2H2-type
Cla005227	50.9314	15.9266	1.6771	0.0014888	0.0040418	-	Zinc finger protein (AHRD V1 ***- E9NZV2_PHAVU); contains Interpro domain(s) IPR007087 Zinc finger, C2H2-type
Cla009929	706.038	511.177	0.46592	0.00034256	0.0010522	-	Zinc finger protein (AHRD V1 ***- F2TZY0_SALS5); contains Interpro domain(s) IPR007087 Zinc finger, C2H2-type
Cla009869	2768.43	2221.16	0.31775	0.0037146	0.0092595	-	Zinc finger protein 207 (AHRD V1 *--- F1L6L0_ASCSU); contains Interpro domain(s) IPR007087 Zinc finger, C2H2-type
Cla009266	161.208	10.7846	3.9019	4.4234e-38	1.5124e-36	-	Zinc finger protein 6 (AHRD V1 *-*- B6T066_MAIZE); contains Interpro domain(s) IPR007087 Zinc finger, C2H2-type
Cla013989	48.5445	7.03334	2.787	1.1245e-09	7.3205e-09	-	Zinc finger protein 7 (AHRD V1 ***- B6TUW1_MAIZE); contains Interpro domain(s) IPR007087 Zinc finger, C2H2-type
Cla001468	122.328	39.2695	1.6393	3.3405e-10	2.2931e-09	-	Zinc finger protein 91 (AHRD V1 *-*- F4WBR1_ACREC); contains Interpro domain(s) IPR007087 Zinc finger, C2H2-type
Cla016088	970.555	159.263	2.6074	1.1025e-12	9.5368e-12	-	Zinc-finger protein 1 (AHRD V1 ***- Q9XEU0_DATGL); contains Interpro domain(s) IPR007087 Zinc finger, C2H2-type
Cla020608	4797.03	2230.53	1.1048	0.018221	0.038395	-	Zinc-finger protein 1 (AHRD V1 ***- Q9XEU0_DATGL); contains Interpro domain(s) IPR007087 Zinc finger, C2H2-type
NAC transcription factors
Down-regulated
Cla018634	4.88975	30.0584	-2.6199	2.88e-06	1.24e-05	-	NAC domain containing protein 57 (AHRD V1 ***- Q9LSH5_ARATH); contains Interpro domain(s) IPR003441 No apical meristem (NAM) protein
Cla023407	184.28	257.756	-0.4841	0.011961	0.02641	-	NAC domain protein (AHRD V1 ***- B2ZGR7_SOYBN); contains Interpro domain(s) IPR003441 No apical meristem (NAM) protein
Cla021917	36.3497	183.212	-2.3335	5.12e-23	8.89e-22	-	NAC domain protein IPR003441 (AHRD V1 *-*- B9GPP5_POPTR); contains Interpro domain(s) IPR003441 No apical meristem (NAM) protein
Cla004555	668.803	864.498	-0.37028	0.0034839	0.0087336	-	NAC domain protein IPR003441 (AHRD V1 *-*- B9GVP9_POPTR); contains Interpro domain(s) IPR003441 No apical meristem (NAM) protein
Cla009439	45.1608	72.7027	-0.68694	0.017451	0.036951	-	NAC domain protein IPR003441 (AHRD V1 ***- B9GZS1_POPTR); contains Interpro domain(s) IPR003441 No apical meristem (NAM) protein
Cla009127	2.89753	24.4377	-3.0762	2.12e-06	9.27e-06	-	NAC domain protein IPR003441 (AHRD V1 ***- B9H3G0_POPTR); contains Interpro domain(s) IPR003441 No apical meristem (NAM) protein
Cla008629	30.3664	53.0543	-0.80499	0.012174	0.026837	-	NAC domain protein IPR003441 (AHRD V1 ***- B9HQ28_POPTR); contains Interpro domain(s) IPR003441 No apical meristem (NAM) protein
Cla011058	55.4243	90.0789	-0.70067	0.0070663	0.016516	-	NAC domain protein IPR003441 (AHRD V1 ***- B9HQ28_POPTR); contains Interpro domain(s) IPR003441 No apical meristem (NAM) protein
Cla006268	2.76691	46.6396	-4.0752	5.43e-14	5.28e-13	-	NAC domain protein IPR003441 (AHRD V1 ***- B9I4M8_POPTR); contains Interpro domain(s) IPR003441 No apical meristem (NAM) protein
Cla000378	2.05157	17.7817	-3.1156	0.0001855	0.00059921	-	NAC domain protein IPR003441 (AHRD V1 ***- B9MYC7_POPTR); contains Interpro domain(s) IPR003441 No apical meristem (NAM) protein
Cla005677	10.1112	34.2898	-1.7618	0.00017947	0.00058117	-	NAC domain protein IPR003441 (AHRD V1 ***- B9N3P6_POPTR); contains Interpro domain(s) IPR003441 No apical meristem (NAM) protein
Cla011554	9.67702	79.545	-3.0391	3.31e-16	3.8e-15	-	NAC domain protein IPR003441 (AHRD V1 ***- B9N3P6_POPTR); contains Interpro domain(s) IPR003441 No apical meristem (NAM) protein
Up-regulated
Cla013731	1873.59	984.427	0.92845	3.5135e-15	3.7586e-14	-	NAC domain containing protein 53 (AHRD V1 ***- Q949N0_ARATH); contains Interpro domain(s) IPR003441 No apical meristem (NAM) protein
Cla020527	2728.58	1433.62	0.92849	1.7028e-16	1.9765e-15	-	NAC domain containing protein 53 (AHRD V1 ***- Q949N0_ARATH); contains Interpro domain(s) IPR003441 No apical meristem (NAM) protein
Cla013922	1390.31	346.818	2.0032	1.2145e-14	1.2414e-13	-	NAC domain protein (AHRD V1 ***- B2ZGQ4_SOYBN); contains Interpro domain(s) IPR003441 No apical meristem (NAM) protein
Cla010201	1758.18	256.438	2.7774	1.6981e-97	3.8548e-95	-	NAC domain protein (AHRD V1 ***- B2ZGR6_SOYBN); contains Interpro domain(s) IPR003441 No apical meristem (NAM) protein
Cla023219	1709.15	749.768	1.1888	2.0443e-07	1.0226e-06	-	NAC domain protein (AHRD V1 ***- B2ZGS0_SOYBN); contains Interpro domain(s) IPR003441 No apical meristem (NAM) protein
Cla016990	89.9814	35.6067	1.3375	0.011218	0.024958	-	NAC domain protein (AHRD V1 ***- C0KLH1_PONTR); contains Interpro domain(s) IPR003441 No apical meristem (NAM) protein
Cla011315	1585.47	701.481	1.1764	1.9672e-06	8.6492e-06	-	NAC domain protein IPR003441 (AHRD V1 *-*- B9GPV5_POPTR); contains Interpro domain(s) IPR003441 No apical meristem (NAM) protein
Cla021063	1804.68	997.793	0.85493	4.9924e-13	4.4689e-12	-	NAC domain protein IPR003441 (AHRD V1 *-*- B9IDH0_POPTR); contains Interpro domain(s) IPR003441 No apical meristem (NAM) protein
Cla008434	676.384	367.106	0.88165	1.2752e-10	9.1364e-10	-	NAC domain protein IPR003441 (AHRD V1 *-*- B9MZ91_POPTR); contains Interpro domain(s) IPR003441 No apical meristem (NAM) protein
Cla020528	1610.99	1190.7	0.43613	0.00014402	0.00047328	-	NAC domain protein IPR003441 (AHRD V1 ***- A9PB02_POPTR); contains Interpro domain(s) IPR003441 No apical meristem (NAM) protein
Cla013643	1666.18	1394.08	0.25724	0.024453	0.04976	-	NAC domain protein IPR003441 (AHRD V1 ***- B9GT49_POPTR); contains Interpro domain(s) IPR003441 No apical meristem (NAM) protein
Cla016331	324.725	146.044	1.1528	1.5579e-11	1.2132e-10	-	NAC domain protein IPR003441 (AHRD V1 ***- B9GT49_POPTR); contains Interpro domain(s) IPR003441 No apical meristem (NAM) protein
Cla023182	2325.26	348.79	2.737	1.519e-55	9.5355e-54	-	NAC domain protein IPR003441 (AHRD V1 ***- B9GU14_POPTR); contains Interpro domain(s) IPR003441 No apical meristem (NAM) protein
Cla001495	2594.93	1968.37	0.39869	0.0003584	0.0010964	-	NAC domain protein IPR003441 (AHRD V1 ***- B9GZC3_POPTR); contains Interpro domain(s) IPR003441 No apical meristem (NAM) protein
Cla010881	4091.61	771.277	2.4073	2.006e-93	3.8776e-91	-	NAC domain protein IPR003441 (AHRD V1 ***- B9GZC3_POPTR); contains Interpro domain(s) IPR003441 No apical meristem (NAM) protein
Cla006906	1749.02	553.1	1.6609	1.6334e-09	1.0459e-08	-	NAC domain protein IPR003441 (AHRD V1 ***- B9H1P6_POPTR); contains Interpro domain(s) IPR003441 No apical meristem (NAM) protein
Cla015772	188.814	53.9426	1.8075	0.00084014	0.0023969	-	NAC domain protein IPR003441 (AHRD V1 ***- B9H1P6_POPTR); contains Interpro domain(s) IPR003441 No apical meristem (NAM) protein
Cla009648	15.1123	2.80835	2.4279	0.0019681	0.005212	-	NAC domain protein IPR003441 (AHRD V1 ***- B9H2Q1_POPTR); contains Interpro domain(s) IPR003441 No apical meristem (NAM) protein
Cla013474	18.4305	1.69447	3.4432	2.863e-05	0.00010594	-	NAC domain protein IPR003441 (AHRD V1 ***- B9H638_POPTR); contains Interpro domain(s) IPR003441 No apical meristem (NAM) protein
Cla011761	1321.41	249.664	2.404	8.93e-72	9.0332e-70	-	NAC domain protein IPR003441 (AHRD V1 ***- B9HZY3_POPTR); contains Interpro domain(s) IPR003441 No apical meristem (NAM) protein
Cla011760	319.706	24.8641	3.6846	1.5928e-12	1.3532e-11	-	NAC domain protein IPR003441 (AHRD V1 ***- B9HZY6_POPTR); contains Interpro domain(s) IPR003441 No apical meristem (NAM) protein
Cla018596	379.301	268.117	0.50048	0.012892	0.028231	-	NAC domain protein IPR003441 (AHRD V1 ***- B9I557_POPTR); contains Interpro domain(s) IPR003441 No apical meristem (NAM) protein
Cla019099	162.888	48.7131	1.7415	8.4719e-07	3.9231e-06	-	NAC domain protein IPR003441 (AHRD V1 ***- B9I557_POPTR); contains Interpro domain(s) IPR003441 No apical meristem (NAM) protein
Cla010317	145.635	87.5917	0.7335	0.00064719	0.0018875	-	NAC domain protein IPR003441 (AHRD V1 ***- B9IK05_POPTR); contains Interpro domain(s) IPR003441 No apical meristem (NAM) protein
Cla022514	1293.15	825.659	0.64727	0.00019992	0.00064217	-	NAC domain protein IPR003441 (AHRD V1 ***- B9MVE5_POPTR); contains Interpro domain(s) IPR003441 No apical meristem (NAM) protein
Cla020655	220.155	142.935	0.62316	0.0024119	0.0062632	-	NAC domain protein IPR003441 (AHRD V1 ***- B9MVT6_POPTR); contains Interpro domain(s) IPR003441 No apical meristem (NAM) protein
Cla023357	35.2748	8.58413	2.0389	2.5194e-05	9.3868e-05	-	NAC domain protein IPR003441 (AHRD V1 ***- B9N1D6_POPTR); contains Interpro domain(s) IPR003441 No apical meristem (NAM) protein
Cla023408	2752.24	783.512	1.8126	7.3113e-53	4.2106e-51	-	NAC domain protein IPR003441 (AHRD V1 ***- B9N1L1_POPTR); contains Interpro domain(s) IPR003441 No apical meristem (NAM) protein
Cla016169	50.8636	6.39411	2.9918	1.9073e-05	7.2471e-05	-	NAC domain protein IPR003441 (AHRD V1 ***- B9N2P7_POPTR); contains Interpro domain(s) IPR003441 No apical meristem (NAM) protein
Cla012144	73.3219	43.8786	0.74073	0.0090617	0.020626	-	NAC-domain containing protein (AHRD V1 ***- B5TZH2_CUCMA); contains Interpro domain(s) IPR003441 No apical meristem (NAM) protein
Roots
MYB transcription factors
Down-regulated
Cla022224	240.946	469.382	-0.96205	1.5802e-05	0.00022774	-	MYB DNA binding protein/ transcription factor-like protein (Fragment) (AHRD V1 *--* B8CFV0_THAPS); contains Interpro domain(s) IPR015495 Myb transcription factor
Cla023007	275.764	546.752	-0.98745	7.064e-06	0.0001112	-	MYB DNA binding protein/ transcription factor-like protein (Fragment) (AHRD V1 *--* B8CFV0_THAPS); contains Interpro domain(s) IPR015495 Myb transcription factor
Cla014367	557.06	869.034	-0.64158	0.0011673	0.0088278	-	Myb family transcription factor (AHRD V1 *--* F4J5D9_ARATH); contains Interpro domain(s) IPR006447 Myb-like DNA-binding region, SHAQKYF class
Cla011667	409.538	817.764	-0.99769	5.5083e-07	1.1325e-05	-	Myb family transcription factor (AHRD V1 *--* Q8GUN5_ARATH); contains Interpro domain(s) IPR006447 Myb-like DNA-binding region, SHAQKYF class
Cla000582	210.936	339.034	-0.68463	0.0034854	0.021601	-	Myb family transcription factor (AHRD V1 *--* Q9SQQ9_ARATH); contains Interpro domain(s) IPR006447 Myb-like DNA-binding region, SHAQKYF class
Cla004910	81.4085	346.564	-2.0899	4.1796e-11	1.9599e-09	-	Myb family transcription factor (AHRD V1 **-* D7LC50_ARALL); contains Interpro domain(s) IPR015495 Myb transcription factor
Cla015991	164.903	331.946	-1.0093	1.8036e-05	0.00025378	-	Myb family transcription factor (AHRD V1 **-* D7LQI3_ARALL); contains Interpro domain(s) IPR006447 Myb-like DNA-binding region, SHAQKYF class
Cla017012	2.58296	18.5843	-2.847	0.0016654	0.011829	-	MYB family transcription factor (AHRD V1 **-* Q9SCU7_ARATH); contains Interpro domain(s) IPR015495 Myb transcription factor
Cla010265	674.113	1187.88	-0.81732	1.8436e-05	0.00025905	-	Myb family transcription factor (AHRD V1 **** D7LQI3_ARALL); contains Interpro domain(s) IPR006447 Myb-like DNA-binding region, SHAQKYF class
Cla020769	20.2618	390.287	-4.2677	0.0016089	0.011511	-	Myb family transcription factor (Fragment) (AHRD V1 **-- D7KSM0_ARALL); contains Interpro domain(s) IPR001005 SANT, DNA-binding
Cla020715	49.924	108.864	-1.1247	0.00088293	0.0070302	-	Myb family transcription factor-like (AHRD V1 *--* Q84NK2_ORYSJ); contains Interpro domain(s) IPR006447 Myb-like DNA-binding region, SHAQKYF class
Cla009078	1037.58	1596.92	-0.62207	0.00088944	0.0070735	-	MYB transcription factor (AHRD V1 *--- Q66RN1_HEVBR); contains Interpro domain(s) IPR006447 Myb-like DNA-binding region, SHAQKYF class
Cla022542	135.891	469.031	-1.7872	7.9484e-15	6.3466e-13	-	MYB transcription factor (AHRD V1 *--* O23160_ARATH); contains Interpro domain(s) IPR015495 Myb transcription factor
Cla018803	501.173	1085.42	-1.1149	1.1451e-08	3.434e-07	-	MYB transcription factor (AHRD V1 *--* Q9T066_ARATH); contains Interpro domain(s) IPR015495 Myb transcription factor
Cla022852	190.356	431.145	-1.1795	2.7773e-05	0.00036812	-	MYB transcription factor (AHRD V1 *--* Q9T066_ARATH); contains Interpro domain(s) IPR015495 Myb transcription factor
Cla013099	65.1064	267.533	-2.0388	6.3494e-11	2.8954e-09	-	MYB transcription factor (AHRD V1 **-* A3F8D7_CAPAN); contains Interpro domain(s) IPR015495 Myb transcription factor
Cla022601	1293.45	1926.86	-0.57503	0.0015268	0.011011	-	MYB transcription factor (AHRD V1 **-* A3F8D7_CAPAN); contains Interpro domain(s) IPR015495 Myb transcription factor
Cla017267	9.2362	46.9882	-2.3469	8.3643e-06	0.00012881	-	MYB transcription factor (AHRD V1 **** Q70KC5_EUCGU); contains Interpro domain(s) IPR015495 Myb transcription factor
Cla017966	326.017	726.846	-1.1567	2.8333e-08	7.6435e-07	-	MYB transcription factor (Fragment) (AHRD V1 **-* E7BJY5_MALDO); contains Interpro domain(s) IPR006447 Myb-like DNA-binding region, SHAQKYF class
Cla012581	95.9505	171.08	-0.83431	0.0018334	0.012833	-	Myb-like transcription factor Myb 3 (AHRD V1 **** Q94FG3_GOSHI); contains Interpro domain(s) IPR015495 Myb transcription factor
Cla007979	23.6171	1451.52	-5.9416	1.733e-65	1.8135e-62	-	Myb-like transcription factor-like protein (AHRD V1 **-* Q8VZS3_ARATH); contains Interpro domain(s) IPR006447 Myb-like DNA-binding region, SHAQKYF class
Cla020369	86.5368	789.97	-3.1904	1.8664e-42	1.0308e-39	-	Myb-like transcription factor-like protein (AHRD V1 **-* Q8VZS3_ARATH); contains Interpro domain(s) IPR006447 Myb-like DNA-binding region, SHAQKYF class
Cla007715	6.06467	25.7458	-2.0858	0.0031146	0.019746	-	Myb-related transcription factor (AHRD V1 *--* B7UCQ7_PANGI); contains Interpro domain(s) IPR015495 Myb transcription factor
Up-regulated
Cla012305	849.609	471.491	0.84957	2.2289e-05	0.00030593	-	Myb family transcription factor (AHRD V1 **-* D7LQI3_ARALL); contains Interpro domain(s) IPR006447 Myb-like DNA-binding region, SHAQKYF class
Cla008710	131.272	29.3046	2.1634	1.3784e-10	6.0633e-09	-	MYB transcription factor (AHRD V1 *--* Q9T066_ARATH); contains Interpro domain(s) IPR015495 Myb transcription factor
Cla014058	270.992	140.159	0.95119	0.00010006	0.0010955	-	MYB transcription factor (AHRD V1 *--* Q9T066_ARATH); contains Interpro domain(s) IPR015495 Myb transcription factor
Cla018501	1413.45	236.398	2.5799	1.4947e-35	5.8269e-33	-	MYB transcription factor (AHRD V1 *-** B4FU27_MAIZE); contains Interpro domain(s) IPR015495 Myb transcription factor
Cla013871	161.078	71.8434	1.1648	4.5663e-05	0.0005618	-	MYB transcription factor (AHRD V1 *-** B9I4W4_POPTR); contains Interpro domain(s) IPR015495 Myb transcription factor
Cla021810	347.112	107.957	1.6849	7.382e-06	0.00011575	-	MYB transcription factor (AHRD V1 *-** Q39550_CRAPL); contains Interpro domain(s) IPR015495 Myb transcription factor
Cla007626	308.037	27.1154	3.5059	1.1317e-10	5.0338e-09	-	MYB transcription factor (AHRD V1 **** D7MV59_ARALL); contains Interpro domain(s) IPR015495 Myb transcription factor
Cla013280	10184.2	6535.52	0.63996	0.00031101	0.002924	-	MYB transcription factor (AHRD V1 **** F2W403_9POAL); contains Interpro domain(s) IPR015495 Myb transcription factor
Cla018967	184.96	7.77544	4.5721	6.0108e-11	2.7664e-09	-	MYB transcription factor (AHRD V1 **** Q94FU0_ARATH); contains Interpro domain(s) IPR015495 Myb transcription factor
Cla016504	36.2294	3.90082	3.2153	7.1181e-05	0.00082472	-	MYB transcription factor (AHRD V1 **** Q9LRU5_ARATH); contains Interpro domain(s) IPR015495 Myb transcription factor
Cla010413	118.312	58.8777	1.0068	0.0012962	0.0095936	-	MYB transcription factor (AHRD V1 **** Q9SPG9_ARATH); contains Interpro domain(s) IPR015495 Myb transcription factor
Cla021212	687.092	433.958	0.66295	0.0010072	0.0078502	-	MYB transcription factor (Fragment) (AHRD V1 **-- A1DR87_CATRO); contains Interpro domain(s) IPR006447 Myb-like DNA-binding region, SHAQKYF class
Cla006146	31.4101	9.07983	1.7905	0.0032046	0.020188	-	MYB transcription factor (Fragment) (AHRD V1 ***- A1DR87_CATRO)
Cla014029	47.2957	10.7326	2.1397	3.4007e-05	0.00043876	-	MYB transcription factor (Fragment) (AHRD V1 ***- E7BJY5_MALDO); contains Interpro domain(s) IPR006447 Myb-like DNA-binding region, SHAQKYF class
Cla010130	1101.18	460.563	1.2576	1.1968e-05	0.00017771	-	MYB transcription factor 1 (AHRD V1 ***- D3Y3F5_9ROSI); contains Interpro domain(s) IPR006447 Myb-like DNA-binding region, SHAQKYF class
Cla023240	249.093	135.814	0.87505	0.00040085	0.0036342	-	MYB transcription factor-like (AHRD V1 **-* Q5Z6X2_ORYSJ); contains Interpro domain(s) IPR006447 Myb-like DNA-binding region, SHAQKYF class
Cla007846	1153.94	363.855	1.6651	1.5719e-09	5.6618e-08	-	Myb-like transcription factor 1 (AHRD V1 **-* Q8H271_GOSHI); contains Interpro domain(s) IPR015495 Myb transcription factor
Cla015165	110.422	13.5962	3.0218	1.9008e-08	5.3792e-07	-	Myb-like transcription factor Myb 5 (AHRD V1 **** Q94JN5_GOSHI); contains Interpro domain(s) IPR015495 Myb transcription factor
Cla014834	33.2626	10.1265	1.7158	0.0025709	0.01692	-	Myb-related transcription factor (AHRD V1 ***- A7ULI0_DATME); contains Interpro domain(s) IPR015495 Myb transcription factor
AP2-EREBP transcription factors
Down-regulated
Cla020081	702.222	1052.6	-0.58395	0.0024006	0.015958	-	AP2-like ethylene-responsive transcription factor (AHRD V1 *--* A8MQS2_ARATH); contains Interpro domain(s) IPR001471 Pathogenesis-related transcriptional factor and ERF, DNA-binding
Cla018268	322.689	549.806	-0.76878	0.0090782	0.046613	-	AP2-like ethylene-responsive transcription factor At1g16060 (AHRD V1 *--* AP2L1_ARATH); contains Interpro domain(s) IPR001471 Pathogenesis-related transcriptional factor and ERF, DNA-binding
Cla008534	35.9145	77.91	-1.1172	0.003121	0.019775	-	AP2-like ethylene-responsive transcription factor At1g16060 (AHRD V1 *-** AP2L1_ARATH); contains Interpro domain(s) IPR001471 Pathogenesis-related transcriptional factor and ERF, DNA-binding
Cla014051	497.657	1282.52	-1.3658	0.0046765	0.027452	-	AP2-like ethylene-responsive transcription factor At1g16060 (AHRD V1 *-** AP2L1_ARATH); contains Interpro domain(s) IPR001471 Pathogenesis-related transcriptional factor and ERF, DNA-binding
Up-regulated
Cla012123	810.826	296.703	1.4504	0.0086865	0.044963	-	AP2/ERF domain-containing transcription factor (AHRD V1 **** B9I5W8_POPTR); contains Interpro domain(s) IPR001471 Pathogenesis-related transcriptional factor and ERF, DNA-binding
Cla017025	854.898	185.039	2.2079	2.5508e-17	2.6142e-15	-	AP2-like ethylene-responsive transcription factor (AHRD V1 *-** A8MQS2_ARATH); contains Interpro domain(s) IPR001471 Pathogenesis-related transcriptional factor and ERF, DNA-binding
Cla018759	55.5065	22.7464	1.287	0.0024103	0.016016	-	AP2-like ethylene-responsive transcription factor (AHRD V1 **** A8MQS2_ARATH); contains Interpro domain(s) IPR001471 Pathogenesis-related transcriptional factor and ERF, DNA-binding
bHLH transcription factors
Down-regulated
Cla017143	178.121	425.037	-1.2547	0.0026568	0.017376	-	BHLH transcription factor (AHRD V1 *--- Q84WX1_BRANA); contains Interpro domain(s) IPR011598 Helix-loop-helix DNA-binding
Cla013612	266.987	528.058	-0.98392	9.3677e-05	0.0010396	-	BHLH transcription factor (AHRD V1 *-*- B6TXR4_MAIZE); contains Interpro domain(s) IPR011598 Helix-loop-helix DNA-binding
Cla019764	24.5866	85.4887	-1.7979	6.1812e-06	9.879e-05	-	BHLH transcription factor (AHRD V1 *-*- Q0JRA9_ORYSJ); contains Interpro domain(s) IPR001092 Basic helix-loop-helix dimerisation region bHLH
Cla022160	21.2311	68.3193	-1.6861	0.00071821	0.005925	-	BHLH transcription factor (AHRD V1 ***- Q84WX1_BRANA); contains Interpro domain(s) IPR001092 Basic helix-loop-helix dimerisation region bHLH
Cla016925	1416.03	2831.77	-0.99985	5.485e-08	1.4035e-06	-	BHLH transcription factor-like protein (AHRD V1 *-*- Q8L4Y9_ORYSJ); contains Interpro domain(s) IPR011598 Helix-loop-helix DNA-binding
Up-regulated
Cla016834	120.31	17.5253	2.7792	1.4258e-13	9.4494e-12	-	BHLH transcription factor (AHRD V1 *--- Q5SMX4_ORYSJ); contains Interpro domain(s) IPR011598 Helix-loop-helix DNA-binding
Cla010576	159.471	85.2863	0.90291	0.0016532	0.011764	-	BHLH transcription factor (AHRD V1 *-*- Q84WX1_BRANA); contains Interpro domain(s) IPR011598 Helix-loop-helix DNA-binding
Cla004098	2759.32	1948.15	0.50221	0.0071402	0.038264	-	BHLH transcription factor-like protein (AHRD V1 *-*- Q5ZAK6_ORYSJ); contains Interpro domain(s) IPR011598 Helix-loop-helix DNA-binding
Cla012667	1172.14	824.735	0.50714	0.0071186	0.038196	-	BHLH transcription factor-like protein (AHRD V1 ***- Q5ZAK6_ORYSJ); contains Interpro domain(s) IPR011598 Helix-loop-helix DNA-binding
C2H2 transcription factors
Down-regulated
Cla005633	26.584	67.8546	-1.3519	0.0011849	0.0089506	-	Zinc finger family protein (AHRD V1 ***- D7LRS3_ARALL); contains Interpro domain(s) IPR007087 Zinc finger, C2H2-type
Cla017782	61.6168	129.612	-1.0728	0.0098197	0.049427	-	Zinc finger family protein (AHRD V1 ***- D7LWQ5_ARALL); contains Interpro domain(s) IPR007087 Zinc finger, C2H2-type
Cla020530	79.7149	203.611	-1.3529	4.9397e-07	1.0393e-05	-	Zinc finger family protein (AHRD V1 ***- D7LXI3_ARALL); contains Interpro domain(s) IPR007087 Zinc finger, C2H2-type
Cla005819	5.36106	24.7724	-2.2081	0.0018407	0.012868	-	Zinc finger protein (AHRD V1 *-*- Q764N7_MALDO); contains Interpro domain(s) IPR007087 Zinc finger, C2H2-type
Cla016073	2.67152	32.6669	-3.6121	1.8014e-06	3.2412e-05	-	Zinc finger protein 7 (AHRD V1 ***- B6U599_MAIZE); contains Interpro domain(s) IPR007087 Zinc finger, C2H2-type
Up-regulated
Cla018277	486.533	313.955	0.63198	0.0023003	0.015394	-	Zinc finger family protein (AHRD V1 *--- D7LNN7_ARALL); contains Interpro domain(s) IPR007087 Zinc finger, C2H2-type
Cla014196	2199.89	1570.61	0.48611	0.0097703	0.04924	-	Zinc finger family protein (AHRD V1 *--- D7MN23_ARALL); contains Interpro domain(s) IPR007087 Zinc finger, C2H2-type
Cla020873	477.59	321.262	0.57202	0.0057023	0.032074	-	Zinc finger family protein (AHRD V1 *--- D7MN23_ARALL); contains Interpro domain(s) IPR007087 Zinc finger, C2H2-type
Cla012608	704.6	436.781	0.68989	0.00092768	0.0073179	-	Zinc finger family protein (AHRD V1 *-*- D7MN23_ARALL); contains Interpro domain(s) IPR007087 Zinc finger, C2H2-type
Cla010119	304.427	150.516	1.0162	3.2395e-05	0.00042207	-	Zinc finger protein (AHRD V1 *-*- B6UHX4_MAIZE); contains Interpro domain(s) IPR007087 Zinc finger, C2H2-type
Cla015120	24.7488	2.5449	3.2817	3.8781e-05	0.00048936	-	Zinc finger protein 6 (AHRD V1 *-*- B6T066_MAIZE); contains Interpro domain(s) IPR007087 Zinc finger, C2H2-type
Cla013107	225.75	87.9743	1.3596	3.039e-07	6.647e-06	-	Zinc finger protein 7 (AHRD V1 ***- B6U599_MAIZE); contains Interpro domain(s) IPR007087 Zinc finger, C2H2-type
NAC transcription factors
Down-regulated
Cla014910	27.6979	67.5351	-1.2859	0.0042269	0.025327	-	NAC domain protein IPR003441 (AHRD V1 *-*- B9GRP6_POPTR); contains Interpro domain(s) IPR003441 No apical meristem (NAM) protein
Cla003347	6.46483	28.6245	-2.1466	0.0036453	0.022425	-	NAC domain protein IPR003441 (AHRD V1 *-*- B9IJW7_POPTR); contains Interpro domain(s) IPR003441 No apical meristem (NAM) protein
Cla010181	27.3401	97.0112	-1.8271	1.6024e-06	2.9255e-05	-	NAC domain protein IPR003441 (AHRD V1 *-*- B9IJW7_POPTR); contains Interpro domain(s) IPR003441 No apical meristem (NAM) protein
Cla004626	8.94042	29.7075	-1.7324	0.0065432	0.03573	-	NAC domain protein IPR003441 (AHRD V1 ***- B9GI76_POPTR); contains Interpro domain(s) IPR003441 No apical meristem (NAM) protein
Cla005472	84.283	179.592	-1.0914	0.0091624	0.046806	-	NAC domain protein IPR003441 (AHRD V1 ***- B9HYE4_POPTR); contains Interpro domain(s) IPR003441 No apical meristem (NAM) protein
Cla006268	47.7967	112.627	-1.2366	0.00017599	0.0017788	-	NAC domain protein IPR003441 (AHRD V1 ***- B9I4M8_POPTR); contains Interpro domain(s) IPR003441 No apical meristem (NAM) protein
Cla012377	53.1581	209.885	-1.9812	2.4888e-09	8.5757e-08	-	NAC domain protein IPR003441 (AHRD V1 ***- B9N1Q0_POPTR); contains Interpro domain(s) IPR003441 No apical meristem (NAM) protein
Cla005677	13.6167	41.7663	-1.617	0.0020828	0.014201	-	NAC domain protein IPR003441 (AHRD V1 ***- B9N3P6_POPTR); contains Interpro domain(s) IPR003441 No apical meristem (NAM) protein
Cla011554	31.0994	134.177	-2.1092	4.2915e-10	1.7099e-08	-	NAC domain protein IPR003441 (AHRD V1 ***- B9N3P6_POPTR); contains Interpro domain(s) IPR003441 No apical meristem (NAM) protein
Up-regulated
Cla013731	2992.6	1830.64	0.70905	0.00010856	0.0011776	-	NAC domain containing protein 53 (AHRD V1 ***- Q949N0_ARATH); contains Interpro domain(s) IPR003441 No apical meristem (NAM) protein
Cla013922	2547.81	791.352	1.6869	0.0038617	0.023465	-	NAC domain protein (AHRD V1 ***- B2ZGQ4_SOYBN); contains Interpro domain(s) IPR003441 No apical meristem (NAM) protein
Cla010201	3354.57	651.474	2.3643	1.1924e-34	4.4732e-32	-	NAC domain protein (AHRD V1 ***- B2ZGR6_SOYBN); contains Interpro domain(s) IPR003441 No apical meristem (NAM) protein
Cla023407	125.369	50.9651	1.2986	7.7854e-05	0.00088959	-	NAC domain protein (AHRD V1 ***- B2ZGR7_SOYBN); contains Interpro domain(s) IPR003441 No apical meristem (NAM) protein
Cla011315	1751.76	875.01	1.0014	1.1423e-07	2.7461e-06	-	NAC domain protein IPR003441 (AHRD V1 *-*- B9GPV5_POPTR); contains Interpro domain(s) IPR003441 No apical meristem (NAM) protein
Cla005508	1129.48	228.693	2.3042	1.2203e-28	3.1509e-26	-	NAC domain protein IPR003441 (AHRD V1 *-*- B9H638_POPTR); contains Interpro domain(s) IPR003441 No apical meristem (NAM) protein
Cla023239	589.015	81.9589	2.8453	3.9285e-33	1.3238e-30	-	NAC domain protein IPR003441 (AHRD V1 ***- B9GT11_POPTR); contains Interpro domain(s) IPR003441 No apical meristem (NAM) protein
Cla023182	3225.98	818.693	1.9783	1.4604e-09	5.3033e-08	-	NAC domain protein IPR003441 (AHRD V1 ***- B9GU14_POPTR); contains Interpro domain(s) IPR003441 No apical meristem (NAM) protein
Cla010881	1976.7	550.925	1.8432	1.6735e-21	2.5595e-19	-	NAC domain protein IPR003441 (AHRD V1 ***- B9GZC3_POPTR); contains Interpro domain(s) IPR003441 No apical meristem (NAM) protein
Cla011761	285.096	28.6215	3.3163	0.0070775	0.038062	-	NAC domain protein IPR003441 (AHRD V1 ***- B9HZY3_POPTR); contains Interpro domain(s) IPR003441 No apical meristem (NAM) protein
Cla011760	68.0218	32.929	1.0466	0.0098084	0.049395	-	NAC domain protein IPR003441 (AHRD V1 ***- B9HZY6_POPTR); contains Interpro domain(s) IPR003441 No apical meristem (NAM) protein
Cla023408	1006.92	507.749	0.98775	4.2501e-07	9.0375e-06	-	NAC domain protein IPR003441 (AHRD V1 ***- B9N1L1_POPTR); contains Interpro domain(s) IPR003441 No apical meristem (NAM) protein
Cla022231	1520.67	897.857	0.76015	0.0016573	0.01178	-	NAC domain protein IPR003441 (AHRD V1 ***- B9N6B5_POPTR); contains Interpro domain(s) IPR003441 No apical meristem (NAM) protein
Cla012144	751.051	262.071	1.519	4.1776e-13	2.6202e-11	-	NAC-domain containing protein (AHRD V1 ***- B5TZH2_CUCMA); contains Interpro domain(s) IPR003441 No apical meristem (NAM) protein
